# Supplementary material for: Evidence that cyanobacterial Sll1217 functions analogously to PGRL1 in enhancing PGR5-dependent cyclic electron flow
Source: Nat Commun. 2019 Nov 22;10:5299. doi: 10.1038/s41467-019-13223-0 (PMC6876563; doi:10.1038/s41467-019-13223-0)
Supplement: Supplementary file 3 — Source Data [file 41467_2019_13223_MOESM3_ESM.xlsx]

## Sheet: Figure 1c P700ox
	WT							WT AtPGRL1							synpgr5							synpgr5 AtPGRL1							synpgr5 AtPGR5					synpgr5 AtPGRL1 AtPGR5 1							synpgr5 AtPGR5 G130S				synpgr5 AtPGRL1 AtPGR5 G130S
time/s	#1	#2	#3	#4	#5	#6		#1	#2	#3	#4	#5	#6		#1	#2	#3	#4	#5	#6		#1	#2	#3	#4	#5	#6		#1	#2	#3	#4		#1	#2	#3	#4	#5	#6		#1	#2	#3		#1	#2	#3	#4	#5
0.005	1.6213	1.9672	1.6622	1.5289	1.2443	1.7167		1.3393	2.0736	1.4146	1.2622	1.826	1.3179		1.9903	2.2052	1.9621	1.295	2.0955	2.0393		1.8004	1.9743	2.0373	1.4691	2.3761	1.6138		1.3141	1.6722	1.1984	2.3255		2.2656	1.0253	1.9036	2.1333	1.2136	1.3949		1.504	1.3863	1.5031		1.4064	1.589	2.0189	1.809	1.1419
0.02	1.5965	1.9507	1.656	1.5658	1.2645	1.7424		1.3127	2.0797	1.4406	1.2519	1.8208	1.3615		1.9866	2.1878	1.9698	1.3142	2.0962	2.073		1.8088	1.9363	2.0711	1.4807	2.3844	1.6497		1.3039	1.6514	1.1638	2.3201		2.2388	0.9902	1.8918	2.1514	1.2396	1.4111		1.4534	1.404	1.4835		1.3968	1.6105	2.0143	1.8295	1.1514
0.035	1.5901	1.9356	1.6664	1.5951	1.2563	1.7579		1.3221	2.0576	1.4308	1.2567	1.8156	1.3745		1.9874	2.2059	1.9425	1.2848	2.0892	2.0308		1.7747	1.9392	2.0538	1.5241	2.3487	1.592		1.2977	1.6478	1.1541	2.3115		2.3012	1.0508	1.9169	2.1703	1.2354	1.4082		1.4563	1.4286	1.5046		1.4057	1.5972	2.0319	1.8424	1.1419
0.05	1.5872	1.914	1.6843	1.5463	1.242	1.7513		1.3213	2.0561	1.4398	1.2503	1.8148	1.337		1.9903	2.1813	1.9649	1.2827	2.0913	2.0477		1.8163	1.9663	2.0999	1.4959	2.4102	1.6044		1.3258	1.6765	1.1608	2.3325		2.2867	0.9894	1.9122	2.1971	1.2523	1.4016		1.4651	1.4086	1.5542		1.436	1.5771	2.0335	1.8386	1.1456
0.065	1.6362	1.9291	1.676	1.5623	1.257	1.7616		1.3049	2.0622	1.4381	1.2385	1.7985	1.3516		2.0035	2.1835	1.9747	1.282	2.0743	2.0498		1.7868	1.9714	2.0452	1.506	2.3943	1.6497		1.31	1.6894	1.1736	2.3364		2.2881	1.0289	1.9012	2.1546	1.2368	1.392		1.4321	1.4032	1.4956		1.3798	1.5727	2.0281	1.8264	1.158
0.08	1.6234	1.9622	1.7112	1.5331	1.2563	1.7351		1.2908	2.0637	1.4089	1.2338	1.7851	1.3715		1.9771	2.2037	2.0028	1.2971	2.1005	2.0372		1.8042	1.9722	2.061	1.5421	2.3996	1.6115		1.2731	1.6865	1.1443	2.3341		2.2555	1.0326	1.913	2.1475	1.2206	1.4141		1.4717	1.3871	1.5159		1.3931	1.5601	2.0473	1.8355	1.15
0.095	1.5972	1.914	1.6829	1.5296	1.269	1.7137		1.2775	2.0668	1.4121	1.2298	1.794	1.3807		1.969	2.2465	1.9733	1.2758	2.1012	2.054		1.7967	1.9648	2.0546	1.5313	2.3776	1.6091		1.3004	1.6621	1.1241	2.306		2.2809	1.0267	1.9012	2.1829	1.2452	1.4008		1.4578	1.3564	1.5219		1.4064	1.5845	2.0611	1.8355	1.147
0.11	1.6476	1.9053	1.6795	1.5909	1.2533	1.7277		1.3018	2.0348	1.4357	1.2369	1.7829	1.4136		1.9771	2.2052	1.9978	1.3046	2.0976	1.9978		1.8065	1.9809	2.0438	1.4908	2.3487	1.5826		1.3011	1.6715	1.1458	2.352		2.2859	1.0435	1.8965	2.1695	1.2248	1.389		1.4747	1.3733	1.5512		1.4375	1.5831	2.0457	1.8416	1.1192
0.125	1.6383	1.9248	1.6671	1.5372	1.2615	1.7314		1.3822	2.0698	1.4243	1.2717	1.7948	1.3669		1.991	2.2269	1.9866	1.2923	2.0821	2.014		1.83	1.9524	2.0179	1.4742	2.4178	1.5686		1.3134	1.6715	1.1481	2.3216		2.2642	1.0465	1.8644	2.1861	1.241	1.3927		1.4615	1.3265	1.5354		1.3916	1.589	2.0243	1.8295	1.1558
0.14	1.605	1.9313	1.6939	1.5505	1.2765	1.7152		1.3393	2.0995	1.404	1.2361	1.8178	1.3455		1.9984	2.2045	1.9649	1.3046	2.0651	2.0112		1.7951	1.9875	2.0495	1.5407	2.4072	1.5943		1.3306	1.6564	1.1563	2.3146		2.283	1.056	1.8957	2.168	1.2136	1.4008		1.4666	1.3648	1.5121		1.3828	1.5786	2.0427	1.7961	1.1441
0.155	1.5972	1.9118	1.6795	1.5073	1.2728	1.7565		1.2963	2.0782	1.4186	1.2883	1.791	1.3661		2.038	2.1806	1.995	1.2827	2.1089	2.04		1.7997	1.9839	2.0323	1.5399	2.3996	1.6076		1.3039	1.6751	1.1391	2.2983		2.2431	1.0253	1.9012	2.1877	1.1868	1.3957		1.4483	1.3648	1.5076		1.4101	1.5801	2.0503	1.8196	1.1331
0.17	1.6092	1.8895	1.6319	1.5407	1.263	1.7506		1.3299	2.0668	1.4121	1.2575	1.7858	1.3317		2.0248	2.2385	1.9593	1.2902	2.1005	2.0358		1.7883	1.9553	2.0186	1.5175	2.3875	1.5951		1.2895	1.7016	1.1488	2.2912		2.2584	1.0231	1.9059	2.1467	1.2115	1.4111		1.4505	1.3787	1.4986		1.3946	1.5779	2.0557	1.7992	1.1324
0.185	1.6114	1.9104	1.6767	1.5512	1.2758	1.7174		1.3307	2.0911	1.4056	1.2646	1.7792	1.3363		1.9815	2.2334	1.9824	1.2717	2.0892	2.0807		1.7906	1.9692	2.0337	1.5096	2.4004	1.6146		1.3025	1.6844	1.1301	2.317		2.2642	1.0209	1.8793	2.1727	1.1748	1.4082		1.4424	1.3986	1.5136		1.4072	1.5801	2.0044	1.8067	1.1661
0.2	1.5567	1.9003	1.6767	1.5275	1.251	1.7461		1.29	2.0295	1.4129	1.2393	1.7955	1.3661		1.9918	2.2269	1.9985	1.2711	2.128	2.0442		1.7528	1.9524	2.0495	1.4959	2.4064	1.574		1.3087	1.6829	1.1759	2.2998		2.2939	1.0223	1.9083	2.157	1.2509	1.4045		1.4263	1.427	1.5241		1.4308	1.586	2.0419	1.828	1.139
0.215	1.5766	1.9536	1.6988	1.5463	1.2292	1.7078		1.2775	2.0599	1.4276	1.2274	1.8007	1.3508		2.0094	2.1979	1.9859	1.2923	2.1005	2.0217		1.774	1.9385	2.0172	1.5154	2.4247	1.5639		1.3306	1.6715	1.1338	2.3263		2.27	1.0611	1.902	2.1475	1.2171	1.3964		1.4057	1.3794	1.5407		1.4249	1.5816	2.0166	1.7939	1.1361
0.23	1.6249	1.9133	1.6767	1.5303	1.2405	1.7447		1.3025	2.0675	1.4121	1.2393	1.7806	1.3722		1.9962	2.2175	1.9705	1.2697	2.0764	2.0266		1.7626	1.9817	2.0452	1.5204	2.4201	1.6091		1.3087	1.6844	1.1526	2.3131		2.2917	1.0055	1.8894	2.168	1.21	1.4023		1.3859	1.3956	1.5332		1.4205	1.586	2.0197	1.7977	1.1236
0.245	1.6206	1.9377	1.6994	1.5581	1.2315	1.727		1.2869	2.0371	1.4357	1.2551	1.7888	1.324		2.0072	2.2103	2.0147	1.2813	2.1082	2.0294		1.7823	1.9692	2.0308	1.5053	2.4216	1.6006		1.3059	1.6786	1.1804	2.338		2.2576	0.9975	1.8777	2.1632	1.2192	1.4001		1.4409	1.3802	1.5166		1.4501	1.6194	2.0327	1.7977	1.158
0.26	1.6355	1.9392	1.6974	1.5358	1.2773	1.7203		1.3002	2.0515	1.4455	1.2472	1.8148	1.3202		2.0013	2.2095	1.9768	1.2909	2.111	2.0554		1.8065	1.9583	1.992	1.4951	2.4391	1.5639		1.3312	1.6772	1.1961	2.345		2.2555	1.0033	1.8918	2.1758	1.2375	1.3905		1.4233	1.3718	1.5151		1.4441	1.606	2.0327	1.8045	1.128
0.275	1.6263	1.914	1.6926	1.5874	1.269	1.7314		1.3236	2.0409	1.4503	1.2322	1.7903	1.3455		1.958	2.2204	1.9761	1.2957	2.128	2.0582		1.811	1.9934	2.0373	1.5096	2.3905	1.5405		1.31	1.6686	1.1676	2.3294		2.2743	1.0362	1.9114	2.1554	1.2333	1.4045		1.4255	1.3925	1.5008		1.3909	1.5608	2.0572	1.7742	1.1683
0.29	1.5936	1.9543	1.6457	1.5707	1.2833	1.7388		1.2885	2.0713	1.4097	1.2598	1.8111	1.3531		1.9749	2.2161	1.988	1.3327	2.0821	2.0758		1.7936	1.9561	2.0035	1.511	2.4064	1.5678		1.2991	1.6844	1.1503	2.3551		2.2533	1.0384	1.8863	2.1396	1.2248	1.3721		1.4285	1.3595	1.5001		1.399	1.5712	2.0381	1.8151	1.1763
0.305	1.6107	1.9392	1.6609	1.5616	1.251	1.7417		1.2822	2.0538	1.4479	1.2519	1.8007	1.3883		2.0057	2.182	1.9866	1.3101	2.0899	2.0463		1.7914	1.9319	2.0186	1.4995	2.4292	1.5733		1.31	1.6621	1.1488	2.3434		2.2678	1.0413	1.8847	2.1688	1.1917	1.406		1.4527	1.3518	1.5302		1.3894	1.592	2.0488	1.8181	1.1566
0.32	1.6433	1.9327	1.6836	1.5393	1.2773	1.7506		1.3229	2.0508	1.4162	1.2701	1.797	1.3707		1.9734	2.2342	1.953	1.28	2.0616	2.0596		1.7603	1.9334	2.01	1.5147	2.3973	1.6052		1.3066	1.6829	1.1481	2.3014		2.2729	1.0326	1.8518	2.1499	1.2016	1.42		1.4644	1.3449	1.5339		1.3998	1.5912	2.0733	1.8045	1.1551
0.335	1.6334	1.914	1.6664	1.5637	1.2788	1.7587		1.2908	2.063	1.4227	1.229	1.8	1.35		1.9558	2.2095	1.9719	1.2779	2.0545	2.0449		1.7936	1.929	2.0351	1.5241	2.3783	1.599		1.323	1.6664	1.1721	2.3279		2.2634	1.026	1.9012	2.1711	1.2122	1.3898		1.4541	1.3671	1.5234		1.4057	1.6112	2.0358	1.7939	1.1588
0.35	1.6341	1.9133	1.6836	1.5407	1.2615	1.755		1.2947	2.0896	1.417	1.2598	1.7844	1.3516		1.9675	2.2313	2.0021	1.293	2.1075	2.0372		1.7853	1.9605	2.0143	1.5183	2.3928	1.5826		1.2881	1.6729	1.1586	2.3294		2.2656	1.0077	1.8479	2.1538	1.2009	1.403		1.4417	1.3748	1.4896		1.4101	1.612	2.0634	1.8242	1.1441
0.365	1.6178	1.8636	1.6574	1.5261	1.221	1.7284		1.3119	2.0713	1.4503	1.2258	1.7918	1.3562		1.9705	2.2327	2.0147	1.3026	2.0673	2.0456		1.7974	1.9583	2.0064	1.5378	2.3799	1.5623		1.3004	1.6686	1.1556	2.3442		2.2685	1.0055	1.8902	2.1373	1.2255	1.3743		1.4431	1.3572	1.5001		1.3591	1.6157	2.0373	1.8264	1.1595
0.38	1.6007	1.8845	1.6616	1.5094	1.2413	1.7329		1.2869	2.0873	1.4235	1.2345	1.7844	1.3485		1.9668	2.2465	1.9971	1.2991	2.0899	2.0463		1.7777	1.9466	1.987	1.532	2.3867	1.5998		1.3258	1.6837	1.1608	2.3349		2.2576	0.9872	1.8871	2.1436	1.2023	1.392		1.4475	1.3733	1.5144		1.3879	1.6105	2.0611	1.8348	1.1324
0.395	1.5986	1.9089	1.6574	1.5554	1.2645	1.7358		1.2869	2.0561	1.3926	1.2551	1.791	1.3432		1.9984	2.2465	1.9908	1.3039	2.0637	2.0196		1.7664	1.9502	2.015	1.5175	2.4019	1.5756		1.3223	1.6837	1.1638	2.2975		2.2141	1.0055	1.8926	2.1349	1.2143	1.375		1.4373	1.3595	1.4911		1.3961	1.5571	2.0427	1.8166	1.139
0.41	1.6234	1.9133	1.6512	1.531	1.2563	1.7137		1.2986	2.0759	1.4072	1.2677	1.8222	1.3439		1.994	2.2313	2.014	1.3197	2.0454	2.0056		1.7558	1.9729	2.0265	1.5284	2.3882	1.5709		1.2601	1.6535	1.1466	2.3138		2.2214	0.9909	1.92	2.2113	1.1805	1.4119		1.3881	1.3886	1.5053		1.4257	1.5608	2.0274	1.8408	1.1134
0.425	1.6149	1.9169	1.6416	1.5818	1.2127	1.755		1.3205	2.1002	1.3633	1.2195	1.817	1.3401		1.9815	2.2508	2.0084	1.3135	2.0588	2.0196		1.7407	1.9809	2.0452	1.4894	2.411	1.5507		1.3018	1.6499	1.1638	2.3349		2.2874	0.9843	1.8941	2.1719	1.2023	1.4178		1.4417	1.3979	1.4708		1.453	1.5831	2.0756	1.8727	1.1075
0.44	1.6149	1.9039	1.6829	1.5972	1.26	1.7314		1.3057	2.0919	1.4113	1.2306	1.8081	1.383		1.9837	2.2479	2.0006	1.2779	2.0673	2.0084		1.7876	1.9773	2.0431	1.4973	2.4064	1.5616		1.3093	1.6657	1.1669	2.3279		2.2424	0.9894	1.8996	2.1947	1.1981	1.4148		1.4299	1.3994	1.4918		1.4249	1.5808	2.0856	1.8227	1.1529
0.455	1.6107	1.9147	1.6609	1.5707	1.2232	1.7314		1.3369	2.098	1.4512	1.2282	1.7925	1.3692		1.9881	2.1936	2.0133	1.3087	2.0644	2.0231		1.7815	1.9312	2.038	1.4655	2.4156	1.5514		1.3052	1.688	1.1368	2.3154		2.2395	1.0143	1.8863	2.1798	1.2403	1.4008		1.4263	1.3625	1.5106		1.3998	1.5667	2.0396	1.8401	1.1083
0.47	1.6213	1.9061	1.6581	1.5372	1.2337	1.7321		1.3018	2.0904	1.391	1.2132	1.8126	1.3608		1.9859	2.219	1.9663	1.3067	2.0581	2.0561		1.7876	1.9787	2.0431	1.506	2.4277	1.5818		1.3134	1.6693	1.1556	2.3403		2.2489	1.0245	1.913	2.1798	1.2185	1.4435		1.4475	1.3725	1.4941		1.4197	1.5972	2.0588	1.8424	1.128
0.485	1.6099	1.9233	1.6712	1.5595	1.221	1.727		1.3127	2.082	1.3975	1.2575	1.7918	1.3791		1.9741	2.203	1.988	1.282	2.0736	2.0372		1.7974	1.9158	2.0351	1.5407	2.4201	1.5577		1.3504	1.6772	1.1143	2.306		2.2598	1.0348	1.9075	2.168	1.2122	1.4354		1.4365	1.3909	1.4963		1.3931	1.5845	2.0672	1.8287	1.1207
0.5	1.6156	1.9183	1.6519	1.5561	1.2337	1.7388		1.3033	2.0812	1.4276	1.2385	1.7517	1.3768		2.002	2.2037	1.974	1.3012	2.0722	2.0252		1.7936	1.9678	2.0157	1.5067	2.4368	1.5358		1.3018	1.67	1.1563	2.352		2.2743	1.0187	1.8502	2.1814	1.2276	1.3868		1.4351	1.3702	1.4896		1.422	1.5779	2.0641	1.8431	1.1156
0.515	1.617	1.9356	1.6609	1.5358	1.2413	1.7388		1.3088	2.1002	1.4007	1.2567	1.7873	1.3677		1.991	2.1864	1.9796	1.3436	2.0623	2.0161		1.8012	1.948	2.0035	1.4937	2.4148	1.5803		1.3039	1.6693	1.1316	2.3388		2.2751	1.0282	1.8832	2.1349	1.2291	1.4067		1.3984	1.3579	1.5053		1.4345	1.5579	2.0611	1.7977	1.1317
0.53	1.6355	1.9305	1.6671	1.5407	1.2398	1.7307		1.29	2.1117	1.4089	1.2258	1.7948	1.3929		2.0211	2.2117	1.9922	1.3368	2.0666	2.0322		1.7671	1.9451	2.0344	1.5082	2.4194	1.5694		1.3011	1.7002	1.1263	2.3466		2.2584	1.0428	1.8981	2.1459	1.2213	1.4038		1.4417	1.3909	1.479		1.4308	1.5564	2.0526	1.8272	1.1287
0.545	1.605	1.9334	1.6843	1.5804	1.2022	1.7225		1.2807	2.0911	1.4438	1.2638	1.8044	1.3768		1.991	2.2095	1.9684	1.3252	2.0701	2.0245		1.7898	1.9539	2.0315	1.5219	2.4368	1.5358		1.3087	1.7045	1.1241	2.3598		2.2765	1.0487	1.9098	2.1837	1.1896	1.3839		1.438	1.3541	1.5061		1.439	1.5912	2.0588	1.8287	1.1287
0.56	1.5894	1.896	1.6705	1.5867	1.203	1.7432		1.2986	2.0934	1.4219	1.2551	1.7762	1.3799		2.0395	2.2197	1.9453	1.2937	2.0581	2.0133		1.8012	1.9509	2.0459	1.5161	2.3859	1.553		1.2868	1.6815	1.1316	2.3286		2.2424	1.0311	1.9028	2.1672	1.2157	1.3912		1.4527	1.3718	1.5076		1.4094	1.5675	2.0733	1.8318	1.1419
0.575	1.6078	1.9089	1.6788	1.5505	1.2555	1.7557		1.3033	2.0751	1.4015	1.2219	1.7732	1.3891		2.0101	2.2552	1.9677	1.3039	2.0842	2.0568		1.7898	1.9444	2.0315	1.4886	2.4224	1.5881		1.284	1.6772	1.1338	2.3099		2.2569	1.0172	1.8706	2.1735	1.2129	1.3721		1.4497	1.3564	1.4723		1.4294	1.5734	2.045	1.8287	1.1514
0.59	1.6142	1.9118	1.6533	1.5749	1.278	1.7432		1.2916	2.0668	1.4194	1.2503	1.7539	1.3738		1.9668	2.2429	1.9845	1.3121	2.0948	2.047		1.7815	1.9641	2.0502	1.5053	2.4042	1.592		1.3032	1.6829	1.1436	2.3318		2.2293	1.0282	1.8996	2.1436	1.2164	1.3765		1.46	1.3894	1.5076		1.4464	1.5608	2.0373	1.8151	1.1551
0.605	1.5929	1.9097	1.6361	1.5637	1.2795	1.7373		1.2697	2.0759	1.439	1.2377	1.7569	1.3546		1.9778	2.2305	1.9817	1.3094	2.0687	2.0645		1.8269	1.9297	2.0416	1.5132	2.4156	1.567		1.2984	1.703	1.1451	2.3598		2.2235	1.034	1.8683	2.1877	1.1974	1.3692		1.405	1.3695	1.4783		1.4013	1.5541	1.9913	1.8515	1.1361
0.62	1.617	1.9039	1.6622	1.5519	1.2465	1.7601		1.2736	2.0759	1.439	1.2353	1.7799	1.337		2.0263	2.2088	1.967	1.3012	2.0673	2.0301		1.7702	1.9473	2.056	1.5183	2.3776	1.5655		1.2943	1.6844	1.1218	2.3255		2.2264	1.0377	1.8793	2.1577	1.2213	1.42		1.4211	1.3856	1.5038		1.3887	1.5541	2.0289	1.8439	1.1566
0.635	1.6298	1.9118	1.6457	1.5679	1.248	1.7233		1.2869	2.0774	1.4284	1.2385	1.8126	1.3478		1.9881	2.2479	1.9747	1.3169	2.0425	2.0435		1.7361	1.9583	2.0459	1.5082	2.4026	1.6052		1.3258	1.6944	1.1286	2.3302		2.2395	1.0311	1.891	2.1672	1.2016	1.4067		1.4402	1.3909	1.4678		1.3865	1.5934	2.0511	1.856	1.1558
0.65	1.6178	1.9284	1.6767	1.5407	1.2473	1.7255		1.2908	2.0523	1.4308	1.2662	1.8029	1.3562		1.9822	2.1987	1.9614	1.3176	2.0616	2.0343		1.7845	1.921	2.056	1.4966	2.3723	1.6083		1.2854	1.688	1.1593	2.3302		2.201	1.0128	1.8894	2.1491	1.2389	1.4126		1.4695	1.394	1.4632		1.4419	1.5838	2.0611	1.8787	1.1602
0.665	1.6263	1.9197	1.6932	1.5581	1.2307	1.7189		1.2908	2.0721	1.417	1.259	1.8022	1.3661		1.9815	2.2066	1.9852	1.2895	2.1118	2.0582		1.7891	1.9466	2.0474	1.4764	2.3715	1.5787		1.3018	1.6707	1.1203	2.3567		2.2221	1.0201	1.884	2.1562	1.2129	1.3861		1.4461	1.4017	1.4775		1.4146	1.563	2.0603	1.8484	1.147
0.68	1.6128	1.9147	1.6753	1.5595	1.2398	1.7321		1.2861	2.0477	1.4056	1.263	1.7866	1.3983		1.9954	2.2045	1.9698	1.3115	2.0602	2.054		1.777	1.9268	2.0668	1.5212	2.3821	1.567		1.256	1.688	1.1744	2.345		2.2126	1.0114	1.9169	2.1333	1.2389	1.4097		1.4475	1.3848	1.4775		1.4301	1.5794	2.0281	1.8401	1.1309
0.695	1.5737	1.896	1.6671	1.577	1.236	1.7277		1.3189	2.0272	1.404	1.2361	1.7762	1.3853		1.9896	2.2378	1.9404	1.3142	2.092	2.0259		1.7815	1.9371	2.0409	1.5053	2.3844	1.5499		1.297	1.6564	1.1308	2.3247		2.2286	1.0172	1.8761	2.1483	1.2305	1.3912		1.4431	1.3833	1.485		1.4308	1.5986	2.0358	1.8067	1.1463
0.71	1.5865	1.8967	1.6684	1.5595	1.251	1.7218		1.3127	2.0553	1.4048	1.2251	1.7673	1.3875		2.0057	2.2226	1.9558	1.3135	2.063	2.0877		1.7732	1.94	2.0639	1.4915	2.3882	1.5959		1.2498	1.6765	1.1669	2.3325		2.2185	0.9887	1.8706	2.1451	1.2621	1.4104		1.4563	1.414	1.4873		1.368	1.6098	2.0894	1.8552	1.1419
0.725	1.6099	1.9125	1.6802	1.5526	1.2052	1.7329		1.3057	2.0652	1.4024	1.2227	1.7546	1.3569		2.0145	2.2298	1.9628	1.2854	2.0616	2.0168		1.7906	1.9502	2.0567	1.5183	2.4262	1.5709		1.2861	1.6887	1.1346	2.3653		2.2344	1.0157	1.8777	2.1349	1.2262	1.42		1.4446	1.3625	1.4888		1.3879	1.5742	2.0626	1.8681	1.1514
0.74	1.6121	1.9363	1.6781	1.54	1.2187	1.7336		1.2979	2.0569	1.3958	1.2496	1.7398	1.3715		1.9499	2.2385	2.0049	1.33	2.075	2.0308		1.752	1.9327	2.0438	1.5298	2.4156	1.5904		1.297	1.6578	1.1398	2.3567		2.233	1.0026	1.9004	2.1278	1.2185	1.4288		1.4248	1.3863	1.4632		1.3658	1.5734	2.0618	1.8136	1.1551
0.755	1.6163	1.9233	1.6932	1.5895	1.221	1.7233		1.2807	2.0546	1.4211	1.2424	1.7829	1.3814		1.9947	2.2132	1.9908	1.3306	2.0863	2.0512		1.78	1.9561	2.0344	1.5255	2.4247	1.5896		1.3025	1.66	1.1413	2.3115		2.2286	1.0136	1.913	2.1538	1.241	1.4553		1.4431	1.3802	1.4753		1.3828	1.5823	2.0634	1.8545	1.1829
0.77	1.6284	1.9133	1.6836	1.5721	1.2367	1.7358		1.2877	2.0576	1.3926	1.2069	1.7331	1.3776		2.0204	2.2197	1.9705	1.3019	2.0842	2.0758		1.7883	1.989	2.0244	1.511	2.4429	1.6029		1.2587	1.6959	1.1413	2.306		2.2417	1.0128	1.8542	2.131	1.2255	1.417		1.4314	1.3817	1.4768		1.3732	1.566	2.0833	1.8469	1.1148
0.785	1.6128	1.9111	1.6182	1.5853	1.2473	1.7454		1.283	2.0706	1.4479	1.2164	1.771	1.3638		2.0116	2.2117	2.0182	1.2717	2.1019	2.0554		1.7792	1.9495	2.0157	1.4901	2.4209	1.5974		1.2902	1.6736	1.1165	2.2648		2.2308	1.045	1.884	2.1325	1.2136	1.4266		1.4292	1.3779	1.4512		1.4057	1.589	2.0649	1.8696	1.1405
0.8	1.5752	1.9039	1.6939	1.5749	1.2398	1.7631		1.2486	2.0607	1.4162	1.2377	1.7554	1.3975		1.994	2.1958	1.9831	1.2669	2.0602	2.0379		1.7861	1.9553	2.0294	1.4872	2.4148	1.5896		1.2833	1.642	1.1496	2.3131		2.2337	1.0231	1.8879	2.1318	1.1953	1.4288		1.4395	1.404	1.4745		1.4212	1.5719	2.0465	1.8333	1.1434
0.815	1.6234	1.9018	1.6905	1.5881	1.2465	1.7314		1.2635	2.0721	1.408	1.2148	1.771	1.4013		2.0079	2.2124	1.9726	1.2594	2.075	2.0056		1.7777	1.978	2.0071	1.511	2.427	1.5546		1.2621	1.6894	1.1443	2.3092		2.2214	1.0274	1.8894	2.1451	1.2283	1.4251		1.4263	1.3856	1.4647		1.4301	1.6135	2.0388	1.7969	1.1522
0.83	1.6	1.9226	1.6843	1.5665	1.2375	1.7594		1.2979	2.0736	1.4357	1.2361	1.7472	1.3738		1.9756	2.2385	1.9922	1.2724	2.0786	2.054		1.7626	1.9524	1.9999	1.511	2.449	1.6161		1.2758	1.6535	1.1458	2.3536		2.2395	1.0128	1.8965	2.1231	1.1981	1.4156		1.4483	1.3741	1.4911		1.4035	1.592	2.0342	1.8484	1.1324
0.845	1.6241	1.9241	1.6857	1.5693	1.233	1.7329		1.3002	2.0569	1.3975	1.2393	1.7502	1.3791		1.9727	2.2385	2.0168	1.2827	2.08	2.0779		1.7565	1.9553	2.01	1.5053	2.4482	1.5577		1.2648	1.6693	1.1368	2.3263		2.2736	1.0128	1.8902	2.1727	1.2255	1.4273		1.4255	1.417	1.5204		1.416	1.5371	2.0496	1.8393	1.1778
0.86	1.644	1.9018	1.6795	1.5345	1.2495	1.7137		1.2783	2.0751	1.4593	1.2606	1.7561	1.3661		2.0108	2.2081	1.9782	1.2827	2.0701	2.0456		1.7656	1.997	2.0208	1.5045	2.4498	1.5803		1.2785	1.6722	1.1188	2.338		2.2279	0.9711	1.9271	2.1373	1.1967	1.4568		1.416	1.4201	1.5031		1.4427	1.5897	2.0779	1.8484	1.1595
0.875	1.6454	1.9118	1.7187	1.5379	1.2863	1.7609		1.2947	2.063	1.4373	1.2409	1.771	1.4013		1.9896	2.2284	1.9957	1.2594	2.0637	2.0645		1.7596	1.9612	2.0258	1.532	2.4566	1.5818		1.2854	1.6743	1.1316	2.3294		2.2214	1.0209	1.9028	2.1247	1.2431	1.4288		1.4446	1.4032	1.5151		1.4404	1.5423	2.0741	1.803	1.1419
0.89	1.6206	1.9104	1.6829	1.5324	1.2653	1.7233		1.3229	2.0683	1.4007	1.2369	1.7777	1.3646		1.9837	2.2161	1.9845	1.2841	2.0454	2.0687		1.7732	1.9422	2.0244	1.519	2.4467	1.5795		1.2539	1.6585	1.1383	2.3512		2.2743	1.0479	1.8636	2.1381	1.2171	1.4369		1.4461	1.3633	1.4828		1.4486	1.5556	2.071	1.803	1.1104
0.905	1.6199	1.9248	1.6698	1.5561	1.2555	1.7402		1.2994	2.0531	1.4162	1.248	1.7494	1.3684		1.9976	2.2646	1.9796	1.2628	2.0821	2.0287		1.7596	1.9436	2.0582	1.5378	2.4224	1.5951		1.2642	1.6349	1.121	2.324		2.2722	1.0143	1.9043	2.1373	1.2276	1.434		1.4527	1.3787	1.4828		1.3983	1.5667	2.0618	1.7961	1.1214
0.92	1.6092	1.9277	1.6822	1.5658	1.2653	1.7314		1.3244	2.0417	1.4121	1.2511	1.765	1.3569		1.9881	2.2269	1.9733	1.2587	2.0334	2.0386		1.805	1.9583	2.015	1.4944	2.4558	1.574		1.2731	1.6413	1.1098	2.3715		2.2605	1.0574	1.8926	2.1247	1.2326	1.4303		1.4769	1.3779	1.4963		1.3872	1.5623	2.045	1.8189	1.1009
0.935	1.6149	1.9255	1.7022	1.5568	1.2856	1.6975		1.3049	2.063	1.3779	1.2377	1.7554	1.3569		1.9653	2.274	1.9495	1.282	2.0588	2.0421		1.7792	1.967	2.0136	1.5118	2.452	1.6037		1.2703	1.627	1.1353	2.3395		2.3099	1.0194	1.9216	2.1129	1.2171	1.445		1.46	1.3925	1.4753		1.4035	1.5845	2.0626	1.8666	1.1163
0.95	1.5844	1.9435	1.6857	1.5714	1.2826	1.6864		1.2932	2.066	1.3926	1.233	1.745	1.3868		1.9866	2.2334	2.0056	1.2649	2.0397	2.0491		1.7936	1.9488	2.0344	1.519	2.452	1.6021		1.3025	1.6471	1.1	2.352		2.2693	1.026	1.9169	2.168	1.2107	1.4251		1.4343	1.3579	1.5053		1.405	1.5749	2.058	1.8408	1.1273
0.965	1.605	1.9608	1.6581	1.5379	1.233	1.6577		1.3057	2.0531	1.3893	1.1911	1.7524	1.4136		1.9609	2.2327	1.974	1.2752	2.0468	2.0175		1.7891	1.9495	2.0143	1.511	2.49	1.6208		1.2792	1.6736	1.1368	2.3318		2.2497	0.977	1.9208	2.1711	1.1861	1.4539		1.4483	1.3986	1.4805		1.4353	1.5927	2.0749	1.8083	1.1178
0.98	1.6213	1.8708	1.6733	1.577	1.2465	1.7144		1.2955	2.0493	1.3788	1.2045	1.7821	1.3845		1.9756	2.2537	2.0147	1.2964	2.0694	2.021		1.783	1.9524	2.0294	1.5067	2.4566	1.6146		1.2991	1.6377	1.1361	2.3699		2.2409	1.0245	1.9177	2.1593	1.2122	1.4163		1.4409	1.3587	1.5016		1.4308	1.6075	2.0909	1.8325	1.1236
0.995	1.6263	1.8866	1.6808	1.5574	1.2908	1.7085		1.2908	2.047	1.4024	1.1998	1.7844	1.4074		1.969	2.2718	2.0056	1.3032	2.0708	2.028		1.7762	1.9626	2.0128	1.4959	2.4536	1.6161		1.2991	1.6291	1.1271	2.3504		2.2627	0.9997	1.8894	2.1499	1.1903	1.4222		1.4468	1.3825	1.4693		1.4308	1.5786	2.0848	1.8552	1.117
1.01	1.5752	1.9068	1.6526	1.6	1.2668	1.6931		1.3252	2.0424	1.417	1.1982	1.7806	1.3661		1.9852	2.2342	1.96	1.2964	2.0757	2.0301		1.8042	1.9407	2.0538	1.4785	2.4672	1.6115		1.2888	1.637	1.1406	2.3403		2.2511	1.037	1.8777	2.127	1.2347	1.4553		1.4512	1.3526	1.4805		1.4486	1.5979	2.0749	1.8484	1.1244
1.025	1.5638	1.9046	1.6932	1.5512	1.236	1.7167		1.2916	2.0736	1.4227	1.2519	1.7814	1.3853		1.9734	2.2566	1.9845	1.2608	2.0616	2.0533		1.783	1.9451	2.0128	1.5139	2.4946	1.6076		1.3059	1.6385	1.1248	2.3629		2.2547	1.0143	1.8887	2.1467	1.2248	1.406		1.4321	1.3718	1.4798		1.4323	1.5875	2.0565	1.8333	1.1112
1.04	1.6163	1.9269	1.687	1.5937	1.2615	1.7071		1.2728	2.0614	1.4097	1.2179	1.7806	1.3807		1.9874	2.2284	1.9894	1.2834	2.0517	2.0147		1.8194	1.9297	2.0057	1.4554	2.4733	1.6356		1.2779	1.6535	1.1293	2.3575		2.2576	1.0311	1.9059	2.1207	1.2375	1.4354		1.4365	1.3733	1.4775		1.4368	1.5771	2.0657	1.8333	1.169
1.055	1.5929	1.9068	1.6664	1.5665	1.2623	1.7071		1.2853	2.0751	1.3845	1.2132	1.7903	1.3707		1.9881	2.2262	2.0042	1.2848	2.0771	2.0428		1.8292	1.9202	2.0035	1.4872	2.4824	1.5998		1.31	1.665	1.1714	2.3489		2.2605	1.0333	1.9098	2.1223	1.2213	1.4575		1.449	1.348	1.4655		1.4515	1.612	2.0687	1.8113	1.15
1.07	1.5894	1.8766	1.6795	1.5449	1.2683	1.7314		1.2611	2.0546	1.3901	1.1816	1.8245	1.3692		1.9815	2.2327	1.995	1.3012	2.0694	2.0336		1.7906	1.9641	2.0093	1.4467	2.449	1.6044		1.269	1.6406	1.1308	2.3286		2.2671	1.0245	1.8965	2.1436	1.2262	1.4421		1.4226	1.3833	1.455		1.4619	1.5771	2.0948	1.8295	1.1771
1.085	1.5773	1.8931	1.6705	1.5804	1.2367	1.7314		1.2979	2.0865	1.3666	1.1855	1.8022	1.3638		1.9874	2.211	1.9971	1.2423	2.0849	2.0435		1.7747	1.9297	2.0107	1.4713	2.4513	1.6286		1.2744	1.6248	1.1323	2.3403		2.2417	1.0157	1.9067	2.1609	1.2621	1.4185		1.4277	1.3679	1.4414		1.4234	1.5504	2.0542	1.8158	1.1756
1.1	1.6128	1.9147	1.6746	1.5289	1.2503	1.7307		1.29	2.0508	1.3804	1.2077	1.8178	1.3745		1.9763	2.2008	1.9789	1.3156	2.08	2.0484		1.8035	1.9217	2.0323	1.4475	2.4505	1.6099		1.2984	1.6349	1.1503	2.3567		2.2344	0.9945	1.9098	2.1648	1.2234	1.4568		1.4072	1.3856	1.4753		1.4619	1.5623	2.1093	1.8098	1.1858
1.115	1.6	1.9169	1.6774	1.5505	1.2157	1.7432		1.2986	2.0713	1.3796	1.2274	1.7844	1.3592		1.9896	2.2023	1.9516	1.321	2.0906	2.0294		1.7618	1.9341	2.0229	1.4684	2.4596	1.6122		1.323	1.6865	1.1601	2.3131		2.2112	1.0304	1.8941	2.1735	1.2269	1.3684		1.438	1.3963	1.4685		1.4271	1.5667	2.0833	1.8386	1.1712
1.13	1.6099	1.8557	1.6671	1.554	1.2322	1.7483		1.3119	2.0569	1.3861	1.2314	1.8022	1.3921		2.0042	2.2045	1.974	1.2669	2.0743	2.035		1.7732	1.9246	2.0193	1.493	2.4444	1.6107		1.2977	1.6837	1.1451	2.3224		2.2613	1.0245	1.9169	2.1593	1.21	1.4052		1.4197	1.4055	1.4482		1.4316	1.5972	2.0879	1.8318	1.1339
1.145	1.6043	1.8758	1.6891	1.5867	1.2758	1.7019		1.2939	2.0561	1.3983	1.2243	1.7955	1.3654		2.0042	2.2407	2.0224	1.2841	2.0793	2.0203		1.774	1.9568	2.0258	1.4771	2.4528	1.6091		1.2895	1.6873	1.1361	2.3263		2.2163	1.0421	1.8926	2.1333	1.2361	1.4354		1.4248	1.3833	1.4595		1.4175	1.6135	2.0879	1.8264	1.161
1.16	1.6241	1.8866	1.6671	1.5707	1.2518	1.7093		1.2689	2.0668	1.4015	1.229	1.8022	1.3891		1.9785	2.19	1.9712	1.2834	2.0906	2.0098		1.78	1.959	2.0315	1.4959	2.4292	1.6185		1.2737	1.6772	1.1578	2.3364		2.2054	1.0296	1.9067	2.1255	1.2403	1.4023		1.4277	1.3541	1.4625		1.4649	1.5912	2.0189	1.8158	1.1749
1.175	1.5986	1.9097	1.6388	1.5428	1.2428	1.7041		1.2713	2.0668	1.3812	1.2013	1.7977	1.409		2.0108	2.2153	2.0049	1.2943	2.0849	2.0603		1.7906	1.9509	2.0279	1.4742	2.4072	1.62		1.2895	1.7009	1.1406	2.3466		2.2039	1.0209	1.913	2.1247	1.2227	1.4347		1.4131	1.3718	1.4211		1.4612	1.5986	2.0572	1.8052	1.1573
1.19	1.6121	1.8938	1.6705	1.5233	1.2735	1.7152		1.2768	2.0645	1.3885	1.2108	1.797	1.3837		1.9903	2.2342	1.9915	1.3053	2.0764	2.0308		1.7838	1.9648	2.0021	1.5009	2.4194	1.6154		1.2956	1.6758	1.1518	2.3466		2.2293	1.0523	1.8965	2.142	1.2129	1.4163		1.4285	1.3702	1.467		1.4538	1.5794	2.0411	1.7931	1.1266
1.205	1.6149	1.8982	1.6808	1.5623	1.2615	1.7225		1.2971	2.0515	1.404	1.2092	1.8252	1.4228		1.9837	2.2139	2.021	1.3163	2.0807	2.0519		1.7618	1.9626	1.9956	1.4749	2.4285	1.6076		1.3032	1.6815	1.1383	2.3107		2.233	1.0355	1.9247	2.1184	1.2234	1.4097		1.4094	1.3779	1.4444		1.4456	1.5512	2.1017	1.8098	1.1536
1.22	1.6433	1.8708	1.674	1.5282	1.2638	1.7122		1.3049	2.0599	1.4154	1.2116	1.791	1.4128		1.9675	2.2378	1.9824	1.2998	2.0644	2.0617		1.7823	1.9583	2.0013	1.5118	2.4399	1.638		1.3018	1.6779	1.1526	2.3723		2.2417	1.0596	1.8965	2.1751	1.2276	1.4406		1.4167	1.3879	1.455		1.4759	1.5534	2.0726	1.8204	1.1529
1.235	1.6064	1.8809	1.6774	1.57	1.227	1.7144		1.2807	2.0645	1.3918	1.2393	1.7985	1.3883		1.9734	2.2262	2.0119	1.3026	2.0948	2.0631		1.752	1.9758	1.9934	1.5161	2.4437	1.6006		1.2751	1.6564	1.1143	2.3497		2.2359	1.0596	1.9051	2.1601	1.2361	1.4156		1.4167	1.3641	1.4354		1.4087	1.5771	2.068	1.8083	1.1258
1.25	1.6	1.8758	1.6808	1.5581	1.245	1.7277		1.3002	2.0805	1.3958	1.2172	1.82	1.3776		1.9587	2.2175	1.9999	1.306	2.0673	2.0463		1.7316	1.9795	1.9913	1.4937	2.4566	1.6271		1.3169	1.6629	1.1263	2.3504		2.2584	1.0618	1.8785	2.12	1.2375	1.4325		1.4197	1.3725	1.4475		1.4419	1.5786	2.0664	1.7916	1.1397
1.265	1.6085	1.8888	1.6795	1.5379	1.2255	1.7085		1.326	2.0736	1.3812	1.1871	1.771	1.3684		1.9521	2.232	2.0343	1.2861	2.0821	2.0428		1.7891	1.9444	1.9819	1.5306	2.4505	1.6341		1.3107	1.6908	1.1826	2.3614		2.2569	1.0355	1.8628	2.1577	1.2509	1.4472		1.4094	1.3817	1.4497		1.4168	1.5794	2.0863	1.8219	1.1771
1.28	1.6107	1.8629	1.6919	1.5519	1.2473	1.6739		1.2963	2.0531	1.391	1.2108	1.7977	1.4059		1.9874	2.2436	2.0161	1.2909	2.0997	2.0393		1.7876	1.9349	2.0128	1.5421	2.4254	1.6013		1.2888	1.6657	1.1654	2.3551		2.2359	1.034	1.9145	2.1428	1.2319	1.403		1.4666	1.3779	1.4467		1.3665	1.5779	2.0749	1.809	1.1661
1.295	1.622	1.8974	1.6905	1.5526	1.2645	1.7026		1.301	2.0888	1.3771	1.2338	1.7955	1.3768		2.016	2.2081	1.9859	1.2505	2.0651	2.0435		1.7997	1.9122	1.9934	1.5443	2.4178	1.5873		1.3121	1.6507	1.1533	2.3575		2.2221	1.0487	1.9232	2.1467	1.2586	1.431		1.4644	1.3817	1.4813		1.4005	1.5208	2.0251	1.781	1.1449
1.31	1.6383	1.8902	1.6905	1.5637	1.239	1.7189		1.2916	2.0751	1.408	1.2282	1.8007	1.4442		2.0116	2.2305	2.0175	1.2916	2.0948	2.0526		1.7929	1.9078	2.0107	1.5175	2.4156	1.5857		1.297	1.6829	1.1541	2.3473		2.2649	1.0391	1.902	2.1546	1.2157	1.4273		1.4505	1.3679	1.4805		1.4205	1.5534	2.045	1.7984	1.1405
1.325	1.6085	1.891	1.6919	1.5881	1.2795	1.6975		1.3096	2.0538	1.4113	1.2179	1.7784	1.3944		2.0013	2.2327	1.9873	1.2841	2.099	2.0716		1.8156	1.8793	2.0229	1.5493	2.408	1.5873		1.3244	1.6528	1.1428	2.3403		2.2874	1.0355	1.913	2.1546	1.2276	1.4214		1.4321	1.3426	1.4768		1.4205	1.5549	2.0434	1.8022	1.1529
1.34	1.6099	1.8687	1.6774	1.5707	1.2675	1.7225		1.2916	2.0698	1.3853	1.2124	1.748	1.3937		1.9866	2.24	1.9957	1.2848	2.1047	2.0386		1.7883	1.9246	1.9934	1.5248	2.4171	1.6115		1.2984	1.6406	1.1075	2.3434		2.2722	1.0318	1.8887	2.1428	1.2516	1.4332		1.4292	1.3564	1.5091		1.3916	1.5564	2.0595	1.784	1.1441
1.355	1.627	1.8874	1.727	1.5554	1.2795	1.7063		1.283	2.0896	1.4219	1.2164	1.7754	1.3906		1.9705	2.2305	2.0203	1.321	2.0934	2.0652		1.8171	1.9429	2.0078	1.5024	2.4156	1.5865		1.2874	1.6578	1.1008	2.3325		2.3005	0.9931	1.8918	2.1215	1.2368	1.4391		1.46	1.3671	1.4693		1.4234	1.5638	2.0565	1.7855	1.1815
1.37	1.6256	1.8586	1.7153	1.5595	1.263	1.7026		1.308	2.0272	1.4048	1.2006	1.7888	1.3875		1.9925	2.2168	1.9908	1.3347	2.1125	2.0814		1.8004	1.91	2.0294	1.5399	2.4057	1.5998		1.2956	1.6528	1.1203	2.3395		2.2743	1.0304	1.8926	2.1672	1.2586	1.4266		1.4585	1.3771	1.4993		1.4175	1.5712	2.0488	1.7643	1.1485
1.385	1.6206	1.8967	1.7222	1.5358	1.2675	1.7004		1.315	2.0394	1.3991	1.233	1.7792	1.3944		1.9705	2.2305	1.9936	1.2991	2.0927	2.0519		1.8027	1.9371	2.0021	1.5103	2.4201	1.5811		1.308	1.6385	1.1158	2.359		2.2743	1.0384	1.8832	2.1806	1.2305	1.4509		1.4255	1.3318	1.4835		1.3998	1.5645	2.0174	1.7931	1.1675
1.4	1.6476	1.8938	1.676	1.5505	1.263	1.6746		1.283	2.0759	1.4219	1.2108	1.8215	1.3768		1.9675	2.2436	1.9915	1.295	2.1153	2.0147		1.8201	1.9158	2.0344	1.5306	2.4741	1.6177		1.2881	1.6399	1.1361	2.3481		2.2678	1.0348	1.8949	2.1617	1.2213	1.4244		1.4417	1.3587	1.5008		1.4308	1.5742	2.0228	1.7939	1.2034
1.415	1.6206	1.9133	1.7249	1.5693	1.2765	1.7233		1.2963	2.0683	1.3666	1.2187	1.7844	1.3699		1.9675	2.2313	2.0091	1.2704	2.0884	2.04		1.7853	1.9444	2.0416	1.5436	2.4285	1.5959		1.2676	1.6607	1.1241	2.3567		2.2185	1.0428	1.8824	2.1845	1.2107	1.4332		1.4343	1.3579	1.5023		1.4257	1.5564	2.0182	1.759	1.1412
1.43	1.6525	1.8766	1.7229	1.5609	1.2458	1.7248		1.2775	2.0767	1.3901	1.2258	1.7844	1.4052		1.9925	2.2378	1.9803	1.2909	2.1061	2.0428		1.7929	1.9407	2.0013	1.5472	2.4034	1.6138		1.2299	1.6542	1.1526	2.3434		2.2489	1.0538	1.8667	2.1593	1.2192	1.4421		1.4299	1.351	1.4941		1.4168	1.5883	2.0319	1.7711	1.1061
1.445	1.6525	1.8974	1.6884	1.5449	1.2375	1.7203		1.3346	2.0964	1.3706	1.229	1.7695	1.386		1.9888	2.2334	1.9999	1.2895	2.0976	2.0561		1.7906	1.9297	2.0301	1.5349	2.427	1.6006		1.2868	1.655	1.1451	2.3621		2.2526	1.0523	1.8832	2.1538	1.241	1.4435		1.438	1.351	1.4783		1.4175	1.589	2.012	1.787	1.0987
1.46	1.6135	1.8823	1.7063	1.5595	1.2172	1.7218		1.3408	2.0744	1.3739	1.1808	1.7792	1.4189		2.002	2.2559	1.995	1.306	2.0877	2.0547		1.7876	1.902	2.038	1.5147	2.4619	1.613		1.3025	1.6198	1.1556	2.3567		2.2489	1.0348	1.8753	2.1711	1.2291	1.4318		1.4439	1.3387	1.4843		1.4072	1.589	2.0113	1.7908	1.1112
1.475	1.6078	1.8521	1.6774	1.5749	1.2382	1.7019		1.3307	2.0774	1.3812	1.2243	1.7784	1.3983		1.9932	2.2334	1.9649	1.2834	2.0948	2.0301		1.7929	1.9488	1.9848	1.4995	2.4232	1.5873		1.3045	1.6449	1.1488	2.3528		2.2613	1.0472	1.8957	2.1459	1.2086	1.417		1.4255	1.3495	1.4881		1.399	1.6016	2.0404	1.7878	1.0995
1.49	1.6092	1.9068	1.6967	1.5268	1.251	1.7144		1.3064	2.0972	1.3893	1.2085	1.7814	1.3837		1.9807	2.1929	2.0119	1.2937	2.0786	2.028		1.7808	1.9473	2.0013	1.4966	2.4019	1.5982		1.3203	1.6463	1.1511	2.3473		2.2685	1.0267	1.8651	2.1184	1.2185	1.4163		1.4549	1.3641	1.4813		1.405	1.5808	1.9975	1.781	1.1478
1.505	1.6234	1.8456	1.687	1.5505	1.2525	1.7085		1.3174	2.0592	1.4072	1.1934	1.7769	1.4067		1.9639	2.2153	2.0133	1.2943	2.0729	2.0554		1.7898	1.9495	2.0236	1.4966	2.449	1.5889		1.3011	1.6442	1.1188	2.306		2.2859	1.0443	1.8847	2.1357	1.2248	1.4237		1.4424	1.3695	1.5023		1.4523	1.5853	2.0197	1.8075	1.1075
1.52	1.5979	1.9118	1.676	1.5707	1.2585	1.6982		1.2932	2.0599	1.3934	1.2361	1.7821	1.3738		1.991	2.2385	2.0245	1.2765	2.1061	2.0561		1.7845	1.9334	2.0445	1.4858	2.408	1.5904		1.2758	1.6815	1.1105	2.3092		2.2627	1.045	1.8667	2.1554	1.2544	1.4222		1.4512	1.3134	1.4888		1.4404	1.5653	2.0281	1.8242	1.1192
1.535	1.6369	1.8996	1.6719	1.5735	1.257	1.6997		1.2893	2.0698	1.3739	1.2124	1.7858	1.3776		2.0101	2.2313	2.0056	1.3087	2.1132	2.0561		1.7687	1.9436	2.0244	1.4944	2.4232	1.5912		1.271	1.6413	1.1278	2.3045		2.2562	1.0194	1.8612	2.1782	1.2614	1.4391		1.4351	1.3357	1.4918		1.4316	1.5564	2.022	1.8075	1.1258
1.55	1.622	1.914	1.685	1.5839	1.2916	1.7026		1.301	2.0561	1.443	1.2314	1.7532	1.3531		2.0108	2.2291	1.9467	1.3169	2.0856	2.0526		1.774	1.9722	2.033	1.5038	2.392	1.6255		1.297	1.6442	1.1323	2.2983		2.2431	1.0128	1.884	2.179	1.2502	1.4288		1.4373	1.3595	1.4467		1.4116	1.589	2.0296	1.8431	1.1207
1.565	1.6263	1.9053	1.6967	1.5749	1.2285	1.6901		1.3236	2.0881	1.3804	1.1927	1.791	1.3684		1.9668	2.2204	1.9859	1.3361	2.0997	2.0589		1.7861	1.9378	2.0215	1.5031	2.4026	1.6091		1.3169	1.6578	1.1241	2.3115		2.2613	1.0487	1.8847	2.1562	1.2481	1.4487		1.4351	1.3679	1.4745		1.4286	1.589	2.0442	1.8302	1.1441
1.58	1.622	1.8809	1.6884	1.5923	1.251	1.7108		1.2947	2.0683	1.3869	1.2266	1.794	1.3386		1.9888	2.2255	1.9852	1.2964	2.0404	2.0933		1.8073	1.9319	2.0279	1.4951	2.4239	1.613		1.2963	1.6657	1.1391	2.3185		2.2591	1.0428	1.8683	2.1939	1.2438	1.4376		1.4541	1.3387	1.4678		1.4249	1.5942	2.0687	1.8371	1.1236
1.595	1.6277	1.8974	1.687	1.5867	1.2195	1.6931		1.3166	2.0904	1.3861	1.2069	1.7858	1.3875		1.9984	2.2139	2.0112	1.3567	2.0651	2.0428		1.7626	1.9334	2.0222	1.4807	2.4498	1.5701		1.3011	1.6607	1.1676	2.3411		2.2489	1.0406	1.8722	2.1593	1.2171	1.4119		1.4644	1.3211	1.4828		1.3872	1.5801	2.022	1.8257	1.161
1.61	1.6156	1.9248	1.705	1.5707	1.2285	1.7248		1.301	2.0774	1.3779	1.229	1.8007	1.3738		1.9815	2.2313	2.0308	1.3087	2.0609	2.0568		1.7906	1.9429	2.0107	1.4626	2.4323	1.6083		1.2861	1.6492	1.1361	2.3123		2.2627	1.0019	1.8534	2.1373	1.2107	1.4318		1.4373	1.3303	1.4798		1.402	1.546	2.0496	1.7977	1.1873
1.625	1.6249	1.8845	1.6829	1.5867	1.266	1.6879		1.2674	2.0995	1.4032	1.1998	1.7754	1.3952		1.9903	2.2233	2.0133	1.2745	2.063	2.0596		1.7656	1.9429	2.0107	1.4778	2.4133	1.6255		1.2881	1.6679	1.1226	2.3216		2.27	1.0245	1.8479	2.1262	1.2382	1.4295		1.4534	1.3579	1.5302		1.4212	1.5645	2.0166	1.7855	1.1536
1.64	1.6284	1.878	1.6547	1.5923	1.2645	1.7262		1.2807	2.066	1.3698	1.2488	1.7866	1.3715		1.9822	2.2226	2.0182	1.2923	2.0771	2.0386		1.7906	1.948	2.0236	1.4966	2.427	1.5701		1.2895	1.6743	1.1481	2.3123		2.2199	1.0326	1.8432	2.2002	1.2614	1.4413		1.4637	1.3602	1.5069		1.4197	1.5438	2.0542	1.7961	1.147
1.655	1.6213	1.8888	1.6815	1.609	1.26	1.7167		1.276	2.0203	1.4056	1.2551	1.8096	1.4006		1.9969	2.2349	2.0329	1.2909	2.0644	2.0652		1.7581	1.9275	2.0071	1.4749	2.4277	1.5647		1.3292	1.6743	1.1503	2.324		2.2366	1.0216	1.8651	2.1562	1.2445	1.4222		1.438	1.371	1.4775		1.4212	1.5549	2.0082	1.8037	1.1258
1.67	1.6298	1.9241	1.6981	1.5853	1.2698	1.7483		1.3088	2.0721	1.4194	1.21	1.7896	1.3929		1.9844	2.2581	2.0021	1.319	2.0807	2.0582		1.8088	1.9517	2.0251	1.4807	2.4224	1.6239		1.3039	1.6377	1.1308	2.3606		2.2591	1.0377	1.8793	2.1451	1.2164	1.4516		1.4006	1.3349	1.4693		1.4331	1.5705	2.012	1.7969	1.1463
1.685	1.6341	1.8967	1.707	1.5763	1.2765	1.7417		1.2971	2.0234	1.4105	1.2124	1.8074	1.4143		2.0035	2.2161	1.9803	1.2998	2.0658	2.073		1.7891	1.9495	2.0402	1.4749	2.4368	1.6029		1.3306	1.6751	1.1488	2.317		2.2642	1.0348	1.8926	2.1617	1.2333	1.4472		1.4373	1.371	1.479		1.4308	1.5519	2.0113	1.7992	1.1353
1.7	1.6156	1.9212	1.6795	1.5728	1.2668	1.7513		1.2955	2.069	1.4308	1.214	1.794	1.3669		1.994	2.2016	2.0126	1.3526	2.0369	2.0603		1.7671	1.9283	2.0466	1.5024	2.4232	1.6021		1.2929	1.6751	1.1511	2.3177		2.2315	1.0443	1.8659	2.1451	1.2206	1.4119		1.4094	1.3733	1.5038		1.3909	1.5645	2.009	1.8166	1.1485
1.715	1.6071	1.9169	1.6994	1.5463	1.2683	1.741		1.3088	2.0698	1.3991	1.2456	1.8037	1.3937		1.9602	2.1885	1.9894	1.3231	2.0927	2.0589		1.8012	1.9488	2.0553	1.4937	2.4437	1.6278		1.336	1.6873	1.1271	2.3185		2.1931	1.0465	1.8879	2.1381	1.1967	1.431		1.4497	1.3272	1.4858		1.4257	1.5667	1.9829	1.8189	1.1405
1.73	1.6398	1.9046	1.7015	1.5707	1.2893	1.7211		1.3018	2.0439	1.4292	1.244	1.7821	1.3822		1.9925	2.2226	2.014	1.343	2.0694	2.0175		1.7982	1.9509	2.0438	1.472	2.4186	1.5701		1.3087	1.6664	1.1548	2.3318		2.209	1.0669	1.8714	2.1554	1.2255	1.4376		1.4307	1.3249	1.4828		1.4375	1.5534	2.0404	1.7817	1.1522
1.745	1.6483	1.8874	1.6912	1.577	1.2916	1.7181		1.2541	2.0782	1.4268	1.2488	1.7992	1.3883		1.9925	2.2298	1.967	1.3128	2.1005	2.0449		1.8186	1.9692	2.0279	1.5212	2.4308	1.5623		1.3093	1.6722	1.1135	2.3115		2.1865	1.0274	1.8902	2.142	1.2537	1.4509		1.4248	1.3027	1.4678		1.4368	1.5401	2.009	1.806	1.1492
1.76	1.6128	1.8989	1.7167	1.5714	1.2548	1.7388		1.3096	2.0835	1.4446	1.248	1.8014	1.3745		1.9705	2.2436	2.0189	1.3067	2.0906	2.0428		1.8254	1.9546	2.0402	1.4619	2.4163	1.5662		1.2915	1.6672	1.1323	2.2905		2.2206	1.0545	1.9059	2.1436	1.2312	1.4222		1.4204	1.3334	1.5023		1.4234	1.5549	2.0266	1.8083	1.1419
1.775	1.6298	1.9219	1.6912	1.5797	1.2525	1.7307		1.3314	2.0964	1.4365	1.2685	1.82	1.3983		1.9881	2.2313	1.9824	1.2834	2.0637	2.0259		1.8012	1.9546	2.0279	1.4843	2.4232	1.6115		1.3306	1.6413	1.1008	2.2975		2.2533	1.0647	1.92	2.1751	1.2185	1.4229		1.4321	1.3257	1.4527		1.4345	1.5883	2.0358	1.7848	1.1697
1.79	1.6327	1.9269	1.6994	1.5797	1.2668	1.7196		1.2955	2.0272	1.4446	1.2764	1.7747	1.3539		1.9881	2.2247	1.9656	1.2991	2.0595	2.0456		1.7861	1.9422	2.0431	1.4894	2.3966	1.6052		1.3066	1.6241	1.1443	2.3302		2.2293	1.0355	1.8957	2.1152	1.2065	1.4141		1.3991	1.3733	1.5151		1.402	1.5786	2.0212	1.7984	1.1741
1.805	1.6312	1.8888	1.6981	1.5881	1.248	1.7167		1.2924	2.0462	1.4048	1.229	1.7873	1.3424		2.0219	2.2479	1.9796	1.2971	2.0666	2.0245		1.7649	1.9385	2.0315	1.5255	2.4178	1.5818		1.3025	1.6263	1.1481	2.2998		2.246	1.034	1.9271	2.1577	1.1974	1.3971		1.4285	1.318	1.5091		1.4101	1.5771	2.0274	1.806	1.1815
1.82	1.6036	1.919	1.6822	1.5965	1.2367	1.741		1.3025	2.0881	1.4438	1.2322	1.7695	1.3753		2.0255	2.2378	1.9929	1.308	2.0934	2.0126		1.8194	1.9583	2.0366	1.4764	2.4042	1.6122		1.3155	1.6377	1.1548	2.3458		2.2613	1.0136	1.9043	2.157	1.2157	1.4288		1.4219	1.3434	1.5031		1.4271	1.5697	2.0228	1.7969	1.1412
1.835	1.6504	1.8902	1.6802	1.5797	1.2578	1.7277		1.3041	2.12	1.4154	1.2369	1.7858	1.3738		2.0086	2.2436	2.0056	1.306	2.1005	2.0203		1.8133	1.9422	2.0121	1.5233	2.427	1.6302		1.3045	1.6636	1.1436	2.324		2.2409	1.0457	1.9098	2.1853	1.2058	1.4163		1.4314	1.348	1.4625		1.4205	1.5475	2.0136	1.8151	1.1222
1.85	1.6405	1.8643	1.7077	1.5895	1.2743	1.7196		1.301	2.0858	1.404	1.21	1.7613	1.3539		2.0241	2.2407	2.0056	1.2937	2.1054	2.068		1.7883	1.959	2.0143	1.5443	2.4224	1.6263		1.3114	1.637	1.1759	2.3691		2.2598	1.0611	1.8675	2.1593	1.1685	1.3964		1.4175	1.3311	1.4873		1.4264	1.5579	2.0182	1.809	1.1661
1.865	1.6263	1.9212	1.7263	1.5665	1.2645	1.7277		1.2916	2.0706	1.4015	1.1927	1.768	1.3271		2.0211	2.2378	2.0133	1.3156	2.0955	2.087		1.8088	1.9458	2.0121	1.5154	2.4315	1.631		1.3285	1.6521	1.1428	2.3302		2.2475	1.0194	1.8761	2.1806	1.1854	1.3957		1.4211	1.3687	1.479		1.4449	1.5875	2.0365	1.8204	1.1771
1.88	1.6426	1.8838	1.6629	1.5421	1.2878	1.7203		1.2838	2.1063	1.3788	1.2116	1.7784	1.3661		2.0204	2.2501	2.0056	1.2957	2.0899	2.0659		1.805	1.9444	2.0028	1.519	2.4612	1.613		1.295	1.6406	1.1511	2.3364		2.2758	1.0223	1.8463	2.1932	1.2129	1.3994		1.4409	1.3441	1.4918		1.4538	1.6098	2.0296	1.8181	1.1485
1.895	1.6469	1.8852	1.6981	1.6146	1.2495	1.727		1.3166	2.1056	1.369	1.2377	1.7777	1.3301		2.0086	2.203	2.0063	1.2909	2.0863	2.0568		1.7777	1.918	2.0057	1.5016	2.3943	1.6403		1.3531	1.6234	1.1466	2.3185		2.2468	1.0282	1.8346	2.1814	1.2023	1.4052		1.4153	1.3441	1.4768		1.3931	1.5579	1.9967	1.8045	1.1558
1.91	1.644	1.878	1.6774	1.6383	1.2758	1.7307		1.3064	2.1094	1.4219	1.2211	1.7844	1.3569		2.0042	2.2081	2.0301	1.2546	2.0892	2.1024		1.7959	1.918	2.0006	1.4966	2.4042	1.6099		1.3436	1.6564	1.1301	2.3497		2.2286	1.0143	1.8636	2.1814	1.2164	1.3927		1.4321	1.3495	1.4948		1.399	1.5601	1.9844	1.8136	1.2034
1.925	1.6369	1.878	1.6705	1.5519	1.254	1.7402		1.2744	2.0835	1.3544	1.2464	1.8022	1.3569		1.9639	2.2146	2.0476	1.2587	2.0856	2.0723		1.7936	1.9392	2.0049	1.4742	2.4064	1.6232		1.3271	1.6657	1.1736	2.3333		2.2489	1.0048	1.8667	2.1538	1.2375	1.4023		1.4446	1.3549	1.482		1.4079	1.5564	2.0097	1.8075	1.1595
1.94	1.6611	1.873	1.6622	1.5909	1.2195	1.7122		1.2752	2.0729	1.3828	1.2638	1.745	1.3577		1.9528	2.174	2.0112	1.2615	2.087	2.0533		1.7747	1.9297	2.0244	1.4901	2.4019	1.6037		1.3114	1.6521	1.1526	2.3349		2.238	1.0216	1.891	2.1554	1.2368	1.3964		1.4314	1.3618	1.4685		1.4101	1.6083	2.0082	1.7908	1.1771
1.955	1.6611	1.9089	1.685	1.5923	1.239	1.7343		1.3025	2.0569	1.4015	1.2187	1.7517	1.3324		1.991	2.1711	2.0238	1.3012	2.0602	2.08		1.8118	1.9488	1.9985	1.4756	2.3875	1.6052		1.3244	1.6851	1.1428	2.3154		2.2613	1.0296	1.8542	2.1766	1.2255	1.4097		1.4461	1.3503	1.5053		1.3939	1.5719	2.0235	1.787	1.1653
1.97	1.6149	1.9025	1.6726	1.6348	1.2488	1.7174		1.2861	2.0477	1.3991	1.2195	1.7643	1.3171		2.0042	2.2168	2.042	1.3108	2.0757	2.0779		1.7724	1.9392	2.0258	1.4814	2.3601	1.6154		1.347	1.6334	1.1518	2.3255		2.2286	1.0282	1.8471	2.1632	1.2234	1.434		1.4387	1.348	1.4805		1.402	1.592	1.9806	1.8105	1.1588
1.985	1.5986	1.9061	1.6974	1.6139	1.2878	1.7395		1.2908	2.0797	1.3942	1.2417	1.7361	1.3248		2.0175	2.2059	2.0217	1.293	2.0884	2.0666		1.8012	1.9473	2.0164	1.4959	2.3897	1.5959		1.321	1.6786	1.1676	2.3536		2.2308	1.0494	1.862	2.1743	1.2241	1.4089		1.4285	1.3449	1.4835		1.4057	1.6105	2.0013	1.8522	1.139
2	1.6383	1.8924	1.656	1.5895	1.2548	1.7579		1.2814	2.1018	1.417	1.248	1.7717	1.3355		2.0028	2.2045	2.0357	1.295	2.1132	2.0168		1.8141	1.9648	2.0193	1.4843	2.4049	1.5928		1.3169	1.6413	1.1383	2.3575		2.2112	1.0757	1.873	2.164	1.2255	1.3861		1.4153	1.3564	1.485		1.3672	1.6098	1.9791	1.8227	1.1675
2.015	1.6398	1.9111	1.6368	1.5742	1.2773	1.7329		1.2697	2.0774	1.456	1.2511	1.771	1.3409		1.9918	2.2197	2.0028	1.3224	2.0884	2.0259		1.808	1.9458	2.0215	1.4792	2.4536	1.6255		1.3121	1.6507	1.1466	2.3341		2.2388	1.0099	1.88	2.1758	1.2171	1.4222		1.4204	1.3526	1.5016		1.3931	1.586	2.0036	1.8492	1.1653
2.03	1.605	1.8658	1.6464	1.6034	1.2653	1.6857		1.2939	2.066	1.4276	1.2456	1.771	1.3585		1.9719	2.1914	2.0434	1.3087	2.092	2.0224		1.7777	1.9232	2.0136	1.459	2.4042	1.5826		1.3107	1.6291	1.1308	2.352		2.2511	1.0472	1.8777	2.1381	1.2283	1.3957		1.4057	1.3426	1.4986		1.3709	1.5845	1.9929	1.7863	1.1573
2.045	1.6334	1.9111	1.6891	1.616	1.2247	1.6783		1.2799	2.0744	1.4178	1.2417	1.774	1.3455		1.9852	2.2204	1.9887	1.3012	2.1195	1.995		1.7951	1.9224	2.0323	1.4713	2.3913	1.5779		1.3134	1.6636	1.1473	2.3123		2.2576	1.056	1.8597	2.1719	1.2664	1.4082		1.4233	1.371	1.464		1.3865	1.5957	2.0067	1.8083	1.1331
2.06	1.6383	1.9118	1.6746	1.5811	1.2473	1.696		1.2619	2.0782	1.4219	1.2069	1.7829	1.3401		1.9807	2.1994	1.9978	1.3019	2.0729	2.0456		1.8216	1.9217	2.0251	1.4778	2.411	1.567		1.3107	1.6456	1.1293	2.324		2.2308	1.0604	1.8463	2.142	1.2009	1.4494		1.4578	1.3641	1.4542		1.3953	1.6142	1.9783	1.7999	1.1434
2.075	1.6163	1.9248	1.6698	1.6007	1.2675	1.7284		1.3096	2.0964	1.4381	1.2203	1.768	1.3478		2.0175	2.2175	2.042	1.2902	2.104	2.0421		1.8156	1.9531	2.0186	1.506	2.4026	1.5499		1.2963	1.6585	1.1661	2.3208		2.2468	1.056	1.8581	2.1554	1.2227	1.4045		1.4402	1.3564	1.455		1.3761	1.6238	2.0128	1.8371	1.1251
2.09	1.6391	1.8902	1.6919	1.5791	1.242	1.7358		1.2932	2.0789	1.4186	1.2172	1.8029	1.3263		2.0285	2.2429	2.0182	1.3026	2.14	2.0379		1.8284	1.9371	2.0294	1.48	2.4368	1.5686		1.3203	1.6758	1.1526	2.306		2.2489	1.0516	1.8604	2.1798	1.215	1.4023		1.4314	1.3226	1.4873		1.3976	1.6001	1.9806	1.8166	1.1727
2.105	1.6234	1.883	1.6471	1.5888	1.2645	1.7152		1.3166	2.0782	1.4259	1.2179	1.7717	1.3225		2.0211	2.2407	2.0266	1.3258	2.1167	2.0259		1.8231	1.9458	2.0128	1.4742	2.433	1.5764		1.31	1.6514	1.1856	2.3084		2.2264	1.045	1.8432	2.1845	1.2192	1.4156		1.4549	1.3679	1.4587		1.4212	1.6172	1.9837	1.7946	1.1361
2.12	1.6334	1.9269	1.6374	1.5658	1.2307	1.71		1.3158	2.0607	1.4446	1.2243	1.7598	1.3439		1.991	2.1936	1.995	1.3183	2.1216	2.047		1.777	1.9612	2.0646	1.5262	2.3935	1.5733		1.3839	1.6435	1.1781	2.2967		2.2221	0.9894	1.8698	2.1688	1.1939	1.4509		1.4373	1.3441	1.47		1.3924	1.6001	1.9921	1.8045	1.1463
2.135	1.6036	1.9118	1.6815	1.5784	1.266	1.6886		1.3213	2.0843	1.4227	1.2195	1.7628	1.3409		1.9734	2.2487	1.9978	1.3115	2.1082	2.0112		1.7792	1.9312	2.0244	1.4915	2.3913	1.5803		1.3306	1.6284	1.1736	2.2858		2.2402	1.0136	1.8808	2.1239	1.2143	1.4354		1.4563	1.3641	1.4813		1.3613	1.5653	1.9806	1.8537	1.1741
2.15	1.6277	1.8722	1.6836	1.6007	1.2555	1.7321		1.2869	2.0569	1.4032	1.2021	1.7695	1.3455		2.0086	2.195	2.0168	1.3272	2.1478	2.0224		1.7823	1.9583	2.0071	1.5053	2.4536	1.5818		1.3093	1.6758	1.1376	2.2951		2.2199	1.0114	1.8824	2.1593	1.1995	1.4237		1.4072	1.3418	1.4753		1.4168	1.5823	1.9645	1.8211	1.1478
2.165	1.6163	1.8665	1.6705	1.5839	1.2653	1.713		1.3002	2.0683	1.4154	1.195	1.7777	1.3523		1.9932	2.1965	2.0301	1.2902	2.1238	2.0343		1.7997	1.9656	2.0258	1.5103	2.4163	1.6029		1.362	1.6291	1.1774	2.2741		2.2279	1.0099	1.8753	2.1491	1.2093	1.4207		1.4094	1.3188	1.467		1.4124	1.5786	1.9875	1.7977	1.1778
2.18	1.6185	1.8924	1.6671	1.5951	1.2555	1.7218		1.2916	2.0744	1.3942	1.1982	1.7762	1.3531		2.0255	2.211	2.0231	1.3224	2.0927	1.9803		1.8095	1.9722	1.9949	1.459	2.3814	1.574		1.3223	1.6499	1.1976	2.3029		2.2497	1.0282	1.8667	2.1995	1.2234	1.4612		1.4534	1.3341	1.4986		1.4227	1.5616	2.0013	1.7939	1.18
2.195	1.5801	1.9176	1.6678	1.586	1.2585	1.7351		1.3088	2.1025	1.4064	1.2638	1.7829	1.3738		1.9962	2.1878	2.0049	1.3169	2.1132	1.9957		1.7808	1.9239	2.0459	1.498	2.4118	1.631		1.3011	1.655	1.1804	2.2975		2.2439	1.0106	1.8926	2.1798	1.2164	1.4222		1.4908	1.3595	1.5046		1.4109	1.6068	1.9768	1.7977	1.1793
2.21	1.5865	1.9046	1.7036	1.5637	1.2826	1.7019		1.2814	2.1254	1.4113	1.2519	1.7829	1.3478		2.0006	2.2182	2.007	1.2991	2.1365	2.0119		1.8148	1.9217	2.0466	1.5103	2.4004	1.5935		1.3312	1.6636	1.1533	2.3294		2.2286	1.0391	1.8612	2.1853	1.2312	1.4097		1.4505	1.3464	1.5174		1.399	1.5994	1.9752	1.8007	1.1675
2.225	1.5908	1.8852	1.6932	1.6306	1.2555	1.71		1.283	2.0881	1.3967	1.2456	1.8059	1.3554		1.9918	2.1791	2.0392	1.3149	2.104	2.0449		1.8035	1.9824	2.0337	1.5154	2.4125	1.6076		1.2929	1.6248	1.1661	2.3185		2.2453	1.037	1.8824	2.1609	1.2368	1.4347		1.4402	1.3572	1.4873		1.4131	1.6224	1.9737	1.7923	1.1544
2.24	1.6021	1.9183	1.6857	1.5839	1.2187	1.6931		1.3049	2.085	1.4056	1.263	1.7985	1.3416		1.9918	2.1929	2.056	1.2984	2.0884	2.0365		1.8027	1.9626	2.015	1.4699	2.4171	1.6091		1.3128	1.6334	1.1638	2.3099		2.2039	1.0311	1.8698	2.1554	1.2671	1.3692		1.4512	1.3863	1.5257		1.3894	1.6038	1.9622	1.7961	1.1588
2.255	1.6014	1.9053	1.7029	1.5637	1.2788	1.7646		1.3424	2.0987	1.3747	1.2717	1.8052	1.3478		1.9874	2.2247	2.0413	1.2793	2.1054	2.0273		1.8141	1.9363	2.0215	1.5074	2.4095	1.6115		1.2861	1.6542	1.1503	2.3255		2.238	1.0238	1.8534	2.1609	1.2466	1.4362		1.4351	1.3564	1.5302		1.4353	1.6098	2.0028	1.7916	1.1441
2.27	1.5695	1.9032	1.6857	1.5623	1.2465	1.7469		1.3221	2.0576	1.3422	1.2559	1.8007	1.3248		2.0277	2.2298	2.0308	1.295	2.0976	2.0273		1.802	1.9641	2.0229	1.5183	2.3973	1.5764		1.3128	1.6356	1.1256	2.2998		2.2257	1.0231	1.8887	2.1318	1.2544	1.448		1.4395	1.3833	1.5129		1.4234	1.5816	1.953	1.8007	1.147
2.285	1.5901	1.937	1.6891	1.5345	1.26	1.7321		1.3221	2.0584	1.3788	1.244	1.8252	1.3386		1.983	2.1813	2.0301	1.3067	2.1096	2.0407		1.7671	1.9385	2.0006	1.485	2.3981	1.5701		1.308	1.6607	1.1436	2.3232		2.2134	1.0143	1.8401	2.1349	1.2382	1.4229		1.4673	1.3702	1.485		1.4153	1.5593	1.9461	1.7992	1.1771
2.3	1.6071	1.9248	1.7043	1.5351	1.2615	1.7248		1.2885	2.0668	1.4243	1.2124	1.8215	1.3562		1.9756	2.211	2.0378	1.2848	2.0927	2.0168		1.7891	1.9524	1.9999	1.454	2.4384	1.62		1.2991	1.6456	1.1518	2.3255		2.2366	0.9923	1.8973	2.1507	1.2107	1.4516		1.4666	1.3886	1.4798		1.4257	1.5912	1.9615	1.7711	1.1419
2.315	1.6327	1.919	1.6684	1.5477	1.2458	1.7395		1.3033	2.0523	1.4381	1.2298	1.7933	1.3332		1.9852	2.1921	2.0378	1.282	2.0934	2.028		1.7944	1.9385	1.9898	1.5269	2.3988	1.5779		1.3128	1.6564	1.1496	2.3598		2.2526	1.0421	1.873	2.1979	1.2086	1.4502		1.4505	1.3656	1.5166		1.3976	1.5868	1.9653	1.8287	1.1771
2.33	1.6007	1.9262	1.6891	1.5519	1.2615	1.6931		1.3057	2.0477	1.4211	1.2298	1.8066	1.347		1.9947	2.211	2.0532	1.3135	2.0828	2.0372		1.7929	1.9319	2.0028	1.4858	2.4072	1.5889		1.2929	1.6313	1.1383	2.3279		2.2424	1.0289	1.8675	2.1593	1.2065	1.4524		1.4519	1.3671	1.4948		1.3909	1.5638	1.9775	1.7908	1.1602
2.345	1.6036	1.9183	1.6774	1.5421	1.2728	1.7122		1.3041	2.0424	1.4438	1.2085	1.771	1.3615		1.9976	2.2066	2.0231	1.3115	2.0687	2.0596		1.7618	1.9305	2.0085	1.4597	2.411	1.5733		1.3189	1.604	1.1271	2.3302		2.2351	1.0179	1.8785	2.1814	1.2445	1.4318		1.4747	1.3625	1.5114		1.3976	1.606	1.9385	1.8204	1.1309
2.36	1.605	1.9097	1.6767	1.5428	1.2315	1.7152		1.2893	2.0637	1.4528	1.2258	1.768	1.3393		1.9903	2.1806	1.9922	1.3032	2.0708	2.0575		1.8004	1.9765	2.0093	1.511	2.3928	1.5623		1.3107	1.6435	1.1631	2.3247		2.2112	0.9887	1.8589	2.1648	1.2607	1.4678		1.4563	1.3648	1.4753		1.3924	1.5897	1.9821	1.8052	1.1434
2.375	1.6029	1.9183	1.7318	1.5742	1.2495	1.6761		1.3174	2.0462	1.4455	1.2424	1.7405	1.3577		1.9998	2.1769	1.9887	1.3334	2.0764	2.0694		1.8035	1.9553	2.015	1.4944	2.3875	1.6115		1.2998	1.6435	1.1428	2.3123		2.2221	0.9982	1.862	2.1877	1.2614	1.4664		1.4688	1.3633	1.4783		1.3732	1.5712	1.9975	1.7999	1.1383
2.39	1.6284	1.9089	1.7056	1.5588	1.2713	1.7041		1.3189	2.0462	1.4544	1.2085	1.7688	1.3003		2.002	2.2001	2.0105	1.3053	2.092	2.0603		1.7641	1.9349	2.01	1.5053	2.392	1.5951		1.3429	1.6377	1.1308	2.3115		2.2337	1.0048	1.8502	2.1499	1.2333	1.4229		1.4483	1.3741	1.5084		1.3909	1.6038	2.009	1.7878	1.1207
2.405	1.6064	1.9032	1.6774	1.5533	1.254	1.7012		1.2752	2.0607	1.4349	1.2772	1.7576	1.3217		2.0101	2.2008	2.0546	1.3375	2.0729	2.0336		1.7883	1.9319	1.992	1.5334	2.414	1.6185		1.3052	1.6399	1.0948	2.3458		2.2337	1.0033	1.8926	2.1656	1.2586	1.4303		1.4277	1.3549	1.4918		1.4079	1.5764	1.9998	1.759	1.1302
2.42	1.5972	1.9197	1.6808	1.5595	1.251	1.7167		1.2728	2.047	1.4503	1.2092	1.7524	1.3485		2.0263	2.232	2.0287	1.3238	2.0969	2.0765		1.805	1.9283	2.0157	1.4879	2.392	1.5865		1.3052	1.6463	1.1601	2.3006		2.2366	1.0209	1.8495	2.1672	1.2333	1.473		1.4343	1.3702	1.5084		1.3931	1.5808	2.0143	1.7992	1.1785
2.435	1.5972	1.9025	1.6829	1.5839	1.3028	1.7218		1.2682	2.0569	1.4308	1.2258	1.7784	1.4151		1.9448	2.2233	2.0294	1.3163	2.0941	2.0175		1.8322	1.9444	2.0186	1.5269	2.392	1.6029		1.3087	1.6456	1.1578	2.3208		2.2685	1.0084	1.8526	2.2018	1.2136	1.4539		1.4175	1.3311	1.4993		1.4109	1.6053	2.0205	1.8355	1.1514
2.45	1.6206	1.9586	1.6822	1.5979	1.251	1.7041		1.2924	2.0371	1.4178	1.2092	1.7821	1.3677		1.9888	2.1617	2.0168	1.2957	2.1061	2.08		1.7921	1.9093	2.0136	1.5125	2.3988	1.6099		1.3134	1.632	1.1428	2.3131		2.2431	1.0077	1.8761	2.1751	1.2079	1.4384		1.4123	1.3326	1.5069		1.4316	1.6023	2.0059	1.7923	1.1558
2.465	1.6156	1.942	1.6712	1.5797	1.2758	1.6953		1.2939	2.015	1.4479	1.2266	1.7702	1.3715		2.0108	2.1965	2.0203	1.3334	2.0955	2.0414		1.7989	1.8924	2.01	1.5204	2.4087	1.6193		1.3134	1.6428	1.1383	2.2975		2.2402	1.0157	1.8565	2.1601	1.222	1.4354		1.4013	1.3748	1.4911		1.4456	1.5779	1.9752	1.8022	1.1346
2.48	1.605	1.9169	1.6574	1.5839	1.2735	1.6967		1.3314	2.0378	1.4772	1.2503	1.7695	1.3707		2.0072	2.1878	2.0224	1.2984	2.0849	2.0449		1.8421	1.9202	2.01	1.48	2.4422	1.6122		1.336	1.6693	1.1608	2.2538		2.2366	1.0274	1.8448	2.2128	1.1924	1.4413		1.4248	1.3572	1.4986		1.4345	1.5794	2.0113	1.8083	1.161
2.495	1.5993	1.9528	1.6684	1.5623	1.2623	1.7049		1.2893	2.012	1.4446	1.2235	1.797	1.386		1.9741	2.1668	2.0504	1.2909	2.068	2.073		1.8337	1.9202	2.0481	1.5016	2.4072	1.5756		1.3497	1.6585	1.1466	2.3107		2.246	1.0231	1.8659	2.1562	1.2023	1.4075		1.4285	1.3403	1.5151		1.4338	1.5949	2.0028	1.7946	1.1536
2.51	1.5908	1.9392	1.6905	1.586	1.2871	1.6916		1.3416	2.0386	1.4503	1.2424	1.7643	1.3684		2.0182	2.1914	2.0392	1.2861	2.0609	2.0814		1.8262	1.9392	2.0315	1.4742	2.3988	1.5951		1.3169	1.6571	1.1593	2.3442		2.2264	1.0179	1.8667	2.1491	1.2037	1.4391		1.4431	1.3741	1.4978		1.4434	1.5883	2.0189	1.7946	1.147
2.525	1.6071	1.9255	1.6781	1.5965	1.2773	1.7004		1.3166	2.0219	1.4137	1.2828	1.7858	1.3967		1.9903	2.1806	2.0504	1.3026	2.0793	2.0217		1.8345	1.9553	2.0366	1.4742	2.4118	1.5896		1.3258	1.67	1.1556	2.331		2.2359	1.026	1.8408	2.1436	1.2403	1.4126		1.4666	1.3756	1.4693		1.4013	1.5764	1.9844	1.8128	1.1134
2.54	1.6327	1.9233	1.674	1.5512	1.2352	1.7167		1.3057	2.0333	1.3975	1.2527	1.7294	1.3799		1.9661	2.1835	2.0203	1.33	2.0517	2.0484		1.8277	1.9575	2.0208	1.4489	2.4186	1.6325		1.3347	1.6471	1.1631	2.3084		2.2446	1.0223	1.8691	2.1648	1.2227	1.406		1.4241	1.3487	1.4775		1.4101	1.5727	2.022	1.8462	1.1522
2.555	1.5844	1.9169	1.6753	1.5609	1.2548	1.6931		1.3338	2.0234	1.4178	1.2361	1.7286	1.3807		1.9815	2.2059	2.0287	1.321	2.0397	2.0582		1.8549	1.9378	2.01	1.4467	2.4087	1.5889		1.3114	1.6578	1.1391	2.3177		2.2308	1.0172	1.8902	2.1853	1.2206	1.4281		1.4732	1.3549	1.4798		1.4131	1.5816	2.0005	1.7992	1.1141
2.57	1.5958	1.9025	1.6939	1.5491	1.2548	1.71		1.3189	2.0797	1.4512	1.2377	1.745	1.3722		1.9697	2.2182	2.0006	1.2916	2.0553	2.0526		1.8065	1.948	1.9733	1.4547	2.4406	1.5811		1.3169	1.6887	1.1316	2.3177		2.2431	1.0106	1.8667	2.1381	1.2298	1.4266		1.4519	1.3733	1.4941		1.4427	1.6142	2.0189	1.831	1.1273
2.585	1.6185	1.8881	1.687	1.5742	1.2398	1.7262		1.3361	2.0371	1.4422	1.2575	1.7554	1.3294		1.9837	2.1849	2.0518	1.293	2.111	2.0505		1.7997	1.9458	1.9589	1.4482	2.4209	1.5857		1.3121	1.6585	1.1316	2.3099		2.2214	1.0172	1.8479	2.179	1.1882	1.4472		1.4681	1.351	1.4753		1.4205	1.5853	2.0243	1.8227	1.1229
2.6	1.6121	1.9212	1.6719	1.5832	1.272	1.6975		1.3486	2.069	1.4552	1.2345	1.768	1.3684		1.9932	2.2103	2.0301	1.3046	2.0779	2.04		1.8231	1.9312	1.9726	1.4879	2.4361	1.5811		1.2861	1.6786	1.1135	2.3302		2.2431	0.9872	1.8557	2.1892	1.2283	1.4524		1.4666	1.348	1.4828		1.4404	1.5712	2.0274	1.8143	1.161
2.615	1.5808	1.891	1.6554	1.5804	1.233	1.685		1.3189	2.0637	1.4471	1.2338	1.7554	1.3577		2.005	2.1777	2.0042	1.3019	2.1103	2.0358		1.7792	1.9232	1.9963	1.4843	2.4414	1.599		1.3155	1.6822	1.1623	2.3582		2.2366	0.996	1.8518	2.1877	1.1748	1.4914		1.4402	1.3641	1.4745		1.4242	1.6009	2.0243	1.7749	1.1895
2.63	1.6114	1.9608	1.6733	1.5902	1.2563	1.6975		1.3432	2.0675	1.4349	1.2338	1.7613	1.3409		2.0042	2.1777	1.9999	1.3032	2.0715	2.0526		1.7762	1.9217	2.0042	1.4894	2.4285	1.585		1.3436	1.6686	1.1646	2.3084		2.2518	1.0194	1.8753	2.1672	1.2058	1.4494		1.4204	1.3648	1.4858		1.4197	1.5986	2.0013	1.7817	1.1456
2.645	1.6149	1.9176	1.6981	1.5916	1.2322	1.6953		1.333	2.0713	1.4463	1.2685	1.7873	1.3692		2.0241	2.2037	2.0049	1.3436	2.0856	2.0358		1.805	1.9378	2.0251	1.4742	2.4247	1.5647		1.321	1.6614	1.1541	2.2944		2.2388	1.0143	1.8448	2.1798	1.2185	1.4325		1.4226	1.3879	1.479		1.4515	1.6075	2.0281	1.8234	1.1419
2.66	1.5865	1.9197	1.6919	1.5651	1.2382	1.7189		1.3455	2.0553	1.4406	1.2551	1.7725	1.3608		2.0182	2.2016	2.0245	1.2991	2.1103	2.0561		1.8247	1.9371	2.0323	1.4713	2.408	1.6154		1.3504	1.6664	1.1511	2.3099		2.2663	1.0238	1.8769	2.1735	1.1622	1.448		1.4446	1.371	1.4941		1.422	1.5934	1.9883	1.8242	1.1419
2.675	1.5986	1.891	1.6905	1.5804	1.242	1.6923		1.3424	2.0439	1.4414	1.2085	1.7784	1.3845		2.0197	2.2182	2.0329	1.3053	2.0983	2.0526		1.7944	1.9773	2.0143	1.4756	2.414	1.6021		1.3326	1.6822	1.1481	2.299		2.278	0.996	1.8589	2.1821	1.2002	1.4612		1.4417	1.4009	1.4805		1.4478	1.5623	2.0189	1.8067	1.1309
2.69	1.5965	1.891	1.6905	1.554	1.2795	1.7071		1.3291	2.0576	1.404	1.2251	1.7881	1.3455		2.0072	2.1769	2.0574	1.3101	2.0736	2.0449		1.7914	1.9619	2.0208	1.4988	2.4095	1.6006		1.3251	1.6686	1.1271	2.3006		2.2497	1.0026	1.8338	2.1664	1.2016	1.484		1.4314	1.3587	1.4467		1.4493	1.5942	2.0128	1.7984	1.1441
2.705	1.5915	1.8737	1.7015	1.5609	1.2811	1.71		1.2986	2.0592	1.4072	1.2535	1.7695	1.3485		2.0153	2.2211	2.028	1.2765	2.0955	2.0386		1.78	1.9466	2.0668	1.5016	2.4064	1.5491		1.3196	1.6557	1.1541	2.2819		2.2685	1.0413	1.8597	2.1995	1.2192	1.4435		1.4622	1.3687	1.4452		1.4737	1.5645	1.9829	1.806	1.1353
2.72	1.6007	1.8701	1.6988	1.5853	1.2638	1.7041		1.3057	2.0683	1.4015	1.2662	1.7881	1.3715		2.0108	2.2204	2.0679	1.2971	2.0687	2.0708		1.7936	1.9714	2.0359	1.4843	2.3966	1.5951		1.3237	1.7052	1.1458	2.3029		2.2569	1.0106	1.8832	2.1979	1.2002	1.4575		1.4607	1.3679	1.4738		1.436	1.5756	2.0396	1.8219	1.1507
2.735	1.6007	1.8802	1.6932	1.5588	1.2322	1.6768		1.3111	2.0348	1.4194	1.263	1.791	1.3784		2.0167	2.1994	2.063	1.3087	2.0948	2.0329		1.7959	1.9531	2.0452	1.4561	2.4034	1.5733		1.3018	1.6758	1.1398	2.2866		2.2301	1.034	1.8581	2.1357	1.1917	1.4244		1.4732	1.4216	1.4948		1.4227	1.5853	2.0327	1.8363	1.18
2.75	1.6178	1.9284	1.7298	1.5602	1.275	1.752		1.3307	2.05	1.4341	1.2361	1.768	1.3646		1.9837	2.1936	2.0203	1.3258	2.0835	2.0259		1.7777	1.9297	2.0315	1.4214	2.3723	1.5834		1.3059	1.6794	1.1383	2.3131		2.2526	1.0238	1.8565	2.1735	1.1861	1.4649		1.4439	1.3618	1.4459		1.4079	1.5979	2.0312	1.8098	1.1522
2.765	1.6369	1.896	1.6616	1.5707	1.278	1.6864		1.3064	2.05	1.4268	1.2472	1.7539	1.3462		2.0204	2.1987	2.0035	1.3128	2.1202	2.0863		1.7914	1.9312	2.0337	1.4424	2.3593	1.5733		1.3251	1.6636	1.1616	2.3131		2.2446	1.0428	1.8683	2.1688	1.1875	1.4178		1.4219	1.3894	1.4572		1.4168	1.5452	2.0143	1.7984	1.1427
2.78	1.6078	1.9147	1.6898	1.5825	1.269	1.7041		1.2963	2.0713	1.4105	1.2677	1.7546	1.3447		2.0013	2.1675	2.0112	1.3334	2.0899	2.0765		1.7997	1.9414	2.0222	1.4807	2.43	1.6021		1.3121	1.6478	1.1293	2.3053		2.2591	1.0523	1.8683	2.1774	1.2136	1.4553		1.438	1.3909	1.4805		1.4138	1.5645	1.9913	1.8234	1.158
2.795	1.5979	1.8665	1.7187	1.5456	1.2878	1.7071		1.326	2.0569	1.4162	1.2717	1.7524	1.3692		1.9976	2.1885	2.0091	1.3012	2.1188	2.0898		1.8224	1.9349	2.0236	1.4756	2.4308	1.6037		1.31	1.6829	1.121	2.2912		2.2736	1.0633	1.891	2.1703	1.2136	1.445		1.4263	1.3679	1.4813		1.3813	1.5801	2.009	1.7848	1.1258
2.81	1.5929	1.8528	1.696	1.5658	1.2976	1.7196		1.3393	2.0576	1.4105	1.2535	1.7428	1.3539		2.027	2.1726	1.9782	1.3258	2.1061	2.0975		1.8042	1.9275	2.0294	1.4742	2.392	1.6068		1.3285	1.6571	1.1331	2.3037		2.2482	1.0172	1.8706	2.1632	1.2178	1.448		1.4754	1.4048	1.485		1.4138	1.5816	1.9944	1.8143	1.15
2.825	1.5979	1.8931	1.687	1.5665	1.2645	1.7152		1.351	2.047	1.4211	1.2606	1.7561	1.3508		2.0101	2.1726	2.0168	1.3334	2.1245	2.073		1.8118	1.9466	2.0244	1.4597	2.4004	1.5709		1.297	1.6765	1.1458	2.2811		2.2794	0.9916	1.8487	2.1593	1.1953	1.462		1.4483	1.3979	1.482		1.419	1.5749	2.0136	1.7999	1.1719
2.84	1.6085	1.8694	1.6877	1.5791	1.2608	1.7019		1.3213	2.0843	1.4146	1.2314	1.7747	1.3692		2.0175	2.1885	2.0042	1.3197	2.1019	2.0828		1.8133	1.94	2.0107	1.4554	2.3761	1.5928		1.3148	1.627	1.1248	2.3185		2.2663	1.037	1.8377	2.1255	1.196	1.459		1.4607	1.3625	1.4993		1.4027	1.5897	1.9967	1.8105	1.1749
2.855	1.6107	1.896	1.6746	1.5686	1.221	1.6967		1.3119	2.0378	1.4268	1.2353	1.765	1.3784		2.0057	2.1791	1.9873	1.3258	2.0842	2.0716		1.7967	1.9246	2.0301	1.4467	2.4102	1.5483		1.2943	1.6786	1.1391	2.3177		2.2533	1.0136	1.8816	2.1097	1.222	1.4421		1.4563	1.3902	1.4693		1.4064	1.5994	2.0151	1.8045	1.2019
2.87	1.5851	1.9161	1.6926	1.5574	1.2458	1.7137		1.3354	2.0904	1.4446	1.2432	1.7866	1.3554		2.0387	2.1798	2.0133	1.332	2.1096	2.0659		1.8201	1.9188	2.0395	1.4467	2.433	1.5413		1.3237	1.6535	1.1308	2.3356		2.2409	1.015	1.8644	2.1333	1.1988	1.4472		1.4417	1.3902	1.479		1.4331	1.5934	2.0159	1.8166	1.1844
2.885	1.5659	1.8751	1.7277	1.5749	1.2585	1.7012		1.2994	2.0683	1.4487	1.2496	1.7695	1.3998		2.038	2.2066	2.0329	1.3046	2.0997	2.0582		1.8602	1.9473	1.9848	1.4626	2.4194	1.5413		1.3326	1.6499	1.1105	2.317		2.2562	0.9982	1.8714	2.1475	1.2192	1.4273		1.4285	1.3595	1.4941		1.4027	1.5719	2.035	1.828	1.1427
2.9	1.6128	1.8758	1.7043	1.563	1.2398	1.6776		1.2783	2.0477	1.4268	1.2203	1.7413	1.3699		2.0608	2.1733	2.0098	1.2957	2.1005	2.0463		1.8322	1.9524	1.9913	1.4518	2.4019	1.5857		1.3182	1.637	1.1383	2.3099		2.2584	1.0106	1.8761	2.1758	1.2009	1.4399		1.4182	1.4155	1.485		1.4375	1.5934	2.0649	1.7992	1.1727
2.915	1.5631	1.9284	1.7242	1.5749	1.2458	1.671		1.3096	2.0911	1.4414	1.2488	1.7621	1.3776		2.0175	2.1972	2.0301	1.2916	2.0962	2.0322		1.8353	1.9451	1.9647	1.4453	2.4406	1.5701		1.321	1.6829	1.097	2.3107		2.278	1.0187	1.8698	2.1373	1.2234	1.4237		1.4072	1.3833	1.4881		1.4264	1.5467	2.045	1.7757	1.161
2.93	1.6213	1.914	1.7001	1.5951	1.239	1.6967		1.3088	2.0668	1.4406	1.2606	1.7695	1.4074		2.0512	2.2139	2.0112	1.2861	2.1075	2.0694		1.8088	1.9349	1.9985	1.4706	2.4323	1.6115		1.3189	1.6751	1.115	2.3341		2.2605	1.0348	1.8698	2.157	1.2051	1.4163		1.4461	1.3879	1.4768		1.4294	1.5853	2.0327	1.7734	1.1427
2.945	1.6249	1.896	1.7015	1.5881	1.2668	1.7167		1.3182	2.0546	1.4414	1.2464	1.7665	1.3967		2.0578	2.1929	1.9859	1.2937	2.0927	2.0498		1.7989	1.9634	2.0229	1.4749	2.427	1.5826		1.3347	1.6779	1.0993	2.3388		2.233	1.0377	1.8589	2.1711	1.1896	1.448		1.4475	1.3802	1.4775		1.4205	1.6201	2.0243	1.7704	1.1346
2.96	1.5979	1.9154	1.716	1.586	1.2615	1.7248		1.3002	2.0782	1.4211	1.2424	1.7442	1.396		2.0307	2.1885	2.0126	1.2943	2.0764	2.0568		1.8118	1.9312	2.0287	1.4561	2.4118	1.5631		1.31	1.6751	1.1518	2.3419		2.262	1.0216	1.8628	2.1349	1.1854	1.4347		1.4358	1.3702	1.5129		1.4087	1.6016	2.0304	1.7628	1.1178
2.975	1.5737	1.9061	1.6981	1.5916	1.2232	1.7366		1.2838	2.0592	1.4316	1.2243	1.7502	1.3661		2.0248	2.2182	2.0147	1.308	2.1089	2.0673		1.8065	1.9509	2.0294	1.48	2.4042	1.6006		1.3169	1.6765	1.1248	2.3333		2.2308	0.9982	1.8753	2.1302	1.1974	1.4509		1.4776	1.3533	1.5016		1.4279	1.5942	2.0205	1.8067	1.1595
2.99	1.5709	1.9341	1.6877	1.5519	1.2262	1.671		1.2853	2.0827	1.4276	1.2258	1.771	1.3631		2.0571	2.1936	2.0462	1.3142	2.0828	2.0414		1.7914	1.97	2.0294	1.4771	2.3875	1.592		1.3032	1.6664	1.1353	2.3325		2.2489	0.9646	1.8691	2.168	1.196	1.448		1.4688	1.3633	1.4873		1.456	1.5653	2.035	1.7863	1.158
3.005	1.5794	1.9277	1.7174	1.5345	1.3006	1.7071		1.3143	2.0759	1.3934	1.2116	1.7747	1.3638		2.0409	2.2566	2.0203	1.5162	2.1407	2.0666		1.7724	1.9422	2.0711	1.4561	2.3206	1.5959		1.2977	1.6894	1.1308	2.3201		2.2192	1.0019	1.8534	2.0971	1.1981	1.4318		1.4556	1.3695	1.5076		1.4168	1.5705	2.0526	1.8121	1.1639
3.02	1.6653	1.9924	1.696	1.77	1.2645	1.6982		1.2963	2.0493	1.4146	1.2725	1.7584	1.3011		2.0101	2.1777	1.9971	1.3327	2.0983	2.0912		1.8027	2.0175	2.0078	1.6353	2.3935	1.5904		1.3395	1.6643	1.1308	2.3294		2.2395	1.0128	1.8714	2.1499	1.2171	1.4376		1.4695	1.3671	1.4956		1.419	1.5556	2.0365	1.7878	1.188
3.035	1.595	1.9291	1.747	1.5512	1.2758	1.6909		1.2908	2.0424	1.43	1.2424	1.768	1.3677		2.0674	2.1668	2.0014	1.3341	2.1132	2.0716		1.8474	1.978	2.0085	1.485	2.411	1.5779		1.3484	1.6629	1.1616	2.3053		2.2497	1.004	1.8534	2.1522	1.1974	1.4126		1.4013	1.3695	1.5136		1.4441	1.5297	2.0511	1.828	1.1902
3.05	1.5858	1.9003	1.7043	1.5784	1.2593	1.682		1.3135	2.05	1.4316	1.2622	1.7561	1.3715		2.0593	2.2037	2.0798	1.3286	2.1449	2.0751		1.8209	1.9422	2.01	1.5024	2.449	1.5982		1.3367	1.6858	1.1578	2.3201		2.2359	0.996	1.8698	2.1577	1.1967	1.4237		1.4402	1.4048	1.4933		1.3887	1.5823	2.071	1.8333	1.2122
3.065	1.6064	1.9089	1.7056	1.5393	1.2916	1.6894		1.3104	2.0721	1.4284	1.2527	1.7613	1.3707		2.052	2.1878	2.0714	1.3704	2.1315	2.0828		1.8307	1.9919	2.0272	1.5226	2.4399	1.5974		1.3292	1.6973	1.1796	2.3333		2.2163	1.007	1.9232	2.1743	1.2291	1.4539		1.4292	1.3764	1.5324		1.4205	1.5868	2.0894	1.8477	1.1932
3.08	1.6057	1.8845	1.6719	1.5282	1.2991	1.6953		1.3213	2.0675	1.4202	1.2622	1.771	1.3921		2.0652	2.2016	2.0763	1.3806	2.1541	2.113		1.8572	1.9561	2.0359	1.5161	2.4247	1.6419		1.3559	1.7045	1.1924	2.3645		2.2584	1.0333	1.8769	2.1412	1.2298	1.4546		1.4754	1.4193	1.5565		1.4486	1.6105	2.0879	1.8734	1.1778
3.095	1.6405	1.9356	1.6795	1.5477	1.3036	1.6768		1.3158	2.0401	1.43	1.2338	1.8022	1.399		2.0747	2.2247	2.0756	1.3875	2.152	2.1158		1.858	1.9502	2.0409	1.5045	2.4558	1.6208		1.3689	1.6822	1.1924	2.3466		2.2475	1.0538	1.8863	2.1877	1.1791	1.4288		1.4872	1.4401	1.5399		1.4641	1.589	2.1055	1.8992	1.2085
3.11	1.6291	1.9298	1.7063	1.5937	1.3126	1.6717		1.3283	2.0257	1.4381	1.2401	1.774	1.3891		2.0659	2.2371	2.0952	1.4067	2.1584	2.1144		1.8466	1.9473	2.0747	1.5277	2.4292	1.6317		1.3668	1.6507	1.1984	2.3808		2.2497	1.0355	1.8753	2.1514	1.1995	1.4295		1.504	1.4316	1.5903		1.4671	1.6038	2.1384	1.9113	1.2239
3.125	1.6284	1.9377	1.7063	1.5714	1.2961	1.6687		1.3088	2.0401	1.443	1.2567	1.7814	1.3592		2.0799	2.2349	2.1463	1.4121	2.1407	2.1326		1.8587	1.9473	2.0668	1.5457	2.4558	1.6278		1.3326	1.6715	1.2457	2.3808		2.2417	1.0618	1.8949	2.1908	1.2086	1.4303		1.4916	1.4907	1.5851		1.4663	1.609	2.1515	1.906	1.2239
3.14	1.5986	1.9377	1.7194	1.5763	1.3028	1.6805		1.3275	2.0333	1.4406	1.2709	1.8052	1.3906		2.0887	2.261	2.1372	1.432	2.1824	2.1649		1.8678	1.9773	2.0596	1.5262	2.4528	1.6458		1.3908	1.7217	1.2329	2.4299		2.2591	1.0143	1.8847	2.1806	1.1988	1.4605		1.5165	1.4838	1.5873		1.453	1.5764	2.1683	1.9098	1.2495
3.155	1.6149	1.9327	1.7291	1.5909	1.3261	1.7115		1.283	2.0394	1.4487	1.2946	1.7896	1.3814		2.0916	2.2429	2.1393	1.4477	2.1909	2.1747		1.8406	1.9707	2.038	1.5696	2.4513	1.6637		1.3648	1.7023	1.275	2.4369		2.2707	1.0625	1.9161	2.1751	1.2255	1.4701		1.5525	1.4731	1.6249		1.453	1.6038	2.1561	1.9326	1.2217
3.17	1.6341	1.9708	1.7187	1.5944	1.2743	1.6732		1.2994	2.0318	1.4625	1.2677	1.7873	1.4044		2.0879	2.2798	2.1281	1.4635	2.193	2.1684		1.8466	1.9817	2.0747	1.5399	2.4642	1.6653		1.3593	1.7382	1.2585	2.4712		2.2409	1.0816	1.9075	2.1806	1.2107	1.4413		1.5862	1.5452	1.6226		1.4582	1.6305	2.1645	1.9576	1.2188
3.185	1.6021	1.9629	1.7298	1.6139	1.3276	1.6923		1.3002	2.0607	1.4634	1.2685	1.7948	1.3807		2.1092	2.3341	2.1407	1.4792	2.2184	2.219		1.8564	1.9736	2.0826	1.5696	2.4832	1.6395		1.4031	1.7447	1.2555	2.4767		2.2446	1.0567	1.9083	2.1766	1.2157	1.4472		1.5979	1.4999	1.6091		1.4264	1.6201	2.2212	2.0212	1.259
3.2	1.6099	1.9291	1.687	1.6257	1.2901	1.7012		1.3236	2.0546	1.4731	1.2828	1.8364	1.3883		2.107	2.3283	2.1911	1.4943	2.2311	2.1888		1.8496	1.9941	2.0948	1.5479	2.4809	1.6847		1.4182	1.7691	1.2705	2.4767		2.2591	1.0699	1.9341	2.1711	1.2171	1.4664		1.6016	1.5061	1.6257		1.47	1.6246	2.2074	2.0091	1.2964
3.215	1.6447	1.9341	1.7256	1.6125	1.2976	1.7019		1.3268	2.0417	1.4853	1.3001	1.8066	1.383		2.1342	2.3254	2.2149	1.5012	2.258	2.2253		1.889	2.0021	2.0855	1.5667	2.4923	1.6543		1.4106	1.8035	1.263	2.4946		2.2547	1.102	1.9255	2.1735	1.1939	1.4634		1.5877	1.5237	1.6497		1.4774	1.6513	2.2266	2.0205	1.2861
3.23	1.654	1.9622	1.6919	1.6118	1.2765	1.7144		1.3338	2.0713	1.4796	1.3286	1.8304	1.3692		2.1445	2.3197	2.2198	1.5162	2.2142	2.2211		1.9026	1.9795	2.1128	1.5566	2.5113	1.6653		1.4298	1.7963	1.2547	2.486		2.2838	1.0662	1.8918	2.1278	1.2375	1.4737		1.6222	1.5076	1.6535		1.49	1.6231	2.2296	2.022	1.3059
3.245	1.6057	1.9521	1.7201	1.6529	1.2908	1.7004		1.3057	2.0873	1.4902	1.3009	1.8237	1.409		2.1819	2.3168	2.2023	1.5155	2.2714	2.2421		1.9109	2.0029	2.0862	1.5421	2.5029	1.6847		1.4004	1.8315	1.2945	2.4993		2.2859	1.0735	1.909	2.1318	1.222	1.4664		1.653	1.4999	1.649		1.5026	1.6461	2.2541	2.0531	1.3161
3.26	1.595	1.9492	1.718	1.602	1.3411	1.7248		1.3221	2.0614	1.4512	1.2922	1.7948	1.3883		2.1914	2.3544	2.2142	1.5087	2.2848	2.2014		1.8875	2.027	2.0761	1.5486	2.5136	1.7035		1.4373	1.8243	1.2983	2.5024		2.2722	1.0684	1.8941	2.1538	1.2009	1.4752		1.6772	1.526	1.6497		1.5018	1.6513	2.2427	2.0652	1.3147
3.275	1.6618	1.9874	1.7304	1.5965	1.3254	1.7262		1.3486	2.0645	1.4634	1.2994	1.8572	1.4006		2.1959	2.3363	2.2121	1.5025	2.3363	2.2695		1.8905	2.0233	2.143	1.5645	2.5029	1.6832		1.4414	1.8014	1.3388	2.525		2.2758	1.064	1.8847	2.1821	1.2178	1.5069		1.6823	1.5552	1.6693		1.4952	1.6498	2.2641	2.0788	1.341
3.29	1.6369	1.9795	1.7242	1.6487	1.3163	1.7019		1.3377	2.0759	1.4951	1.3436	1.8378	1.4304		2.1841	2.3675	2.2233	1.5423	2.3286	2.2435		1.8935	2.0431	2.1243	1.5782	2.5204	1.6785		1.4476	1.8573	1.3253	2.5631		2.2881	1.0984	1.9075	2.1916	1.2178	1.4759		1.6838	1.5974	1.6738		1.51	1.6402	2.284	2.0834	1.3044
3.305	1.6369	1.9816	1.7242	1.6285	1.3224	1.6879		1.344	2.0553	1.4902	1.3167	1.8408	1.4373		2.1496	2.3783	2.1932	1.5566	2.313	2.2646		1.9019	2.0307	2.1293	1.6122	2.5683	1.6902		1.4216	1.8229	1.3636	2.5694		2.2888	1.0962	1.902	2.1585	1.2438	1.4649		1.697	1.5921	1.7001		1.4937	1.6402	2.3162	2.1053	1.3279
3.32	1.6582	1.9838	1.6988	1.6404	1.3261	1.7071		1.3713	2.0523	1.5219	1.3207	1.8534	1.4074		2.1819	2.366	2.2156	1.5053	2.3201	2.2934		1.8587	2.0497	2.1171	1.597	2.5539	1.7027		1.4223	1.8509	1.3951	2.5927		2.2917	1.0845	1.9059	2.2081	1.2269	1.4752		1.6691	1.5782	1.7204		1.4782	1.6402	2.3039	2.0932	1.3513
3.335	1.632	1.9809	1.7422	1.5944	1.2818	1.6835		1.3361	2.066	1.5471	1.3065	1.875	1.4342		2.2091	2.3877	2.2177	1.5217	2.3243	2.2793		1.8754	2.0307	2.1258	1.5992	2.5615	1.7152		1.4627	1.8322	1.3869	2.6005		2.3077	1.0874	1.9059	2.2247	1.2136	1.4259		1.7095	1.6182	1.7076		1.5203	1.6735	2.307	2.0599	1.3549
3.35	1.6291	1.9931	1.7194	1.6181	1.2991	1.6923		1.3252	2.0759	1.5317	1.3215	1.8364	1.4327		2.2509	2.3769	2.2674	1.5313	2.3618	2.2751		1.9185	2.0263	2.1243	1.6057	2.5493	1.6957		1.4661	1.8315	1.3929	2.5849		2.3077	1.075	1.9153	2.1979	1.2241	1.4281		1.7124	1.6351	1.7106		1.5055	1.6602	2.3239	2.1046	1.3637
3.365	1.6369	2.0018	1.707	1.6404	1.2795	1.7144		1.301	2.0926	1.5301	1.3428	1.8713	1.4419		2.2612	2.4008	2.2555	1.5327	2.3653	2.3081		1.9223	2.019	2.1423	1.6158	2.5683	1.7534		1.4969	1.8538	1.3981	2.6169		2.3193	1.0289	1.8738	2.2223	1.2361	1.4273		1.7065	1.6105	1.7324		1.4922	1.6995	2.3492	2.1167	1.3967
3.38	1.6277	2.0255	1.7036	1.6613	1.3344	1.7388		1.3479	2.0751	1.5252	1.3452	1.8705	1.4281		2.2399	2.4117	2.2562	1.5539	2.3512	2.3186		1.9291	2.0636	2.1416	1.6202	2.563	1.7463		1.5133	1.8631	1.4109	2.5974		2.3026	1.0874	1.902	2.1892	1.2375	1.4384		1.7351	1.6404	1.7535		1.5011	1.6542	2.3829	2.1243	1.3762
3.395	1.6284	2.0118	1.7242	1.6473	1.3178	1.7424		1.3119	2.0774	1.5577	1.3152	1.8557	1.4587		2.2458	2.4131	2.2913	1.545	2.3526	2.3229		1.9193	2.0519	2.1473	1.6122	2.5668	1.758		1.5208	1.8817	1.4041	2.6231		2.2838	1.1072	1.9004	2.2136	1.2333	1.4406		1.7564	1.6542	1.7768		1.5625	1.672	2.3714	2.1637	1.4047
3.41	1.676	1.9924	1.7112	1.6766	1.3208	1.6909		1.3408	2.0858	1.5236	1.3657	1.8921	1.4503		2.2208	2.4182	2.2703	1.558	2.3879	2.3313		1.9329	2.0504	2.1768	1.6462	2.5797	1.7198		1.5222	1.8889	1.4109	2.6216		2.3462	1.1152	1.8855	2.2042	1.2727	1.4531		1.7667	1.6803	1.7475		1.5366	1.6943	2.3668	2.1341	1.3864
3.425	1.7015	2.0291	1.7663	1.6738	1.3178	1.7255		1.3236	2.0698	1.539	1.3333	1.8609	1.4717		2.2509	2.4044	2.3039	1.5799	2.3787	2.313		1.9185	2.0621	2.1919	1.6418	2.5463	1.7323		1.5722	1.9026	1.3906	2.6519		2.3527	1.0933	1.9161	2.201	1.2516	1.4229		1.7887	1.6573	1.779		1.5447	1.7017	2.3683	2.1652	1.3871
3.44	1.7129	2.0241	1.758	1.6662	1.3224	1.7248		1.3244	2.0774	1.5569	1.3499	1.8579	1.4832		2.2517	2.3972	2.3179	1.5772	2.4006	2.3706		1.9276	2.0387	2.1444	1.657	2.5835	1.7456		1.5434	1.8925	1.4011	2.6839		2.3469	1.1452	1.9169	2.2357	1.2628	1.4332		1.8004	1.6642	1.7633		1.5632	1.7039	2.389	2.1622	1.423
3.455	1.7399	2.0327	1.7187	1.6641	1.3073	1.7432		1.3502	2.0744	1.5691	1.3642	1.8386	1.4495		2.2671	2.4131	2.3319	1.6005	2.4126	2.386		1.9223	2.0482	2.1854	1.6173	2.582	1.765		1.5646	1.9155	1.4364	2.6675		2.3484	1.0947	1.9083	2.2113	1.2727	1.4627		1.8136	1.6604	1.7715		1.575	1.7269	2.4273	2.1948	1.4032
3.47	1.7434	2.0593	1.769	1.6606	1.3073	1.7203		1.3322	2.0668	1.5797	1.3523	1.846	1.484		2.2649	2.4232	2.3711	1.5881	2.414	2.3755		1.9397	2.0636	2.1919	1.6505	2.6048	1.737		1.5701	1.9514	1.4604	2.6893		2.3389	1.1086	1.9326	2.2396	1.2797	1.4553		1.8078	1.6727	1.8031		1.5765	1.6973	2.4472	2.1804	1.4194
3.485	1.7228	2.1011	1.7463	1.678	1.2931	1.7417		1.3205	2.082	1.552	1.3729	1.8794	1.497		2.2685	2.4261	2.3529	1.5854	2.4063	2.4268		1.8996	2.0562	2.2041	1.631	2.5736	1.7643		1.5619	1.9176	1.4912	2.6769		2.3266	1.0721	1.931	2.2459	1.2466	1.4995		1.8158	1.6803	1.8242		1.5883	1.7084	2.4028	2.1986	1.3981
3.5	1.71	2.0694	1.767	1.6592	1.3021	1.7424		1.3049	2.0881	1.5634	1.38	1.9352	1.4985		2.2627	2.4689	2.3578	1.6059	2.4176	2.4218		1.9503	2.1147	2.1969	1.6361	2.5972	1.7721		1.5674	1.9356	1.4987	2.7112		2.3171	1.0896	1.9498	2.2341	1.2537	1.4811		1.8261	1.7041	1.8114		1.5972	1.7336	2.4327	2.1887	1.4325
3.515	1.7384	2.0457	1.789	1.678	1.2871	1.7262		1.3346	2.0515	1.5545	1.38	1.9196	1.4893		2.2832	2.4689	2.3662	1.6251	2.4423	2.4008		1.9321	2.1038	2.2142	1.644	2.6093	1.7612		1.5845	1.9528	1.4867	2.701		2.323	1.0859	1.9388	2.2491	1.2375	1.4642		1.8393	1.7195	1.8106		1.5854	1.7484	2.4572	2.2152	1.4391
3.53	1.7775	2.0543	1.7945	1.6794	1.3171	1.7454		1.3033	2.0751	1.5805	1.3626	1.9203	1.4947		2.2869	2.4508	2.4082	1.6142	2.4656	2.4071		1.9632	2.0701	2.1818	1.6773	2.5888	1.7596		1.5681	1.9894	1.4785	2.7345		2.3026	1.1013	1.9671	2.2585	1.2551	1.4634		1.8657	1.7133	1.8369		1.6172	1.7595	2.4304	2.2228	1.4538
3.545	1.7484	2.1111	1.7711	1.6982	1.3201	1.7506		1.308	2.0675	1.6049	1.3792	1.8668	1.4955		2.3104	2.466	2.3872	1.6162	2.4628	2.4359		1.9571	2.0614	2.1782	1.6368	2.6025	1.7612		1.5817	1.9872	1.5115	2.7439		2.2961	1.0874	1.9647	2.2514	1.2966	1.4664		1.8584	1.7233	1.8475		1.6261	1.7188	2.4648	2.1925	1.4713
3.56	1.7753	2.1068	1.8055	1.7094	1.3284	1.7203		1.3104	2.0272	1.5781	1.3602	1.8913	1.5169		2.2766	2.4812	2.4026	1.6237	2.4529	2.4218		1.9768	2.1104	2.1818	1.6628	2.5873	1.7728		1.592	2.0002	1.4762	2.7431		2.3237	1.0728	1.942	2.2672	1.2664	1.4782		1.8445	1.7264	1.8497		1.6386	1.7477	2.4158	2.2137	1.4691
3.575	1.769	2.0931	1.7773	1.7372	1.2983	1.7366		1.3189	2.0409	1.5781	1.3523	1.8936	1.5023		2.2957	2.4826	2.4082	1.6642	2.4868	2.4478		1.9775	2.1045	2.1919	1.6823	2.6101	1.7791		1.5728	1.9743	1.5153	2.7486		2.3375	1.1247	1.9616	2.2774	1.2558	1.4612		1.843	1.7709	1.873		1.6334	1.7432	2.4679	2.2167	1.4845
3.59	1.7732	2.0838	1.8035	1.7344	1.3276	1.7211		1.3197	2.05	1.5846	1.3752	1.8936	1.523		2.2788	2.4863	2.4369	1.6443	2.4833	2.4464		1.9616	2.095	2.2214	1.6541	2.5873	1.7978		1.5838	1.9951	1.5183	2.7743		2.3505	1.0962	1.9247	2.2506	1.2614	1.4789		1.8965	1.7771	1.8708		1.6416	1.7128	2.4557	2.2577	1.5152
3.605	1.7711	2.0845	1.7966	1.7233	1.2968	1.727		1.3385	2.0455	1.5553	1.3784	1.9077	1.5284		2.3214	2.5116	2.4138	1.6936	2.4896	2.4633		2.0002	2.1345	2.202	1.665	2.6238	1.8204		1.618	2.0303	1.5288	2.7673		2.3353	1.1093	1.9137	2.2616	1.2776	1.4664		1.8613	1.7471	1.8881		1.6209	1.7143	2.4779	2.241	1.5167
3.62	1.7903	2.0579	1.8193	1.7484	1.3208	1.7727		1.3158	2.0599	1.5903	1.4045	1.9307	1.5337		2.3251	2.4776	2.4334	1.6498	2.4889	2.4387		1.9579	2.1264	2.2099	1.6592	2.6519	1.8103		1.6078	1.9808	1.5505	2.7517		2.3346	1.1254	1.9639	2.2703	1.291	1.4561		1.8745	1.764	1.864		1.6342	1.7091	2.4955	2.2584	1.516
3.635	1.7903	2.0939	1.8007	1.7303	1.3171	1.7447		1.3463	2.0592	1.5911	1.4005	1.9173	1.533		2.3743	2.4913	2.4005	1.6429	2.5002	2.4717		1.9737	2.1257	2.1977	1.6563	2.6222	1.8165		1.6187	2.0045	1.5633	2.7898		2.336	1.1371	1.9702	2.2931	1.291	1.4413		1.9098	1.7824	1.8791		1.6305	1.715	2.4978	2.2971	1.5416
3.65	1.7903	2.0773	1.8159	1.7247	1.3276	1.7329		1.3127	2.0919	1.5829	1.3895	1.9411	1.5399		2.3383	2.5305	2.4012	1.6991	2.5341	2.5089		1.9685	2.1221	2.2005	1.6895	2.6496	1.822		1.6125	2.0195	1.5355	2.8008		2.3534	1.1364	1.9812	2.2372	1.2924	1.5076		1.8628	1.8024	1.8918		1.6379	1.7521	2.5192	2.288	1.5416
3.665	1.7924	2.0766	1.8028	1.7233	1.3299	1.7314		1.3658	2.0858	1.6057	1.414	1.9626	1.5819		2.3581	2.5341	2.4236	1.708	2.4967	2.5082		2.001	2.0965	2.2106	1.683	2.6648	1.8399		1.6331	2.0073	1.5588	2.8039		2.3491	1.1335	1.9631	2.253	1.2776	1.501		1.8797	1.7886	1.9121		1.6253	1.7618	2.4924	2.3244	1.5152
3.68	1.8194	2.1032	1.8159	1.7128	1.3486	1.7307		1.3174	2.0774	1.6293	1.4124	1.9515	1.5437		2.3743	2.5124	2.4327	1.6772	2.484	2.5292		2.0055	2.1228	2.1984	1.6707	2.6397	1.8298		1.6351	2.0159	1.5468	2.7805		2.3571	1.1496	1.9788	2.2687	1.3093	1.5017		1.8833	1.8193	1.8708		1.6349	1.7825	2.494	2.3448	1.5453
3.695	1.7746	2.1032	1.8386	1.7317	1.2901	1.7535		1.3299	2.0805	1.6106	1.4147	1.9374	1.5444		2.3508	2.5312	2.4215	1.7155	2.539	2.4963		2.0192	2.1389	2.2588	1.709	2.6557	1.836		1.6741	2.0346	1.5536	2.8046		2.3694	1.1115	1.989	2.2782	1.3199	1.5194		1.8914	1.7916	1.8828		1.6549	1.7647	2.5269	2.3198	1.5174
3.71	1.791	2.1414	1.8193	1.7289	1.3321	1.7963		1.3424	2.0888	1.6285	1.429	1.9545	1.5314		2.3676	2.516	2.404	1.7176	2.5588	2.4984		2.0146	2.1345	2.253	1.7098	2.6367	1.8422		1.668	2.0454	1.5926	2.8475		2.3658	1.1518	1.9859	2.2782	1.329	1.5003		1.8738	1.8316	1.9151		1.6519	1.7573	2.5277	2.3456	1.5284
3.725	1.8108	2.1349	1.8317	1.7198	1.2998	1.7697		1.344	2.0919	1.6382	1.425	2.0042	1.5643		2.3515	2.5413	2.467	1.7381	2.5461	2.5173		2.0093	2.1608	2.2451	1.7286	2.6602	1.8594		1.6598	2.0454	1.5693	2.8514		2.3418	1.1006	2.0094	2.2672	1.3107	1.4885		1.9171	1.8047	1.9084		1.6734	1.7566	2.5591	2.357	1.5526
3.74	1.8201	2.1478	1.8393	1.7128	1.2953	1.7535		1.315	2.0729	1.6439	1.4487	1.982	1.5705		2.386	2.5384	2.4579	1.7237	2.5101	2.4843		2.0055	2.1557	2.2645	1.6946	2.6944	1.8602		1.6714	2.0683	1.5986	2.8592		2.344	1.151	2.0031	2.2506	1.3368	1.4929		1.9479	1.797	1.9136		1.6719	1.7855	2.5338	2.3448	1.5489
3.755	1.8357	2.1284	1.8579	1.7477	1.3103	1.7498		1.3158	2.1109	1.6472	1.4337	1.9946	1.598		2.4095	2.5623	2.4677	1.7107	2.5221	2.5215		1.9987	2.1594	2.2725	1.7018	2.7119	1.8547		1.6899	2.049	1.5821	2.8748		2.3694	1.192	1.9961	2.2774	1.3382	1.5047		1.9164	1.8254	1.9144		1.6689	1.7551	2.5698	2.3274	1.5862
3.77	1.7952	2.1442	1.8655	1.747	1.3186	1.755		1.3174	2.1033	1.6293	1.4416	2.0013	1.5873		2.4044	2.5841	2.4488	1.7607	2.5242	2.5208		1.9972	2.136	2.2854	1.7062	2.7225	1.8337		1.6796	2.0698	1.5948	2.8662		2.4122	1.1598	2.0086	2.2498	1.317	1.5327		1.9692	1.8262	1.8873		1.663	1.7714	2.6035	2.3206	1.5789
3.785	1.8123	2.1565	1.882	1.731	1.3208	1.7727		1.3354	2.0926	1.6439	1.4527	1.999	1.5934		2.3941	2.5319	2.4446	1.7525	2.5574	2.5173		2.0033	2.163	2.2832	1.7163	2.7203	1.8633		1.6995	2.11	1.6061	2.8802		2.3832	1.1342	1.9843	2.2679	1.336	1.5327		1.9692	1.8653	1.9219		1.697	1.8166	2.6066	2.3615	1.5745
3.8	1.8286	2.1428	1.84	1.7282	1.3509	1.7845		1.3291	2.117	1.6496	1.4226	2.0258	1.5536		2.4051	2.5631	2.4775	1.7278	2.5327	2.5468		2.0313	2.1674	2.294	1.7047	2.7385	1.8797		1.6913	2.0935	1.6534	2.8857		2.3614	1.1525	2.0008	2.2774	1.3466	1.5209		1.9479	1.8738	1.9558		1.68	1.7803	2.5936	2.3812	1.6089
3.815	1.825	2.1478	1.862	1.786	1.3569	1.7933		1.3408	2.0949	1.6822	1.4305	2.0406	1.6057		2.4058	2.5667	2.4971	1.7354	2.6061	2.5222		2.0237	2.163	2.2624	1.7221	2.7469	1.8633		1.6899	2.1071	1.6271	2.8958		2.3948	1.173	1.9639	2.3459	1.3318	1.5025		1.9919	1.8853	1.9475		1.649	1.7914	2.5767	2.3547	1.6024
3.83	1.8534	2.1543	1.8813	1.7547	1.3599	1.8088		1.3471	2.1246	1.6797	1.4171	2.0354	1.5812		2.3992	2.558	2.4691	1.747	2.568	2.5657		2.0366	2.1959	2.3271	1.7184	2.7415	1.8812		1.7412	2.1451	1.6316	2.9223		2.4093	1.1649	2.0078	2.3199	1.3684	1.515		1.9655	1.8684	1.9257		1.6852	1.7618	2.6066	2.3918	1.6192
3.845	1.8357	2.1723	1.8724	1.7519	1.3396	1.7461		1.3666	2.1109	1.6903	1.4416	1.9968	1.5743		2.4117	2.5928	2.4831	1.7456	2.5588	2.5454		2.0343	2.1784	2.3041	1.7163	2.7666	1.8851		1.7351	2.158	1.6602	2.9067		2.389	1.2278	2.0274	2.3175	1.3332	1.5385		2.0088	1.8684	1.9467		1.697	1.7944	2.6234	2.3736	1.6397
3.86	1.8563	2.1946	1.8792	1.7735	1.3689	1.7874		1.358	2.1079	1.6984	1.4535	2.0124	1.5643		2.4146	2.5681	2.481	1.7593	2.5645	2.5412		2.0192	2.1601	2.2825	1.7329	2.7545	1.9023		1.7289	2.1293	1.694	2.9254		2.3832	1.1913	2.0313	2.3498	1.348	1.5437		1.9927	1.8822	1.9761		1.6882	1.83	2.6051	2.4055	1.6324
3.875	1.8449	2.1946	1.8737	1.777	1.3967	1.8044		1.3189	2.1139	1.6903	1.4622	2.0243	1.6103		2.4249	2.6138	2.4698	1.7662	2.604	2.5335		2.0366	2.1711	2.3113	1.7322	2.7438	1.8952		1.7323	2.1322	1.6549	2.9636		2.4173	1.1854	2.0266	2.3829	1.317	1.5849		1.9956	1.8776	1.9588		1.6911	1.8315	2.6257	2.4138	1.6455
3.89	1.8911	2.2155	1.904	1.7937	1.3441	1.78		1.365	2.0995	1.709	1.4732	2.0302	1.6026		2.4381	2.6094	2.5139	1.7532	2.609	2.5489		2.0305	2.2098	2.2739	1.7466	2.7385	1.9202		1.7029	2.1344	1.6549	2.9457		2.3825	1.2	2.0423	2.386	1.3515	1.5444		2.0007	1.896	1.9768		1.717	1.8455	2.6296	2.4373	1.6616
3.905	1.8911	2.214	1.8903	1.8181	1.3689	1.7999		1.3963	2.1345	1.683	1.4298	2.0094	1.5865		2.4337	2.608	2.5111	1.7415	2.6047	2.5524		2.0381	2.2149	2.3149	1.7416	2.7628	1.9124		1.7152	2.12	1.6767	2.9309		2.3868	1.1759	2.0353	2.3632	1.3177	1.5378		2.0139	1.8953	1.9821		1.6889	1.8633	2.6265	2.4252	1.6602
3.92	1.8804	2.2047	1.8958	1.7777	1.3614	1.7933		1.3893	2.1611	1.6667	1.4669	1.9924	1.5934		2.4653	2.5942	2.5216	1.7771	2.6528	2.57		2.054	2.1952	2.3206	1.7466	2.7476	1.9108		1.7419	2.1143	1.7015	2.9418		2.3832	1.2271	2.0564	2.3766	1.3368	1.5606		2.0081	1.903	1.9941		1.7148	1.8389	2.6334	2.4577	1.658
3.935	1.8683	2.2119	1.8951	1.8062	1.3839	1.7778		1.3697	2.1741	1.7342	1.4448	2.0154	1.5835		2.4704	2.6174	2.5385	1.7888	2.6506	2.5587		2.0532	2.2083	2.335	1.7618	2.7514	1.9116		1.7221	2.1057	1.7195	2.9496		2.4362	1.1949	2.0643	2.3427	1.3529	1.5231		1.9956	1.9068	2.0167		1.7185	1.8448	2.6457	2.4411	1.6521
3.95	1.8818	2.1989	1.8985	1.8236	1.4012	1.7911		1.3924	2.1314	1.7293	1.4961	1.9953	1.5973		2.4697	2.6225	2.5153	1.7929	2.6669	2.5826		2.0555	2.201	2.3365	1.7459	2.7864	1.9132		1.7316	2.1717	1.73	2.9192		2.4042	1.2168	2.0102	2.3711	1.3248	1.5327		2.0169	1.9045	2.0219		1.6993	1.85	2.6932	2.4267	1.688
3.965	1.9216	2.2335	1.9178	1.8209	1.4192	1.7918		1.3971	2.1672	1.7489	1.4867	2.0332	1.624		2.4646	2.6283	2.5111	1.8182	2.6584	2.6015		2.0759	2.2179	2.3242	1.7979	2.7955	1.8867		1.7652	2.1832	1.7285	2.9527		2.4093	1.2168	2.0494	2.3679	1.3501	1.543		2.0257	1.9421	2.0046		1.7037	1.8789	2.6587	2.4464	1.669
3.98	1.9237	2.286	1.902	1.8313	1.3989	1.8117		1.3979	2.1657	1.7578	1.4882	2.0488	1.6386		2.4763	2.6297	2.5623	1.747	2.6238	2.5896		2.0797	2.2464	2.3113	1.8044	2.7689	1.9108		1.7337	2.1509	1.7255	2.9386		2.4071	1.203	2.0604	2.397	1.3522	1.5791		2.0565	1.9298	2.0167		1.7244	1.8567	2.6541	2.4691	1.6814
3.995	1.9216	2.2421	1.8992	1.8264	1.4087	1.8486		1.3908	2.1611	1.7464	1.4716	2.054	1.673		2.4418	2.6174	2.563	1.7635	2.6605	2.5707		2.0759	2.2661	2.3077	1.816	2.7947	1.9646		1.7775	2.1774	1.727	2.9605		2.4296	1.2066	2.0243	2.386	1.341	1.5754		2.0433	1.9267	2.052		1.7651	1.9056	2.6932	2.4767	1.7019
4.01	1.9287	2.2241	1.9061	1.8202	1.4065	1.8456		1.3791	2.1467	1.7399	1.4969	2.0629	1.6791		2.4866	2.6261	2.5399	1.7744	2.645	2.643		2.0873	2.2559	2.3199	1.7777	2.7651	1.9576		1.7631	2.1796	1.7413	2.9838		2.3926	1.1825	2.0274	2.4073	1.3593	1.5754		2.0682	1.9314	2.0625		1.7503	1.9026	2.6847	2.5093	1.6975
4.025	1.9351	2.2601	1.8944	1.8202	1.3892	1.825		1.3713	2.117	1.7749	1.5048	2.0592	1.683		2.4807	2.6196	2.5307	1.7765	2.6379	2.5952		2.1032	2.2186	2.3516	1.8095	2.7811	1.9475		1.7501	2.1975	1.7398	2.9932		2.4325	1.2066	2.0431	2.3955	1.3522	1.5776		2.0756	1.9582	2.0535		1.7362	1.8878	2.6702	2.4949	1.6917
4.04	1.9322	2.2881	1.9171	1.8327	1.4192	1.8515		1.3596	2.1596	1.7765	1.5104	2.0875	1.7036		2.4851	2.6268	2.5525	1.773	2.6655	2.5966		2.0714	2.2434	2.3695	1.8333	2.7803	1.9334		1.7323	2.1552	1.7796	2.9916		2.4507	1.2198	1.9992	2.3805	1.3572	1.5739		2.058	1.9621	2.064		1.771	1.913	2.7108	2.4865	1.7195
4.055	1.9223	2.2738	1.9543	1.8662	1.3922	1.78		1.3854	2.1923	1.7708	1.5143	2.0778	1.6478		2.4734	2.5993	2.5342	1.7669	2.6739	2.6051		2.0842	2.2296	2.3839	1.8355	2.8168	1.9436		1.7789	2.1839	1.7315	3.001		2.4499	1.2264	2.0666	2.4152	1.3846	1.5599		2.1042	1.9774	2.0678		1.7776	1.896	2.7307	2.5017	1.7363
4.07	1.9549	2.3212	1.9557	1.8627	1.4012	1.8058		1.3908	2.1862	1.779	1.5459	2.0756	1.6745		2.466	2.6261	2.5441	1.8087	2.6923	2.6008		2.0767	2.2405	2.381	1.8189	2.8304	1.9522		1.8021	2.2054	1.766	2.9994		2.4405	1.2505	2.0705	2.3963	1.3931	1.5783		2.0968	1.9674	2.043		1.7599	1.9494	2.7139	2.4759	1.7597
4.085	1.9784	2.3119	1.9867	1.8515	1.3854	1.8014		1.3955	2.1695	1.831	1.5309	2.0993	1.6891		2.4594	2.6413	2.5525	1.834	2.698	2.6395		2.1016	2.2647	2.3552	1.808	2.7902	1.9568		1.783	2.2069	1.76	3.022		2.4391	1.2293	2.0564	2.4112	1.3804	1.5732		2.135	1.9989	2.0813		1.802	1.9123	2.7376	2.4888	1.7488
4.1	1.9769	2.2925	1.9764	1.885	1.3944	1.8552		1.4229	2.1718	1.8001	1.5191	2.161	1.7143		2.4697	2.6051	2.5861	1.8388	2.6881	2.6598		2.0903	2.2844	2.3631	1.8117	2.8274	1.9716		1.798	2.2521	1.7863	3.0345		2.4478	1.2205	2.0737	2.4443	1.3487	1.5923		2.0983	1.9674	2.046		1.8168	1.933	2.7368	2.4828	1.7656
4.115	1.9698	2.3011	1.9612	1.8585	1.4019	1.8184		1.4026	2.1923	1.792	1.5507	2.1112	1.7052		2.4734	2.6326	2.5518	1.8395	2.7163	2.6605		2.1266	2.2617	2.4055	1.8109	2.8586	1.9771		1.809	2.2191	1.8058	3.036		2.4681	1.2446	2.1066	2.4482	1.3529	1.5658		2.1423	1.9782	2.0633		1.808	1.9805	2.733	2.51	1.7656
4.13	1.984	2.3551	1.9771	1.8864	1.3967	1.8692		1.3986	2.2007	1.8237	1.5799	2.1365	1.7404		2.4726	2.6536	2.5616	1.8251	2.6824	2.6654		2.1039	2.2844	2.394	1.829	2.8677	1.9888		1.8124	2.2104	1.7638	3.0501		2.4616	1.2432	2.087	2.4679	1.3551	1.5606		2.0704	2.0012	2.0821		1.8287	1.9716	2.7254	2.5237	1.759
4.145	2.0202	2.3198	1.9984	1.885	1.3689	1.8537		1.4088	2.1695	1.84	1.5744	2.0941	1.735		2.4602	2.6428	2.5623	1.8299	2.698	2.664		2.1077	2.3005	2.3587	1.8442	2.8783	1.9919		1.8288	2.2435	1.7713	3.029		2.4732	1.2658	2.098	2.4356	1.3572	1.5621		2.1262	1.9966	2.1122		1.805	1.9516	2.7361	2.5153	1.7407
4.16	2.0238	2.3076	1.9846	1.8871	1.4372	1.8678		1.3979	2.2075	1.8359	1.5823	2.1008	1.7235		2.4873	2.6058	2.5763	1.8463	2.6852	2.6451		2.1387	2.2822	2.3832	1.79	2.8441	1.9787		1.8432	2.2391	1.7713	3.0454		2.4724	1.2373	2.0949	2.4278	1.386	1.5776		2.1115	1.9782	2.0738		1.856	1.9805	2.7506	2.557	1.7707
4.175	2.0174	2.3306	1.9908	1.8884	1.4372	1.8582		1.4041	2.2136	1.8522	1.5855	2.1194	1.7143		2.4469	2.692	2.6029	1.8326	2.7227	2.6409		2.1561	2.2902	2.376	1.8146	2.8517	1.9755		1.8254	2.2442	1.7998	3.0711		2.5015	1.2995	2.1137	2.4443	1.379	1.5791		2.1284	1.9813	2.1069		1.8538	1.9709	2.7506	2.5244	1.7751
4.19	2.0493	2.3695	2.0342	1.9031	1.4335	1.8692		1.4276	2.1969	1.84	1.5878	2.1172	1.7304		2.5204	2.6514	2.5973	1.8491	2.71	2.6381		2.1402	2.2822	2.3925	1.8471	2.8616	1.9646		1.824	2.2176	1.7908	3.0734		2.5022	1.2658	2.1215	2.4466	1.3543	1.5533		2.1262	2.0112	2.1212		1.8161	1.9746	2.7537	2.526	1.7612
4.205	2.0657	2.3579	2.017	1.9435	1.429	1.8611		1.4158	2.2182	1.8652	1.61	2.1246	1.7365		2.5262	2.6572	2.6204	1.8593	2.7347	2.6388		2.1448	2.3012	2.389	1.8211	2.8692	1.9709		1.8247	2.2435	1.8088	3.0602		2.5058	1.2695	2.0878	2.4805	1.386	1.5857		2.0976	2.002	2.1242		1.8368	1.979	2.7483	2.5229	1.7619
4.22	2.077	2.3867	2.0301	1.9449	1.432	1.895		1.4049	2.2463	1.8587	1.6242	2.1268	1.7564		2.5475	2.6681	2.6358	1.8402	2.7326	2.6724		2.1728	2.2968	2.3875	1.8355	2.892	1.96		1.8487	2.247	1.8479	3.0773		2.4928	1.3134	2.1442	2.4789	1.4325	1.5481		2.1438	2.0204	2.1325		1.8516	1.9849	2.7185	2.5191	1.778
4.235	2.0579	2.3551	2.0418	1.9463	1.4372	1.9252		1.433	2.238	1.8644	1.6155	2.1513	1.7197		2.5593	2.6529	2.6309	1.8662	2.6987	2.631		2.1735	2.2932	2.3832	1.8753	2.8738	2.006		1.8227	2.2341	1.8164	3.0968		2.5145	1.2849	2.1748	2.4703	1.3881	1.5827		2.1394	2.0158	2.1189		1.8501	1.9946	2.7108	2.5358	1.7919
4.25	2.0614	2.386	2.0425	1.9658	1.4215	1.87		1.4541	2.2646	1.8595	1.6092	2.1484	1.735		2.5431	2.6754	2.6127	1.86	2.7191	2.6858		2.1773	2.2881	2.4005	1.8781	2.8563	2.0192		1.8494	2.2327	1.8291	3.0726		2.5566	1.2856	2.1301	2.4813	1.4226	1.6012		2.1218	2.0442	2.1144		1.8531	1.9924	2.7729	2.5813	1.8029
4.265	2.0408	2.3788	2.0391	1.9846	1.4245	1.8648		1.4424	2.2502	1.9156	1.6044	2.161	1.7434		2.5534	2.6985	2.6057	1.8408	2.7312	2.6605		2.1682	2.3414	2.4084	1.8854	2.889	1.9787		1.8459	2.247	1.8689	3.1116		2.5661	1.2607	2.1678	2.5214	1.4036	1.6041		2.1122	2.0526	2.1061		1.8582	2.0124	2.7798	2.5252	1.7861
4.28	2.0366	2.4011	2.0528	1.9693	1.4598	1.9061		1.4322	2.254	1.9099	1.6218	2.1721	1.7717		2.56	2.7101	2.6414	1.8675	2.7283	2.664		2.1788	2.3524	2.417	1.8644	2.895	2.0254		1.8151	2.2435	1.8727	3.096		2.5218	1.3324	2.1709	2.4978	1.4008	1.624		2.1137	2.0296	2.1347		1.8812	2.0331	2.7116	2.5722	1.7883
4.295	2.0557	2.404	2.0763	1.9644	1.4553	1.8788		1.4494	2.2357	1.8937	1.6345	2.1684	1.771		2.5534	2.6811	2.6225	1.8449	2.7199	2.7054		2.1811	2.3487	2.4156	1.855	2.8852	2.02		1.8466	2.2592	1.8539	3.1077		2.5595	1.32	2.185	2.5513	1.3966	1.6498		2.135	2.035	2.1377		1.8797	2.0153	2.7836	2.5813	1.8234
4.31	2.0721	2.4069	2.1017	1.9902	1.4508	1.9193		1.4666	2.254	1.8815	1.6408	2.1788	1.7748		2.5842	2.7145	2.647	1.8402	2.7262	2.7019		2.1947	2.318	2.4522	1.8745	2.9231	2.0465		1.8316	2.2643	1.8554	3.1287		2.5603	1.3273	2.1756	2.523	1.3888	1.6365		2.1629	2.0565	2.1362		1.8767	2.0272	2.7798	2.5631	1.8124
4.325	2.0451	2.4277	2.0694	2.009	1.4613	1.8803		1.4463	2.2304	1.9205	1.6495	2.2085	1.8001		2.5622	2.6978	2.6379	1.8771	2.722	2.7068		2.1796	2.3553	2.4335	1.8738	2.8586	2.0426		1.8343	2.2808	1.8667	3.1233		2.5726	1.3126	2.1607	2.545	1.3867	1.6601		2.1211	2.0649	2.1302		1.9011	2.0554	2.7897	2.5684	1.7883
4.34	2.0756	2.458	2.0914	1.9992	1.4755	1.9024		1.4533	2.2524	1.9262	1.6637	2.2093	1.8047		2.5651	2.6674	2.6554	1.8655	2.7276	2.6823		2.2137	2.3568	2.445	1.9027	2.8966	2.0668		1.8487	2.2399	1.8682	3.1311		2.5494	1.3126	2.1866	2.5395	1.3755	1.6262		2.1797	2.091	2.1678		1.8789	2.0413	2.7958	2.5964	1.83
4.355	2.0934	2.445	2.0893	2.002	1.4823	1.9142		1.483	2.2639	1.9709	1.6582	2.2078	1.8077		2.5747	2.6964	2.6428	1.8936	2.7523	2.6991		2.219	2.3392	2.4558	1.9222	2.9011	2.0293		1.8631	2.2528	1.8531	3.1241		2.5603	1.3492	2.2234	2.5631	1.379	1.596		2.1621	2.0764	2.1685		1.876	2.048	2.8066	2.5525	1.8783
4.37	2.1218	2.4364	2.1059	2.0306	1.4785	1.9017		1.4963	2.2357	1.953	1.6416	2.1825	1.82		2.5571	2.6768	2.6456	1.9045	2.7658	2.6837		2.2326	2.3392	2.4443	1.9229	2.8912	2.0597		1.8418	2.2801	1.8794	3.1303		2.5428	1.3353	2.1881	2.538	1.4128	1.6306		2.1687	2.0803	2.1633		1.9233	2.0591	2.8395	2.5699	1.8783
4.385	2.1338	2.4659	2.1231	2.0648	1.4755	1.9334		1.476	2.2585	1.9579	1.6819	2.1996	1.8391		2.5703	2.7058	2.6421	1.9121	2.7545	2.6661		2.1917	2.337	2.4328	1.9042	2.8897	2.0621		1.8357	2.2664	1.8884	3.1155		2.5653	1.3485	2.2007	2.5576	1.3987	1.6262		2.1981	2.0987	2.1828		1.9277	2.0331	2.8142	2.5782	1.8703
4.4	2.1019	2.5018	2.1245	2.0766	1.4455	1.8788		1.4791	2.2699	1.9774	1.6708	2.2472	1.8345		2.5593	2.721	2.6799	1.8977	2.77	2.6844		2.2121	2.3166	2.4472	1.9439	2.9285	2.0746		1.8631	2.2729	1.8952	3.1233		2.6002	1.3792	2.2015	2.5797	1.4001	1.6476		2.1996	2.0918	2.234		1.9233	2.0383	2.8395	2.5911	1.8769
4.415	2.1132	2.4774	2.1093	2.0773	1.483	1.9201		1.4487	2.2639	1.9807	1.6961	2.2227	1.8452		2.5629	2.6898	2.6561	1.8812	2.8046	2.6921		2.2212	2.3297	2.4292	1.9511	2.933	2.0613		1.8781	2.2858	1.9065	3.1482		2.5523	1.3785	2.2077	2.6104	1.4374	1.6564		2.2076	2.068	2.1904		1.9063	2.0487	2.8525	2.5631	1.8856
4.43	2.1296	2.4688	2.1637	2.0738	1.4913	1.9068		1.4885	2.2524	1.9351	1.7151	2.2204	1.8376		2.546	2.7043	2.6813	1.8737	2.7785	2.7097		2.2379	2.3312	2.4508	1.9439	2.9543	2.0948		1.8884	2.3317	1.9365	3.1887		2.5544	1.4048	2.2038	2.5718	1.4381	1.6682		2.1974	2.1018	2.2099		1.9285	2.0939	2.8043	2.6033	1.8754
4.445	2.1352	2.4788	2.1451	2.0703	1.4921	1.937		1.4994	2.2859	1.9758	1.7048	2.2189	1.8368		2.5512	2.7065	2.6652	1.8956	2.7834	2.7251		2.2326	2.3524	2.4695	1.9497	2.9596	2.0886		1.9027	2.3145	1.8884	3.1521		2.6132	1.3975	2.2391	2.5891	1.4508	1.6638		2.212	2.1294	2.2227		1.9492	2.0873	2.8219	2.6086	1.8952
4.46	2.1572	2.4824	2.1569	2.1156	1.4981	1.8987		1.5244	2.2783	1.9888	1.704	2.216	1.8605		2.5549	2.7094	2.6848	1.9004	2.7983	2.7195		2.2364	2.3897	2.4472	1.9547	2.9437	2.1011		1.885	2.3188	1.9545	3.2098		2.5857	1.3909	2.2211	2.5844	1.4874	1.6652		2.1966	2.1532	2.2099		1.9337	2.0761	2.8158	2.6161	1.8952
4.475	2.1416	2.5421	2.1603	2.1031	1.5386	1.9053		1.4877	2.2882	1.9766	1.7396	2.2524	1.8544		2.5901	2.742	2.6694	1.8936	2.7912	2.7125		2.2401	2.3699	2.4515	1.9295	2.9611	2.1065		1.9103	2.336	1.9312	3.2355		2.5915	1.388	2.2172	2.5994	1.4656	1.6814		2.223	2.1371	2.2287		1.9736	2.0917	2.8541	2.6374	1.8842
4.49	2.1722	2.5465	2.1417	2.0926	1.5011	1.9319		1.5291	2.2661	1.9962	1.7277	2.2516	1.8368		2.5563	2.6964	2.6841	1.8908	2.8124	2.7405		2.2439	2.3502	2.4673	1.9497	2.9611	2.1073		1.9041	2.3167	1.926	3.1677		2.5726	1.4355	2.2321	2.575	1.4515	1.6962		2.2531	2.1402	2.231		1.9551	2.0977	2.861	2.629	1.8893
4.505	2.1764	2.4853	2.1555	2.1233	1.5236	1.9319		1.5291	2.2935	2.0084	1.7427	2.2553	1.8582		2.5482	2.713	2.7037	1.9045	2.8117	2.7005		2.2666	2.3904	2.4803	1.9779	2.9566	2.1252		1.9007	2.3324	1.938	3.1802		2.5661	1.4304	2.2493	2.6064	1.5022	1.6925		2.2546	2.1156	2.2249		1.9884	2.154	2.864	2.6222	1.9017
4.52	2.1707	2.5256	2.1672	2.1031	1.5334	1.9422		1.5416	2.3019	1.9929	1.7301	2.242	1.8934		2.5666	2.7051	2.6862	1.9011	2.8103	2.7504		2.2651	2.4248	2.476	1.9678	2.9649	2.1213		1.8918	2.3375	1.9613	3.1404		2.6023	1.4238	2.2665	2.6183	1.5008	1.666		2.2216	2.1271	2.2234		2.0224	2.1065	2.8372	2.6169	1.9105
4.535	2.1821	2.5385	2.1803	2.1386	1.5461	1.9555		1.551	2.2882	1.9945	1.7475	2.265	1.8973		2.5945	2.7087	2.71	1.9059	2.8152	2.7398		2.2704	2.416	2.481	1.9757	2.9733	2.0956		1.9212	2.3454	1.947	3.1599		2.6132	1.4362	2.2438	2.6064	1.4846	1.6859		2.2582	2.1616	2.2588		2.0039	2.1103	2.841	2.6548	1.9149
4.55	2.197	2.5436	2.1741	2.1372	1.5349	1.9584		1.562	2.3339	1.9929	1.7412	2.262	1.9187		2.6099	2.6768	2.6715	1.8895	2.8442	2.7469		2.2644	2.4219	2.4681	1.9692	3.0029	2.1167		1.9116	2.3368	1.9455	3.1607		2.6241	1.4392	2.2446	2.6088	1.486	1.6711		2.2693	2.1701	2.2347		2.0039	2.1392	2.8702	2.6412	1.9413
4.565	2.2147	2.5328	2.1817	2.1505	1.5476	1.951		1.5674	2.3148	2.0303	1.7554	2.2583	1.921		2.6099	2.7152	2.6883	1.899	2.8152	2.7672		2.2606	2.4036	2.4925	1.9685	2.9741	2.1447		1.9404	2.3353	1.965	3.1879		2.6198	1.4231	2.2705	2.634	1.5022	1.7079		2.234	2.1831	2.2851		2.0135	2.1281	2.8878	2.6563	1.9274
4.58	2.241	2.5587	2.1768	2.1888	1.5379	1.9916		1.5799	2.3194	2.0246	1.7783	2.2695	1.9187		2.6261	2.7101	2.6918	1.8895	2.8004	2.77		2.2825	2.4292	2.5148	1.9771	2.9763	2.1486		1.9459	2.3274	1.9538	3.1903		2.6277	1.4582	2.2807	2.6434	1.5078	1.6932		2.2128	2.1524	2.261		2.0327	2.1599	2.874	2.6874	1.9149
4.595	2.2204	2.5501	2.1934	2.1672	1.5364	2.0012		1.569	2.3179	2.0555	1.7672	2.2643	1.9256		2.6415	2.7224	2.7184	1.899	2.8173	2.756		2.2613	2.4029	2.5191	1.9829	3.0082	2.1416		1.9705	2.3446	1.9695	3.2207		2.6713	1.4399	2.2901	2.6734	1.5036	1.6984		2.2575	2.1601	2.2325		2.0172	2.1362	2.8702	2.6775	1.9398
4.61	2.2701	2.5702	2.214	2.1539	1.5431	1.9857		1.5651	2.3438	2.0588	1.7688	2.3118	1.921		2.5842	2.7166	2.6995	1.897	2.835	2.7588		2.3234	2.4241	2.5162	1.9764	3.0128	2.1369		1.9774	2.3583	1.9583	3.237		2.6749	1.4223	2.3269	2.7135	1.5099	1.7013		2.259	2.154	2.2618		1.9973	2.1392	2.9008	2.7025	1.92
4.625	2.2659	2.5875	2.181	2.1755	1.5296	1.9886		1.583	2.3422	2.0889	1.7981	2.2969	1.9776		2.6356	2.7478	2.7016	1.8881	2.8427	2.7469		2.3393	2.435	2.4968	1.9598	3.0364	2.1603		1.9075	2.3934	1.9605	3.2783		2.6408	1.4311	2.2995	2.6553	1.5177	1.7124		2.2671	2.1678	2.2881		2.0438	2.1533	2.9039	2.6919	1.9486
4.64	2.2531	2.5688	2.203	2.1839	1.5258	1.9643		1.5659	2.3316	2.0897	1.7965	2.3118	1.9401		2.6341	2.7427	2.7149	1.9456	2.8364	2.7609		2.3332	2.4167	2.4975	2.0082	3.0364	2.1697		1.9329	2.3848	1.9665	3.2705		2.6169	1.4026	2.3285	2.6844	1.5078	1.7079		2.2773	2.1693	2.2723		2.0172	2.1488	2.8801	2.7101	1.9464
4.655	2.2602	2.5846	2.212	2.1776	1.5469	1.9849		1.5807	2.3087	2.0629	1.8012	2.2821	1.9462		2.5989	2.7442	2.6736	1.9299	2.8096	2.7784		2.3113	2.4884	2.5141	1.9909	3.0128	2.1556		1.9555	2.3626	1.9996	3.2534		2.6684	1.4545	2.3402	2.6907	1.4972	1.7197		2.2942	2.1724	2.264		2.0364	2.1859	2.8801	2.6556	1.9793
4.67	2.2659	2.6314	2.2175	2.2034	1.5596	1.9849		1.6354	2.343	2.0791	1.8155	2.3267	1.9355		2.604	2.7362	2.7037	1.9292	2.823	2.756		2.2992	2.4709	2.5119	1.9952	3.0333	2.1767		1.9548	2.387	1.9778	3.2814		2.6749	1.4158	2.3489	2.6718	1.498	1.7205		2.2685	2.2169	2.2821		2.0631	2.1829	2.8748	2.6487	1.9757
4.685	2.2843	2.6105	2.2202	2.1505	1.5221	2.0233		1.6041	2.3483	2.0694	1.8321	2.3088	1.9822		2.6121	2.7311	2.7121	1.9456	2.8237	2.7511		2.2931	2.4869	2.5112	1.9938	3.0394	2.1837		1.9821	2.4444	1.9996	3.2674		2.6764	1.4713	2.3551	2.6985	1.4853	1.7079		2.2693	2.2169	2.2949		2.083	2.174	2.8878	2.7025	1.9735
4.7	2.2715	2.6544	2.2361	2.2146	1.5754	1.9916		1.6002	2.3689	2.0824	1.8028	2.3371	1.9899		2.6297	2.7594	2.738	1.9415	2.8392	2.7876		2.3423	2.4913	2.5198	2.0118	3.0523	2.2024		1.9828	2.4157	2.0161	3.276		2.6713	1.4348	2.3779	2.7198	1.4909	1.747		2.2935	2.2261	2.2858		2.1207	2.1889	2.9138	2.7025	2.002
4.715	2.2517	2.6601	2.2071	2.2062	1.5747	2.0085		1.6041	2.3673	2.1019	1.8289	2.3579	1.9684		2.6151	2.7674	2.7226	1.9429	2.8258	2.8058		2.3431	2.5074	2.5241	2.04	3.0538	2.2118		1.9643	2.4164	1.9906	3.2931		2.6698	1.4721	2.3214	2.7135	1.5015	1.7624		2.281	2.2054	2.2866		2.1163	2.1874	2.92	2.7078	2.0086
4.73	2.2836	2.6501	2.2636	2.2076	1.5604	2.0336		1.5846	2.3909	2.0832	1.8028	2.3801	1.986		2.6584	2.7384	2.7219	1.9703	2.8689	2.7784		2.3514	2.4548	2.5112	2.0046	3.0842	2.1923		1.9541	2.4358	1.9695	3.2542		2.6735	1.4816	2.341	2.7308	1.4839	1.7433		2.2979	2.1808	2.3077		2.1082	2.1874	2.8824	2.6972	1.9793
4.745	2.2758	2.6666	2.265	2.2264	1.5739	2.0078		1.6268	2.3925	2.1019	1.8131	2.3556	1.9837		2.6474	2.7775	2.7352	1.9463	2.8745	2.7925		2.3491	2.5045	2.5263	1.9974	3.0888	2.2149		1.9335	2.4803	1.9921	3.2581		2.7134	1.4903	2.3787	2.7607	1.4874	1.7426		2.2832	2.1824	2.3204		2.0749	2.2044	2.9123	2.695	1.983
4.76	2.2808	2.6652	2.2609	2.2473	1.5807	2.0358		1.6651	2.3795	2.1369	1.8186	2.3601	1.983		2.6239	2.7855	2.7765	1.9477	2.8795	2.8037		2.3794	2.514	2.5357	2.0386	3.1025	2.2157		1.9575	2.4415	2.0198	3.2908		2.6749	1.4443	2.432	2.7694	1.4951	1.7374		2.27	2.1923	2.2843		2.1082	2.1992	2.9361	2.6662	1.991
4.775	2.2822	2.6904	2.2588	2.2682	1.5461	2.0454		1.6127	2.4176	2.1523	1.8392	2.3616	1.9692		2.6437	2.7985	2.7646	1.9525	2.8738	2.7616		2.359	2.5184	2.54	2.0436	3.0751	2.2297		1.9698	2.4544	1.983	3.2978		2.7308	1.4618	2.3928	2.7639	1.5029	1.7477		2.2773	2.2307	2.3189		2.1008	2.2	2.9828	2.6889	1.9954
4.79	2.3035	2.7148	2.2864	2.2383	1.5679	2.055		1.6245	2.4282	2.0791	1.8787	2.3742	1.9945		2.6231	2.8029	2.7422	1.9593	2.8865	2.7644		2.3756	2.5089	2.591	2.0537	3.1123	2.2196		1.9917	2.4107	1.9951	3.2768		2.7373	1.4984	2.4077	2.7702	1.5451	1.7536		2.2986	2.2346	2.3084		2.14	2.2489	2.9544	2.7131	1.9749
4.805	2.3397	2.7134	2.3125	2.2334	1.5701	2.066		1.6487	2.4023	2.1239	1.8542	2.3846	2.0006		2.6474	2.842	2.745	1.9442	2.8901	2.7728		2.3567	2.5074	2.54	2.0053	3.0972	2.2461		2.0321	2.4171	2.0146	3.2698		2.7475	1.5181	2.4092	2.793	1.5592	1.7617		2.2971	2.2307	2.2919		2.1052	2.2126	2.9667	2.7147	1.9398
4.82	2.2815	2.7084	2.3243	2.2508	1.5904	2.0587		1.6463	2.4252	2.1263	1.8431	2.3735	2.0128		2.6503	2.8355	2.7023	1.9758	2.8964	2.7637		2.3605	2.5454	2.5472	2.0321	3.0478	2.264		2.0424	2.4437	2.0176	3.3009		2.7228	1.5042	2.4014	2.7662	1.5578	1.7433		2.2891	2.23	2.3234		2.0912	2.2215	2.9529	2.7306	1.994
4.835	2.3148	2.7076	2.3401	2.2794	1.5724	2.0439		1.6581	2.4305	2.119	1.8739	2.392	2.0159		2.6004	2.8115	2.7387	1.9696	2.8844	2.7953		2.365	2.5359	2.5601	2.0957	3.0789	2.2352		2.0253	2.4652	2.0123	3.3064		2.7526	1.5306	2.4061	2.7938	1.5705	1.7912		2.3059	2.2223	2.2956		2.1474	2.2608	2.9399	2.7162	1.9976
4.85	2.3361	2.7731	2.3435	2.2968	1.6212	2.0336		1.6799	2.4396	2.0881	1.87	2.3631	2.0029		2.662	2.7739	2.7359	1.9442	2.8978	2.7974		2.3665	2.506	2.5393	2.0769	3.0865	2.2562		2.0328	2.4588	2.0379	3.329		2.7547	1.535	2.4241	2.7718	1.5543	1.7963		2.3265	2.2223	2.3212		2.1437	2.2689	2.982	2.7336	2.0115
4.865	2.3056	2.7019	2.3532	2.2787	1.6017	2.038		1.6698	2.4335	2.1312	1.8629	2.4017	1.9991		2.6686	2.8043	2.7639	1.9573	2.9098	2.843		2.4074	2.5308	2.5601	2.0617	3.0683	2.2882		2.0157	2.4875	2.0491	3.2962		2.7547	1.5159	2.4147	2.7544	1.5381	1.7963		2.3074	2.2138	2.337		2.1947	2.2852	2.9705	2.6798	2.0306
4.88	2.3397	2.7386	2.3814	2.3135	1.6242	2.0373		1.6674	2.4457	2.1564	1.9277	2.4143	2.035		2.6547	2.8311	2.7338	1.9586	2.9014	2.8522		2.3688	2.5337	2.5644	2.0848	3.0956	2.2944		2.015	2.42	2.0664	3.3321		2.7533	1.5101	2.4555	2.7899	1.5754	1.7831		2.3397	2.2453	2.3415		2.1903	2.2778	2.9935	2.701	2.043
4.895	2.3354	2.7638	2.3918	2.3247	1.6145	2.0321		1.6948	2.4625	2.1458	1.9142	2.3928	2.0434		2.6488	2.7978	2.7366	1.9641	2.9113	2.8381		2.3976	2.5111	2.5421	2.0892	3.1017	2.2734		2.0561	2.4387	2.0364	3.3305		2.7613	1.5488	2.4437	2.782	1.6	1.7831		2.3485	2.2499	2.3513		2.1422	2.2467	2.9491	2.6836	2.0394
4.91	2.356	2.7573	2.367	2.3003	1.6107	2.0727		1.7128	2.5165	2.1767	1.9372	2.447	2.0649		2.6686	2.7855	2.7317	1.9579	2.8879	2.8423		2.4104	2.5491	2.5817	2.0711	3.1367	2.2773		2.0143	2.4588	2.0431	3.3414		2.7859	1.5393	2.4625	2.8056	1.555	1.7786		2.361	2.2522	2.3483		2.1629	2.2786	2.9521	2.6934	2.0064
4.925	2.3908	2.7458	2.3794	2.3003	1.6392	2.0822		1.7292	2.4868	2.2101	1.9253	2.4359	2.061		2.6525	2.8144	2.7436	1.9764	2.9226	2.8465		2.4218	2.5484	2.5917	2.1181	3.1344	2.2874		2.0431	2.4724	2.0844	3.3383		2.7881	1.5613	2.45	2.8111	1.5627	1.7912		2.339	2.2852	2.3701		2.1851	2.2637	2.9345	2.6912	2.0672
4.94	2.3766	2.7602	2.3683	2.3539	1.6798	2.0623		1.7065	2.4724	2.1824	1.9324	2.4403	2.0664		2.6804	2.834	2.7471	2.01	2.9211	2.8444		2.4059	2.5367	2.5903	2.126	3.142	2.3155		2.0485	2.4731	2.0919	3.3251		2.7867	1.5467	2.4375	2.7851	1.6232	1.7904		2.3558	2.2591	2.3588		2.1725	2.3164	2.9521	2.695	2.0247
4.955	2.3752	2.7702	2.367	2.3302	1.6588	2.069		1.6893	2.5408	2.2044	1.949	2.4507	2.0534		2.6833	2.8217	2.7646	2.0045	2.9275	2.8648		2.4104	2.5447	2.5867	2.1217	3.164	2.303		2.067	2.4509	2.1129	3.3593		2.7932	1.5715	2.468	2.8127	1.5634	1.772		2.3412	2.2614	2.3851		2.1784	2.2882	2.943	2.7154	2.0496
4.97	2.3993	2.8393	2.3794	2.3463	1.6347	2.0933		1.6682	2.4784	2.2085	1.9348	2.4151	2.0786		2.6775	2.8333	2.7541	1.936	2.936	2.8627		2.3809	2.5857	2.6119	2.0935	3.1823	2.3287		2.0677	2.5025	2.0694	3.3196		2.8092	1.5818	2.461	2.8426	1.6247	1.8228		2.3412	2.276	2.364		2.1799	2.3075	2.9866	2.767	2.0247
4.985	2.3844	2.8098	2.4062	2.3693	1.6535	2.1102		1.7253	2.4891	2.1971	1.9301	2.4411	2.1039		2.6789	2.8644	2.7366	1.9716	2.9416	2.8809		2.4044	2.5637	2.604	2.0827	3.1815	2.3513		2.0698	2.4918	2.0874	3.3656		2.8034	1.5891	2.4853	2.8591	1.631	1.8118		2.3243	2.2753	2.3859		2.1718	2.3038	2.9713	2.7412	2.0642
5	2.3965	2.817	2.4283	2.3714	1.6595	2.0985		1.6909	2.5058	2.2304	1.9546	2.4403	2.1085		2.6789	2.8782	2.7716	1.986	2.8985	2.8627		2.4187	2.5798	2.5982	2.0884	3.1329	2.3373		2.0417	2.4882	2.152	3.3477		2.8179	1.5839	2.4743	2.8237	1.6014	1.7919		2.3536	2.2898	2.3498		2.2257	2.3334	2.9253	2.7192	2.0657
5.015	2.4263	2.853	2.3869	2.3748	1.6708	2.0653		1.7299	2.5416	2.2963	1.9648	2.4366	2.0878		2.6466	2.847	2.78	1.9525	2.9127	2.8753		2.4415	2.6039	2.6212	2.0913	3.1526	2.3295		2.0526	2.4817	2.0919	3.3703		2.8455	1.5847	2.5143	2.8544	1.624	1.8155		2.3309	2.2722	2.3731		2.2124	2.3431	2.9866	2.7336	2.0818
5.03	2.4156	2.8508	2.4173	2.3839	1.6558	2.0992		1.7417	2.4997	2.2597	1.9727	2.4492	2.0917		2.687	2.8681	2.7485	1.9888	2.8788	2.876		2.4528	2.6215	2.6263	2.1361	3.1572	2.37		2.0684	2.4875	2.1017	3.371		2.8498	1.6066	2.4892	2.8749	1.6338	1.8206		2.358	2.2683	2.4009		2.2006	2.332	3.0096	2.7412	2.0701
5.045	2.4156	2.8408	2.4097	2.3937	1.6708	2.1198		1.7315	2.5264	2.2565	2.0004	2.4685	2.1031		2.7032	2.8833	2.7611	1.9984	2.8964	2.8739		2.4589	2.5981	2.6148	2.1152	3.1701	2.3318		2.0595	2.5233	2.1573	3.35		2.8077	1.6117	2.4547	2.8402	1.6317	1.8118		2.3522	2.2499	2.4016		2.1799	2.3416	3.0142	2.7412	2.0862
5.06	2.4163	2.8242	2.4283	2.3811	1.6678	2.1066		1.7448	2.5096	2.2329	2.0028	2.4804	2.1299		2.6841	2.8637	2.7359	2.023	2.9169	2.8564		2.4664	2.6405	2.6263	2.1405	3.1899	2.3591		2.0677	2.5047	2.1129	3.4022		2.844	1.6242	2.4916	2.8733	1.6296	1.8435		2.3698	2.3167	2.3904		2.2339	2.3668	3.0058	2.723	2.0679
5.075	2.4355	2.8033	2.4427	2.4055	1.7256	2.0985		1.7214	2.5157	2.2727	1.9957	2.4633	2.1246		2.662	2.8601	2.7821	1.999	2.9226	2.8802		2.471	2.6127	2.6327	2.1658	3.2081	2.3513		2.0766	2.5004	2.1497	3.3796		2.844	1.6015	2.5112	2.8623	1.6296	1.8074		2.3529	2.3113	2.3911		2.2361	2.3905	2.9682	2.7419	2.1118
5.09	2.4469	2.8343	2.4558	2.4083	1.667	2.1051		1.7589	2.5446	2.2809	1.9838	2.4567	2.1123		2.6613	2.855	2.7786	1.9648	2.9296	2.8746		2.4687	2.6054	2.6471	2.1275	3.1921	2.3529		2.0622	2.4989	2.116	3.3617		2.8665	1.6403	2.5315	2.9016	1.6338	1.8177		2.3632	2.3052	2.3851		2.2405	2.3542	3.0027	2.7192	2.1455
5.105	2.4774	2.8364	2.4979	2.4215	1.7106	2.0889		1.755	2.5195	2.2605	2.0091	2.4782	2.1445		2.676	2.842	2.7583	1.9984	2.9183	2.8788		2.5012	2.6149	2.655	2.1296	3.1959	2.3731		2.0882	2.5011	2.1595	3.3819		2.8694	1.5993	2.519	2.8946	1.6289	1.8361		2.38	2.2722	2.4069		2.2442	2.3668	2.9751	2.7154	2.1484
5.12	2.4788	2.8609	2.4751	2.4313	1.67	2.136		1.7456	2.5515	2.2654	2.0194	2.4908	2.1544		2.7193	2.8847	2.7926	2.0038	2.8957	2.8718		2.4876	2.6156	2.6299	2.1441	3.1997	2.3864		2.0855	2.481	2.1325	3.3804		2.8796	1.6315	2.5229	2.9127	1.638	1.8192		2.3925	2.3052	2.4234		2.2346	2.4172	3.0334	2.7609	2.0899
5.135	2.4795	2.894	2.491	2.4466	1.6971	2.1161		1.7159	2.5523	2.3101	2.0257	2.5079	2.172		2.6988	2.8536	2.7625	2.0018	2.9487	2.8908		2.4785	2.6464	2.6493	2.1578	3.199	2.3716		2.0745	2.4789	2.1497	3.4053		2.8759	1.6527	2.5206	2.9087	1.6507	1.8		2.391	2.3129	2.4084		2.2893	2.3935	2.9905	2.7488	2.1331
5.15	2.4717	2.9206	2.4972	2.432	1.658	2.1442		1.7354	2.5492	2.2898	2.0028	2.5384	2.1475		2.7186	2.8941	2.794	1.9758	2.9572	2.9076		2.4695	2.6354	2.7011	2.1426	3.2149	2.3786		2.0574	2.5219	2.1437	3.3952		2.8433	1.6542	2.5041	2.9198	1.6676	1.8317		2.3353	2.3006	2.4498		2.276	2.4261	3.0326	2.7427	2.147
5.165	2.4802	2.889	2.5165	2.441	1.6715	2.1102		1.7659	2.5621	2.267	2.0194	2.5339	2.1827		2.698	2.855	2.7751	2.0223	2.9649	2.9224		2.4732	2.6098	2.6895	2.1491	3.1701	2.3848		2.0821	2.5327	2.1437	3.4038		2.8854	1.6593	2.5182	2.9048	1.6669	1.8663		2.3881	2.309	2.4219		2.2738	2.4202	3.0387	2.7495	2.1228
5.18	2.532	2.9084	2.533	2.4745	1.6708	2.1294		1.7628	2.5279	2.3305	2.0415	2.5272	2.1843		2.7098	2.8594	2.8326	2.0141	2.955	2.921		2.4748	2.6171	2.6946	2.1267	3.2347	2.3802		2.0978	2.5233	2.1377	3.4178		2.8614	1.6454	2.5778	2.9072	1.6803	1.8339		2.3646	2.3374	2.431		2.2442	2.435	3.0456	2.7275	2.1353
5.195	2.5051	2.8904	2.5282	2.4689	1.6918	2.1375		1.7714	2.5599	2.2979	2.0249	2.5042	2.1896		2.7076	2.8536	2.8144	2.0456	2.9572	2.9231		2.5073	2.6529	2.6572	2.1513	3.224	2.3887		2.0951	2.5327	2.1347	3.4061		2.9151	1.6629	2.5558	2.8828	1.6929	1.8722		2.3896	2.3351	2.4595		2.2538	2.4469	3.015	2.7366	2.1287
5.21	2.515	2.8861	2.5254	2.4745	1.6663	2.1375		1.769	2.5287	2.3419	2.051	2.5666	2.2394		2.701	2.897	2.787	2.0305	2.9529	2.902		2.4937	2.6405	2.6744	2.1925	3.2073	2.3833		2.1218	2.5442	2.1693	3.3889		2.8854	1.6856	2.5723	2.9497	1.6711	1.8648		2.4153	2.3313	2.4295		2.2805	2.4387	3.0249	2.7617	2.1448
5.225	2.5136	2.912	2.5185	2.4822	1.7278	2.1994		1.762	2.5576	2.3036	2.0692	2.5636	2.2095		2.6973	2.8941	2.8039	2.0278	2.9784	2.9294		2.5247	2.6785	2.6766	2.1961	3.2104	2.3786		2.1019	2.5205	2.14	3.41		2.942	1.6761	2.5833	2.9253	1.6584	1.8818		2.3998	2.3167	2.4641		2.2879	2.4439	3.0395	2.7548	2.1257
5.24	2.4994	2.9357	2.5047	2.4926	1.7263	2.1884		1.7823	2.5736	2.3549	2.0589	2.5993	2.1988		2.7208	2.9014	2.8025	2.0223	2.984	2.9188		2.5353	2.6866	2.6744	2.1658	3.1982	2.3973		2.106	2.4889	2.149	3.4404		2.9253	1.668	2.6162	2.9245	1.6838	1.8869		2.3727	2.3651	2.4708		2.2834	2.4269	3.0495	2.7639	2.1616
5.255	2.5171	2.9516	2.5103	2.4863	1.7188	2.1589		1.7995	2.5758	2.3264	2.0652	2.606	2.1988		2.7222	2.8912	2.7758	2.0134	2.9663	2.9027		2.5088	2.7012	2.7162	2.1947	3.2187	2.395		2.0896	2.5406	2.173	3.4115		2.942	1.6827	2.6154	2.9276	1.6556	1.8877		2.3705	2.3413	2.4791		2.2879	2.4439	3.0203	2.7465	2.1455
5.27	2.5129	2.9537	2.5295	2.4968	1.7331	2.2031		1.7925	2.5972	2.3614	2.0328	2.5711	2.2103		2.7413	2.8709	2.8221	2.0018	2.9663	2.9202		2.5141	2.6807	2.6939	2.1686	3.1906	2.4051		2.1122	2.5485	2.1475	3.4131		2.9158	1.6988	2.6162	2.9449	1.6775	1.8795		2.4072	2.3367	2.452		2.2856	2.4639	3.0249	2.7465	2.1133
5.285	2.5278	2.9523	2.566	2.4982	1.7218	2.1884		1.812	2.5911	2.337	2.0715	2.5495	2.2103		2.7523	2.8601	2.7989	2.0182	2.9324	2.9294		2.502	2.6946	2.6392	2.199	3.218	2.4262		2.1136	2.5434	2.1557	3.3835		2.9412	1.7002	2.6335	2.9292	1.7042	1.8891		2.4123	2.372	2.4588		2.3056	2.4743	3.0548	2.748	2.1609
5.3	2.5335	2.9357	2.6005	2.5323	1.7001	2.1751		1.8378	2.6306	2.3565	2.0439	2.5874	2.2378		2.756	2.8927	2.7877	2.0415	2.9854	2.9266		2.5232	2.6763	2.668	2.1954	3.2278	2.4223		2.1101	2.5556	2.1693	3.4326		2.9362	1.7134	2.6311	2.9859	1.6725	1.8862		2.4226	2.3651	2.4693		2.3448	2.504	3.015	2.7495	2.1396
5.315	2.5299	2.9401	2.5736	2.5059	1.7038	2.1692		1.8448	2.6108	2.3703	2.0707	2.5911	2.1965		2.7656	2.8717	2.8144	2.0066	2.9663	2.8922		2.5489	2.7158	2.6788	2.1759	3.2316	2.4464		2.1368	2.5815	2.1888	3.4263		2.9282	1.6958	2.6233	2.9638	1.6866	1.8965		2.4365	2.3704	2.458		2.3381	2.4936	3.0472	2.7624	2.1418
5.33	2.5406	2.958	2.6143	2.4884	1.6978	2.1913		1.8229	2.6177	2.3833	2.0913	2.6193	2.2386		2.6958	2.8623	2.8312	2.0456	3.0052	2.9589		2.5466	2.7275	2.7032	2.2163	3.243	2.4488		2.1293	2.5506	2.1588	3.4209		2.9412	1.7346	2.6491	2.9804	1.7197	1.8877		2.4395	2.3397	2.4693		2.3685	2.4899	3.0586	2.8102	2.1367
5.345	2.5427	2.9962	2.6032	2.5031	1.7474	2.2024		1.8542	2.6048	2.4004	2.0834	2.5755	2.2309		2.7032	2.9064	2.8088	2.0079	2.9833	2.9546		2.5527	2.7107	2.7248	2.1773	3.2567	2.448		2.1314	2.5772	2.1775	3.4131		2.9405	1.7309	2.6578	2.967	1.6824	1.9171		2.4497	2.3635	2.4693		2.3448	2.4669	3.0778	2.7806	2.1814
5.36	2.5725	2.9544	2.6473	2.5323	1.7436	2.2179		1.8776	2.5964	2.3581	2.1379	2.6082	2.2248		2.7032	2.8963	2.8396	1.9997	2.9727	2.9301		2.5217	2.7005	2.6766	2.1961	3.2575	2.4316		2.0944	2.5714	2.1805	3.4326		2.9398	1.7412	2.6531	2.9764	1.6965	1.9009		2.4402	2.3935	2.4618		2.3736	2.4773	3.0548	2.7973	2.166
5.375	2.5597	2.9825	2.6301	2.5344	1.7331	2.2201		1.8886	2.6284	2.3833	2.1087	2.6268	2.2539		2.7244	2.8738	2.8382	2.0127	2.9932	2.9153		2.5519	2.7392	2.6845	2.1968	3.2438	2.4215		2.1334	2.5434	2.1835	3.4209		2.9354	1.7426	2.646	2.9969	1.6852	1.8707		2.4365	2.339	2.4693		2.3884	2.4973	3.0855	2.8102	2.1675
5.39	2.5768	2.9847	2.637	2.5365	1.7241	2.24		1.9011	2.6367	2.4216	2.1095	2.6171	2.2378		2.7472	2.8825	2.855	2.0449	2.9974	2.9378		2.5361	2.7041	2.6989	2.1621	3.2415	2.4511		2.1177	2.5284	2.1888	3.4201		2.9594	1.7485	2.6476	3.0182	1.7126	1.9304		2.4094	2.3605	2.4701		2.3788	2.5403	3.0318	2.7594	2.1616
5.405	2.6037	2.9861	2.6253	2.5316	1.7211	2.1943		1.9073	2.6101	2.4411	2.1371	2.6149	2.2478		2.7472	2.9021	2.8634	2.0648	3.0052	2.9476		2.5444	2.688	2.709	2.2221	3.2438	2.4511		2.1567	2.5126	2.1843	3.4318		2.9819	1.7287	2.6546	2.9961	1.6746	1.9539		2.4336	2.3666	2.5001		2.3596	2.4995	3.0472	2.767	2.1814
5.42	2.6229	3.0091	2.6453	2.5344	1.7248	2.2201		1.8643	2.6185	2.4004	2.134	2.6067	2.2501		2.7648	2.876	2.8249	2.0572	2.9635	2.9308		2.5277	2.6661	2.7154	2.2171	3.2712	2.515		2.1382	2.5176	2.185	3.4443		2.9993	1.7543	2.6742	3.0095	1.6901	1.923		2.4248	2.3835	2.4866		2.3677	2.4988	3.0533	2.8041	2.2209
5.435	2.6016	3.0077	2.6466	2.5295	1.7421	2.2267		1.8698	2.6177	2.4256	2.1047	2.626	2.2654		2.7333	2.9304	2.8515	2.0477	2.972	2.9266		2.5368	2.7049	2.6996	2.225	3.256	2.4464		2.1608	2.5743	2.1783	3.4357		3.0058	1.7521	2.6546	3.067	1.7218	1.9318		2.4343	2.3681	2.5047		2.4084	2.5626	3.0655	2.798	2.1784
5.45	2.613	3.0055	2.6859	2.556	1.7496	2.2333		1.9011	2.6337	2.4444	2.1514	2.6691	2.2715		2.7707	2.8833	2.8039	2.0641	2.9769	2.935		2.5648	2.6741	2.7413	2.2409	3.2932	2.4472		2.1491	2.5592	2.1948	3.4334		3.0022	1.766	2.6703	3.0481	1.7155	1.9171		2.4358	2.3689	2.4971		2.4077	2.5396	3.0824	2.8041	2.196
5.465	2.6463	2.9998	2.6549	2.5825	1.7564	2.2208		1.8854	2.6565	2.4696	2.1363	2.6379	2.3021		2.778	2.8927	2.8452	2.0388	3.0059	2.9715		2.5799	2.6815	2.7068	2.2496	3.259	2.441		2.1834	2.5951	2.1933	3.4396		3.0262	1.7968	2.6538	3.0599	1.7077	1.9355		2.4512	2.3973	2.5054		2.3958	2.5715	3.0962	2.7783	2.1719
5.48	2.603	3.0142	2.6818	2.5714	1.7256	2.1972		1.8878	2.6611	2.4557	2.1387	2.6498	2.2952		2.7443	2.9325	2.8256	2.0641	3.0172	2.9294		2.6072	2.7158	2.7356	2.2438	3.262	2.4558		2.1642	2.5643	2.1663	3.431		3.0167	1.8172	2.7001	3.0433	1.7091	1.9436		2.4747	2.395	2.4889		2.418	2.5603	3.0924	2.82	2.1916
5.495	2.6236	3.0206	2.7059	2.5832	1.7511	2.2385		1.894	2.6801	2.4696	2.145	2.6595	2.296		2.7641	2.9086	2.8249	2.1107	3.0186	2.9785		2.5928	2.7305	2.7205	2.3023	3.3031	2.4831		2.1533	2.5987	2.155	3.4793		3.0363	1.8099	2.7087	3.0496	1.7042	1.9311		2.4593	2.4073	2.4723		2.3906	2.5863	3.0786	2.8102	2.1931
5.51	2.6364	3.0401	2.708	2.5769	1.7639	2.2414		1.9034	2.6649	2.4907	2.1292	2.6736	2.2815		2.7744	2.9246	2.8501	2.0826	2.9889	2.9181		2.5958	2.7166	2.7241	2.2778	3.3304	2.4948		2.1519	2.5879	2.176	3.4147		3.0269	1.7946	2.7032	3.0819	1.6894	1.9657		2.4365	2.415	2.5009		2.3943	2.5759	3.0563	2.8685	2.2158
5.525	2.6165	3.0393	2.6962	2.609	1.7797	2.2326		1.8987	2.6694	2.4557	2.1253	2.6476	2.3128		2.7707	2.8738	2.8298	2.0545	3.0193	2.9181		2.6231	2.74	2.755	2.2828	3.2955	2.4807		2.1601	2.5994	2.161	3.4575		3.0407	1.7734	2.762	3.041	1.7021	1.951		2.4475	2.3965	2.4964		2.3966	2.5722	3.0541	2.8283	2.2546
5.54	2.647	3.0581	2.7231	2.609	1.7751	2.2363		1.9042	2.6755	2.4582	2.1593	2.6639	2.2998		2.7817	2.8992	2.8221	2.0586	3.0045	2.9434		2.6231	2.7619	2.7284	2.3002	3.2993	2.5096		2.1587	2.5786	2.1512	3.4676		3.0363	1.8033	2.7448	3.0796	1.7197	1.9289		2.4446	2.4265	2.4738		2.4513	2.6108	3.0732	2.8185	2.2399
5.555	2.6762	3.0638	2.6818	2.655	1.7751	2.2562		1.9331	2.6489	2.4858	2.1593	2.6639	2.3312		2.7824	2.8949	2.8165	2.084	2.9762	2.9764		2.636	2.7553	2.7536	2.2821	3.3038	2.5291		2.1416	2.6037	2.1828	3.4715		3.0182	1.7968	2.7213	3.0906	1.7211	1.9642		2.4138	2.4403	2.5016		2.4136	2.6122	3.0747	2.8253	2.215
5.57	2.6541	3.0379	2.7176	2.6466	1.7797	2.2606		1.9386	2.6664	2.4704	2.1893	2.6758	2.3702		2.8001	2.892	2.8249	2.0237	3.001	2.9546		2.6435	2.7999	2.7665	2.2568	3.3	2.4932		2.1991	2.5915	2.2151	3.4669		3.0341	1.7989	2.7605	3.0922	1.7197	1.9274		2.4079	2.4157	2.4859		2.4261	2.6026	3.0625	2.8405	2.226
5.585	2.6797	3.0588	2.7217	2.6306	1.7654	2.2562		1.9034	2.6725	2.4875	2.1956	2.6966	2.3534		2.8089	2.9289	2.8802	2.0552	3.0243	2.9504		2.6428	2.7597	2.75	2.2489	3.3145	2.4862		2.1553	2.5994	2.2121	3.4606		3.0385	1.834	2.744	3.0449	1.7577	1.9628		2.4431	2.4249	2.5039		2.4572	2.5841	3.0939	2.823	2.2429
5.6	2.6698	3.0581	2.7148	2.6452	1.7984	2.2606		1.9581	2.7098	2.5216	2.2146	2.681	2.3526		2.8199	2.9441	2.8767	2.0572	2.9868	2.9624		2.614	2.7546	2.7399	2.3197	3.3464	2.526		2.208	2.5994	2.2181	3.4856		3.0392	1.8333	2.7613	3.1229	1.75	1.9333		2.4153	2.4188	2.5227		2.4668	2.5922	3.0862	2.845	2.267
5.615	2.6683	3.0789	2.7452	2.6201	1.7654	2.2555		1.9034	2.7181	2.4883	2.2043	2.7211	2.3572		2.7443	2.9159	2.8627	2.0901	3.0094	2.9806		2.639	2.7538	2.7485	2.2828	3.3623	2.5805		2.1909	2.5865	2.2106	3.4972		3.0566	1.8509	2.762	3.1087	1.7563	1.9458		2.4453	2.418	2.5092		2.4535	2.5974	3.1069	2.8829	2.2765
5.63	2.6463	3.1149	2.7445	2.6431	1.8059	2.254		1.9456	2.7014	2.4834	2.2091	2.7167	2.3557		2.7553	2.9333	2.8333	2.0881	2.9713	2.9575		2.6405	2.7648	2.796	2.2987	3.3327	2.5587		2.1909	2.6181	2.2098	3.5027		3.0704	1.8494	2.7362	3.0914	1.7767	1.9746		2.438	2.4303	2.5227		2.4298	2.6404	3.0747	2.8359	2.267
5.645	2.6527	3.0588	2.752	2.641	1.7969	2.2805		1.9175	2.7326	2.5346	2.2233	2.7211	2.3695		2.7802	2.9318	2.8935	2.0874	3.0115	2.9666		2.6382	2.7634	2.7694	2.2539	3.3243	2.508		2.1854	2.5937	2.2323	3.4894		3.0574	1.8648	2.7856	3.1189	1.745	1.9429		2.4109	2.4303	2.5438		2.4705	2.6412	3.077	2.864	2.2458
5.66	2.6719	3.0969	2.7596	2.6494	1.8044	2.2776		1.9183	2.6755	2.5298	2.1972	2.7293	2.3947		2.8419	2.9151	2.8466	2.0874	3.008	2.9532		2.6617	2.7699	2.7536	2.2973	3.3464	2.5649		2.2087	2.6123	2.2444	3.512		3.0472	1.8618	2.7934	3.148	1.7317	1.9738		2.4226	2.3889	2.5603		2.4705	2.6323	3.0809	2.8685	2.2648
5.675	2.706	3.0897	2.7686	2.6731	1.8164	2.2871		1.9417	2.7067	2.5485	2.2138	2.736	2.4215		2.8059	2.9427	2.855	2.1148	3.0165	2.9476		2.6503	2.7648	2.7852	2.3023	3.376	2.5805		2.1936	2.5915	2.1963	3.5128		3.0748	1.8509	2.8012	3.1764	1.783	1.9893		2.4101	2.4288	2.5362		2.5082	2.6656	3.123	2.8632	2.2385
5.69	2.6967	3.1257	2.7837	2.655	1.8405	2.282		1.9581	2.7067	2.5412	2.2422	2.7293	2.3886		2.8228	2.9485	2.8214	2.0963	2.9967	2.9532		2.6488	2.7641	2.783	2.2864	3.335	2.5829		2.2025	2.6174	2.2286	3.5152		3.1009	1.8414	2.7816	3.1268	1.7957	1.9716		2.4057	2.4081	2.5077		2.5334	2.6945	3.038	2.8261	2.215
5.705	2.7088	3.0904	2.7748	2.6703	1.8517	2.2871		1.9605	2.706	2.542	2.2691	2.759	2.3947		2.7883	2.9275	2.8599	2.0463	3.008	2.961		2.673	2.7538	2.7967	2.2937	3.3175	2.5486		2.2149	2.6303	2.2474	3.5268		3.1031	1.8545	2.7957	3.1095	1.7992	1.9908		2.4123	2.4203	2.5302		2.523	2.6723	3.0747	2.8571	2.2194
5.72	2.7415	3.0912	2.8051	2.6905	1.8322	2.2613		1.9354	2.7166	2.5696	2.2304	2.7285	2.3947		2.814	2.939	2.8508	2.0887	3.0257	3.0115		2.6791	2.7495	2.7607	2.3428	3.3525	2.5337		2.206	2.5951	2.2564	3.5518		3.1045	1.8648	2.8005	3.1496	1.8013	1.9922		2.4145	2.3896	2.5197		2.509	2.7198	3.1199	2.8511	2.2502
5.735	2.7258	3.1243	2.8065	2.6877	1.8149	2.2953		1.98	2.7402	2.5574	2.2391	2.7427	2.4207		2.8008	2.9347	2.8172	2.0887	2.9649	2.9715		2.6882	2.7692	2.8161	2.3291	3.3791	2.526		2.2196	2.6001	2.2721	3.5409		3.1038	1.8655	2.8663	3.1732	1.7887	1.9687		2.4468	2.4249	2.5528		2.5245	2.6649	3.1153	2.8511	2.2509
5.75	2.7308	3.1171	2.8175	2.6933	1.8487	2.296		1.9784	2.76	2.5712	2.2494	2.7479	2.423		2.7758	2.9601	2.8361	2.0867	3.0017	2.9673		2.701	2.7838	2.8125	2.3255	3.392	2.5681		2.2183	2.6217	2.2368	3.5385		3.0987	1.8838	2.8389	3.1449	1.8006	1.9856		2.416	2.4334	2.5295		2.5408	2.6686	3.1008	2.8799	2.2765
5.765	2.7422	3.1178	2.7886	2.7351	1.8825	2.2923		2.0066	2.7592	2.5883	2.2857	2.7434	2.3825		2.8412	2.9535	2.8333	2.0833	2.9988	2.961		2.6685	2.8028	2.7945	2.3414	3.3821	2.5486		2.2279	2.6482	2.2293	3.5058		3.0748	1.8713	2.8349	3.1945	1.8063	2.0084		2.4475	2.4986	2.5641		2.5127	2.7005	3.1092	2.8518	2.2751
5.78	2.728	3.1379	2.8189	2.7107	1.8285	2.3211		2.0042	2.7691	2.6022	2.2699	2.782	2.4039		2.8294	2.9608	2.8725	2.1148	3.0257	2.9582		2.7124	2.7933	2.7809	2.3377	3.3973	2.5766		2.2238	2.659	2.2691	3.5393		3.1103	1.8457	2.8444	3.1646	1.8281	2.0106		2.4402	2.4518	2.5678		2.5481	2.6797	3.1054	2.8261	2.308
5.795	2.7713	3.1178	2.8216	2.7114	1.8337	2.2945		2.0112	2.7554	2.6079	2.2857	2.7701	2.4031		2.8001	2.9658	2.8739	2.0874	2.9656	2.9904		2.698	2.7911	2.7449	2.3168	3.3935	2.5642		2.2224	2.6518	2.2451	3.5549		3.1089	1.9225	2.8679	3.1677	1.7971	2.0512		2.4541	2.4549	2.5678		2.5925	2.7264	3.1422	2.8571	2.3168
5.81	2.7521	3.1437	2.843	2.6961	1.8405	2.2938		2.0448	2.7364	2.6013	2.2913	2.7798	2.3955		2.8199	2.9818	2.911	2.0894	3.0059	2.9596		2.723	2.816	2.7953	2.3262	3.3889	2.5649		2.1991	2.6432	2.2353	3.579		3.1161	1.9042	2.8467	3.1606	1.7999	2.0313		2.471	2.4441	2.5603		2.5814	2.6856	3.1322	2.8738	2.3212
5.825	2.7521	3.1681	2.7975	2.7372	1.8592	2.2864		2.0183	2.7691	2.5948	2.2747	2.8028	2.4644		2.8214	2.9419	2.9159	2.1244	3.025	2.9518		2.6988	2.8087	2.7715	2.3255	3.3981	2.561		2.1923	2.6554	2.2616	3.5518		3.1256	1.8677	2.8867	3.1717	1.833	2.0298		2.4717	2.4633	2.5844		2.5548	2.6953	3.146	2.8503	2.3314
5.84	2.7784	3.1732	2.7996	2.7261	1.8818	2.2827		2.0159	2.7737	2.6046	2.2707	2.7902	2.4353		2.8353	2.9369	2.89	2.136	3.0045	2.989		2.6927	2.8445	2.7816	2.35	3.3867	2.5727		2.2347	2.6626	2.2601	3.53		3.1292	1.8984	2.8451	3.1795	1.807	2.0401		2.4563	2.4472	2.5844		2.5829	2.6945	3.1667	2.8693	2.3131
5.855	2.8025	3.1869	2.8264	2.7226	1.8562	2.2908		1.9948	2.7798	2.5737	2.2675	2.7895	2.4659		2.8258	2.9731	2.8641	2.125	3.0045	2.9855		2.72	2.8336	2.8003	2.3573	3.4026	2.6179		2.232	2.6985	2.2489	3.5448		3.1343	1.9335	2.8843	3.2	1.8541	2.0681		2.4659	2.4342	2.5889		2.5725	2.7316	3.1575	2.8518	2.297
5.87	2.8053	3.1847	2.8182	2.7511	1.8728	2.2857		1.9964	2.7646	2.5729	2.2604	2.7999	2.4682		2.8287	2.9564	2.9222	2.125	2.9967	2.961		2.7215	2.8387	2.8211	2.3471	3.3965	2.6102		2.2409	2.6468	2.2826	3.5253		3.1212	1.9423	2.8992	3.2276	1.845	2.035		2.4424	2.4265	2.5618		2.5851	2.7324	3.1368	2.8541	2.2992
5.885	2.7919	3.1667	2.8326	2.7414	1.8608	2.3247		2.0589	2.7813	2.6119	2.2984	2.8006	2.4728		2.8412	2.9796	2.9033	2.1326	2.9939	2.9757		2.7215	2.8723	2.8154	2.3544	3.4148	2.6156		2.2128	2.6647	2.2984	3.551		3.1299	1.9372	2.9079	3.2433	1.8203	2.0386		2.4556	2.4802	2.5483		2.574	2.7553	3.1368	2.867	2.2868
5.9	2.8075	3.1595	2.843	2.7337	1.8743	2.3056		2.0706	2.7935	2.5973	2.3126	2.7976	2.4682		2.8419	2.9608	2.8914	2.1168	3.008	2.9701		2.7056	2.8394	2.8147	2.3363	3.4543	2.5774		2.2128	2.7049	2.2909	3.5759		3.135	1.9452	2.8937	3.226	1.8337	2.0232		2.4732	2.4794	2.5295		2.591	2.7405	3.1199	2.8624	2.278
5.915	2.799	3.171	2.8774	2.7665	1.8938	2.3439		2.0581	2.7828	2.6087	2.3173	2.788	2.498		2.8214	2.9803	2.9271	2.0949	2.984	2.9919		2.7222	2.8423	2.8283	2.3739	3.4231	2.6008		2.2203	2.6855	2.3112	3.5136		3.1582	1.9862	2.9369	3.263	1.8337	2.0703		2.4637	2.4948	2.5355		2.5526	2.7324	3.1422	2.8867	2.2817
5.93	2.8068	3.1962	2.8719	2.7748	1.863	2.3306		2.0777	2.776	2.6485	2.311	2.8169	2.4529		2.8353	2.9941	2.9208	2.0915	3.0038	2.9497		2.7669	2.8262	2.8377	2.3688	3.4345	2.5899		2.2306	2.6633	2.3052	3.5409		3.1277	1.9584	2.9157	3.2417	1.8267	2.0526		2.4534	2.4771	2.561		2.594	2.7524	3.1468	2.8465	2.3007
5.945	2.8394	3.1739	2.8788	2.7595	1.866	2.3115		2.0737	2.7623	2.6225	2.3268	2.8511	2.5172		2.8581	2.9528	2.9201	2.1127	3.0024	2.9631		2.7517	2.8599	2.8413	2.3811	3.4353	2.607		2.2395	2.6798	2.3037	3.5191		3.1423	1.9788	2.9392	3.2512	1.8633	2.0475		2.4872	2.4994	2.5558		2.5918	2.7361	3.1207	2.8541	2.3131
5.96	2.8316	3.2142	2.8926	2.7602	1.8998	2.3498		2.0714	2.7965	2.607	2.345	2.8385	2.508		2.8324	2.9984	2.9236	2.1113	2.9932	2.9778		2.7586	2.8518	2.8377	2.3341	3.4132	2.6		2.2662	2.7107	2.3067	3.5557		3.159	1.992	2.9251	3.2795	1.864	2.0519		2.4556	2.4956	2.5806		2.5504	2.7442	3.1376	2.8511	2.3117
5.975	2.8344	3.1926	2.8519	2.809	1.9133	2.3365		2.098	2.8232	2.6412	2.3837	2.8296	2.4919		2.8456	2.9564	2.9152	2.1429	2.9889	2.994		2.7283	2.8906	2.8528	2.3623	3.4148	2.6164		2.2381	2.669	2.3112	3.53		3.1328	1.9979	2.9314	3.2575	1.8541	2.099		2.4864	2.4779	2.5941		2.56	2.7568	3.11	2.8693	2.3497
5.99	2.8657	3.1789	2.9098	2.786	1.8818	2.3631		2.1089	2.8414	2.6331	2.3877	2.8452	2.5248		2.8522	2.9579	2.8809	2.1203	3.0214	2.9897		2.7464	2.8474	2.8327	2.4129	3.4391	2.6195		2.2628	2.6999	2.3142	3.5323		3.1894	1.9913	2.9016	3.2441	1.8436	2.074		2.5165	2.4603	2.5776		2.5799	2.7739	3.1123	2.8511	2.3234
6.005	2.8543	3.2099	2.8809	2.7909	1.8818	2.3336		2.0487	2.8216	2.6453	2.3616	2.8192	2.5233		2.8551	2.9883	2.8872	2.1107	3.0207	2.9708		2.757	2.9081	2.8341	2.3652	3.4512	2.6		2.2778	2.6956	2.3074	3.5448		3.2018	2.0205	2.9408	3.2535	1.8513	2.0762		2.4894	2.4748	2.5934		2.5873	2.7672	3.1207	2.8549	2.3065
6.02	2.8203	3.2142	2.8871	2.7832	1.875	2.3557		2.0917	2.8285	2.6624	2.3995	2.8526	2.4965		2.8515	2.9644	2.8655	2.125	3.0115	3.0073		2.7427	2.8562	2.8816	2.3898	3.4664	2.5883		2.2696	2.7135	2.2954	3.5767		3.1764	2.0059	2.9235	3.2606	1.8323	2.0762		2.4842	2.4933	2.5708		2.6029	2.7828	3.133	2.8609	2.2963
6.035	2.8543	3.1912	2.9119	2.8201	1.9111	2.355		2.0878	2.8277	2.664	2.4145	2.8935	2.5065		2.8816	2.984	2.8984	2.1497	3.0405	3.0262		2.7381	2.8687	2.8449	2.423	3.4794	2.6499		2.2812	2.6956	2.3172	3.5642		3.2018	2.0191	2.9518	3.2968	1.8555	2.0895		2.4938	2.4848	2.5896		2.6332	2.7702	3.1391	2.8753	2.3505
6.05	2.8877	3.2279	2.9153	2.8306	1.8705	2.3417		2.0589	2.8254	2.6518	2.4343	2.8816	2.5348		2.8617	2.9861	2.9229	2.1641	3.0419	3.0284		2.7903	2.8752	2.8305	2.4548	3.4839	2.6367		2.2819	2.6776	2.3037	3.5339		3.1815	1.973	2.9471	3.3134	1.8408	2.1071		2.5136	2.4856	2.6227		2.6561	2.7932	3.1383	2.8715	2.349
6.065	2.8884	3.2106	2.8974	2.8612	1.9081	2.3579		2.123	2.8437	2.6412	2.3964	2.8481	2.5302		2.839	2.9912	2.8991	2.1435	3.0956	3.0038		2.7714	2.9089	2.8542	2.4143	3.4543	2.6289		2.2573	2.6827	2.2947	3.5229		3.1698	1.9986	2.9784	3.3047	1.8633	2.1182		2.5253	2.484	2.5911		2.645	2.7798	3.1207	2.8549	2.3578
6.08	2.9069	3.2207	2.9098	2.8132	1.9051	2.3911		2.0769	2.8589	2.655	2.39	2.8823	2.5646		2.8647	2.9956	2.8774	2.1435	3.0836	3.0171		2.7775	2.8745	2.8528	2.4353	3.468	2.6343		2.2682	2.7092	2.3082	3.5494		3.2163	2.0008	2.9894	3.3385	1.8865	2.0762		2.4864	2.494	2.5836		2.6295	2.7798	3.1406	2.8731	2.3636
6.095	2.8714	3.2674	2.8898	2.8062	1.9501	2.3498		2.1253	2.865	2.6705	2.4106	2.8897	2.5371		2.8448	2.9941	2.9061	2.149	3.0758	3.0459		2.8024	2.8994	2.8571	2.4404	3.4763	2.6359		2.2703	2.7035	2.3194	3.5307		3.1981	2.0483	2.9808	3.3511	1.8703	2.0961		2.4938	2.5117	2.5979		2.6302	2.8258	3.1468	2.8731	2.3761
6.11	2.8792	3.2718	2.9263	2.8494	1.884	2.3343		2.1081	2.8863	2.6697	2.4169	2.9165	2.5378		2.8588	2.955	2.8753	2.1449	3.0843	3.0277		2.8289	2.8913	2.8442	2.457	3.4528	2.6523		2.2758	2.7128	2.2999	3.5954		3.2083	2.0183	2.9855	3.3401	1.9097	2.1042		2.5128	2.4848	2.5956		2.6317	2.7969	3.1544	2.8617	2.3497
6.125	2.8863	3.2602	2.9601	2.8069	1.9126	2.355		2.1292	2.8954	2.6754	2.4082	2.8935	2.5432		2.8588	2.9847	2.9173	2.1449	3.025	3.034		2.7934	2.9001	2.8708	2.4483	3.4756	2.6725		2.2628	2.6999	2.3367	3.5674		3.1981	2.0585	3.0012	3.3307	1.8943	2.1182		2.5136	2.504	2.5904		2.6273	2.7954	3.172	2.8784	2.3461
6.14	2.8813	3.2811	2.9628	2.8417	1.9524	2.3793		2.1597	2.8871	2.6672	2.4232	2.8957	2.547		2.8742	2.9934	2.9033	2.1387	3.0525	3.0445		2.8252	2.9169	2.8506	2.4447	3.493	2.6507		2.2504	2.7257	2.348	3.5463		3.2047	2.052	3.0168	3.3362	1.8978	2.1182		2.5378	2.527	2.6099		2.682	2.8006	3.159	2.8511	2.3768
6.155	2.8785	3.2638	2.958	2.8355	1.9569	2.3579		2.1495	2.881	2.6859	2.4272	2.8935	2.5646		2.8816	3.0042	2.8844	2.1771	3.0454	3.0571		2.8335	2.9074	2.8528	2.4591	3.5067	2.6702		2.2552	2.7566	2.3239	3.5666		3.2105	2.06	3.0082	3.3448	1.8957	2.13		2.5121	2.5347	2.6054		2.6886	2.7731	3.1774	2.8791	2.36
6.17	2.8806	3.2739	2.8974	2.8619	1.9434	2.355		2.1167	2.8962	2.6924	2.4351	2.886	2.5731		2.8529	2.9666	2.9201	2.162	3.0843	3.0747		2.8199	2.9462	2.8902	2.4693	3.5037	2.7092		2.2484	2.748	2.348	3.5822		3.2076	2.0534	2.9925	3.3622	1.8985	2.1373		2.4923	2.5432	2.5791		2.662	2.7657	3.1498	2.8761	2.3732
6.185	2.9097	3.2948	2.9566	2.8487	1.9456	2.355		2.1667	2.897	2.7299	2.4264	2.9031	2.5822		2.8595	2.9687	2.8907	2.1476	3.049	3.074		2.8274	2.9103	2.9254	2.4844	3.4877	2.7021		2.2504	2.7322	2.363	3.5611		3.2148	2.0798	3.0027	3.3693	1.895	2.1093		2.4974	2.5324	2.5919		2.6953	2.8072	3.1606	2.889	2.3695
6.2	2.9317	3.2876	2.9243	2.864	1.9328	2.3822		2.13	2.9137	2.7144	2.4122	2.8875	2.5677		2.8882	2.9963	2.897	2.175	3.0504	3.0831		2.8342	2.9008	2.9333	2.4779	3.4664	2.6951		2.271	2.7394	2.3104	3.5744		3.2482	2.0827	2.991	3.3992	1.8605	2.1204		2.4952	2.524	2.5746		2.6709	2.8139	3.1682	2.8822	2.379
6.215	2.9324	3.2782	2.9408	2.8675	1.9358	2.397		2.1652	2.8993	2.712	2.4414	2.9076	2.5692		2.8896	3.0021	2.8907	2.1476	3.0793	3.0529		2.8267	2.9067	2.9225	2.4729	3.4588	2.7138		2.2634	2.7049	2.3187	3.5783		3.2366	2.0615	3.0364	3.37	1.883	2.1513		2.482	2.4856	2.5829		2.6702	2.8021	3.1468	2.8587	2.357
6.23	2.9303	3.2746	2.9677	2.8508	1.9246	2.4051		2.1433	2.9175	2.7071	2.4098	2.9224	2.56		2.8977	2.9543	2.8998	2.1531	3.0645	3.0571		2.8501	2.9096	2.9283	2.4881	3.4725	2.6889		2.2607	2.7444	2.3622	3.5705		3.2141	2.1141	2.998	3.3811	1.9013	2.1366		2.4754	2.5332	2.631		2.6739	2.808	3.1529	2.8511	2.3556
6.245	2.9104	3.3257	2.9725	2.8619	1.9539	2.411		2.1409	2.9152	2.7291	2.3916	2.9299	2.5585		2.8955	2.976	2.9327	2.1552	3.0822	3.0452		2.8441	2.9418	2.9154	2.4772	3.4923	2.6608		2.2682	2.7178	2.3577	3.5744		3.2228	2.0695	3.02	3.3811	1.9083	2.1278		2.4894	2.5178	2.6054		2.6805	2.8258	3.1537	2.8943	2.3409
6.26	2.9168	3.3049	2.987	2.8835	1.9734	2.4095		2.148	2.9213	2.7551	2.4027	2.9514	2.5654		2.8771	3.0173	2.9159	2.1737	3.0652	3.0635		2.8365	2.941	2.9082	2.5105	3.4756	2.6671		2.2628	2.7178	2.3773	3.5751		3.2656	2.0915	3.0098	3.3763	1.8971	2.1521		2.493	2.5316	2.5836		2.702	2.8362	3.1276	2.9178	2.3768
6.275	2.9622	3.3358	2.9814	2.8766	1.9831	2.3933		2.1519	2.8947	2.7339	2.4485	2.941	2.5807		2.8691	3.0086	2.9208	2.1394	3.0716	3.0403		2.8501	2.9367	2.8902	2.5018	3.4953	2.6484		2.2436	2.7264	2.3592	3.5642		3.2112	2.06	3.038	3.4047	1.9302	2.1454		2.5238	2.5409	2.561		2.6864	2.8458	3.1881	2.867	2.3768
6.29	2.9573	3.3523	2.9863	2.8821	1.9704	2.4154		2.1589	2.9312	2.7608	2.4296	2.9417	2.5463		2.8904	3.0202	2.8886	2.1333	3.068	3.0684		2.8115	2.9133	2.9154	2.4859	3.5432	2.6756		2.2381	2.7458	2.375	3.6001		3.233	2.0944	2.9996	3.3763	1.9407	2.1719		2.5077	2.5785	2.5806		2.6849	2.8221	3.1782	2.9041	2.398
6.305	2.9544	3.343	3.0014	2.917	1.9862	2.4021		2.1769	2.9403	2.7616	2.4588	2.9135	2.56		2.8904	3.0463	2.8949	2.1839	3.032	3.088		2.8297	2.9206	2.9362	2.5025	3.4999	2.653		2.2833	2.7013	2.405	3.6289		3.299	2.0915	3.038	3.4236	1.9583	2.1395		2.4952	2.58	2.6182		2.7064	2.848	3.1713	2.9079	2.3856
6.32	2.9487	3.3675	3.0083	2.8989	1.9591	2.4125		2.1847	2.954	2.7697	2.4477	2.9581	2.6044		2.8933	3.0368	2.8634	2.1326	3.0596	3.0649		2.8532	2.933	2.9211	2.5141	3.5166	2.7037		2.2504	2.7142	2.3885	3.6445		3.2845	2.0885	3.0631	3.4535	1.9654	2.1572		2.4952	2.5478	2.6122		2.7079	2.8747	3.1927	2.867	2.3409
6.335	2.953	3.3725	2.9987	2.8738	2.0012	2.4228		2.1738	2.948	2.7616	2.4628	2.97	2.5983		2.883	3.0028	2.9012	2.1435	3.0702	3.0522		2.8365	2.9228	2.929	2.4938	3.528	2.7053		2.2874	2.7458	2.384	3.604		3.2693	2.1171	3.038	3.4432	1.9435	2.1403		2.5158	2.58	2.6182		2.7027	2.8695	3.1835	2.8806	2.3907
6.35	2.9459	3.3653	2.9849	2.9233	1.9794	2.4161		2.1956	2.9365	2.7632	2.4572	2.9596	2.5975		2.8955	2.9984	2.8837	2.1538	3.0652	3.0775		2.8766	2.9264	2.9161	2.5133	3.4991	2.7403		2.3052	2.7638	2.3352	3.5962		3.2801	2.1097	3.0568	3.4551	1.9428	2.1771		2.5224	2.5977	2.6385		2.6983	2.8755	3.1774	2.8882	2.4185
6.365	2.9452	3.3783	2.9746	2.9226	1.9741	2.4309		2.1714	2.9343	2.7754	2.4414	2.9833	2.6381		2.8661	3.0122	2.8767	2.1586	3.0786	3.0557		2.8524	2.9425	2.9355	2.4924	3.506	2.7201		2.2819	2.7422	2.3675	3.6375		3.291	2.0937	3.0568	3.4212	1.9309	2.1874		2.5216	2.6	2.6475		2.7374	2.8651	3.1789	2.9079	2.4354
6.38	2.9445	3.3423	3.0055	2.901	1.9689	2.4279		2.1667	2.9609	2.7958	2.4501	2.9767	2.6159		2.8874	3.0216	2.8977	2.1415	3.109	3.0677		2.8433	2.9337	2.9477	2.5155	3.5181	2.724		2.2819	2.7781	2.3938	3.6016		3.2656	2.1222	3.1039	3.444	1.9112	2.1609		2.5084	2.6076	2.6347		2.7271	2.92	3.182	2.92	2.4244
6.395	2.9289	3.3948	3.0062	2.9191	1.9801	2.4486		2.2058	2.9715	2.7876	2.4746	2.9796	2.6136		2.8977	3.0274	2.8851	2.1757	3.0688	3.0691		2.9145	3.0156	2.9779	2.5054	3.4908	2.7193		2.2498	2.781	2.3923	3.632		3.2751	2.1214	3.0764	3.4314	1.928	2.1815		2.504	2.5861	2.6114		2.7456	2.897	3.1782	2.9352	2.3929
6.41	2.9778	3.3926	3.0104	2.9372	1.9561	2.464		2.2074	2.9738	2.7844	2.4715	2.9655	2.6251		2.8727	3.0397	2.9264	2.1374	3.0793	3.0754		2.8766	2.9732	2.9269	2.5105	3.5303	2.724		2.2922	2.7638	2.3758	3.5931		3.2939	2.1434	3.0788	3.4259	1.9717	2.1653		2.5055	2.56	2.628		2.7404	2.8881	3.2027	2.9072	2.4024
6.425	2.9615	3.3617	3.04	2.9247	2.0057	2.4478		2.1941	2.9578	2.7624	2.4849	2.9432	2.6496		2.905	3.0419	2.8942	2.1339	3.1245	3.0719		2.888	2.9315	2.9405	2.5285	3.531	2.7014		2.2936	2.7652	2.366	3.6055		3.3157	2.1288	3.1015	3.4472	1.9372	2.1926		2.5312	2.5639	2.628		2.7345	2.8866	3.1927	2.9382	2.3915
6.44	2.9949	3.3624	3.0276	2.9456	2.0169	2.4375		2.2285	2.9525	2.7819	2.4857	2.9826	2.6136		2.9021	3.0202	2.8907	2.1675	3.1104	3.0789		2.8925	2.9608	2.9643	2.5141	3.5379	2.6889		2.2717	2.7595	2.3878	3.6071		3.3244	2.1456	3.0999	3.5007	1.9625	2.1823		2.5348	2.5777	2.6182		2.75	2.9133	3.1743	2.9261	2.4112
6.455	2.997	3.3955	3.0531	2.9672	2.0019	2.4567		2.2331	2.9655	2.7917	2.507	2.9507	2.6083		2.8977	3.0484	2.8872	2.1586	3.0737	3.0782		2.8653	2.9469	2.9851	2.5401	3.528	2.706		2.2771	2.758	2.3773	3.5938		3.2925	2.1507	3.1227	3.4984	1.9583	2.1896		2.5591	2.5915	2.6836		2.7286	2.8651	3.1644	2.9269	2.4222
6.47	2.9899	3.3919	3.0655	2.9706	2.0109	2.4486		2.205	2.9723	2.8047	2.4715	2.9804	2.622		2.908	3.0108	2.9257	2.1463	3.0723	3.0733		2.9137	2.9498	2.9865	2.5155	3.5341	2.7559		2.2956	2.776	2.3825	3.6305		3.3055	2.1639	3.0882	3.5141	1.9611	2.1845		2.5466	2.5769	2.6513		2.7515	2.9162	3.1966	2.9125	2.3944
6.485	2.9913	3.4272	3.0586	2.9693	2.0094	2.4788		2.2511	2.9617	2.8006	2.5157	2.9885	2.6167		2.9131	3.018	2.9068	2.1675	3.085	3.067		2.8774	2.9937	2.9909	2.517	3.5249	2.717		2.2525	2.7659	2.4065	3.6196		3.3353	2.1551	3.1235	3.5149	1.9576	2.2102		2.5495	2.59	2.6596		2.7426	2.9222	3.1874	2.9314	2.4017
6.5	3.0169	3.3919	3.0655	2.9651	2.0154	2.4486		2.2456	2.9792	2.8104	2.4975	2.9826	2.6534		2.9183	3.0767	2.9187	2.1839	3.1132	3.0536		2.8804	2.9747	3.0189	2.5415	3.5622	2.7559		2.273	2.758	2.3953	3.6344		3.3237	2.1397	3.1242	3.4307	1.9168	2.1852		2.5569	2.5892	2.6851		2.7729	2.96	3.1828	2.8905	2.3812
6.515	3.0297	3.4149	3.06	3.0027	2.0012	2.4618		2.2558	2.9951	2.8389	2.4888	2.9975	2.635		2.9227	3.0216	2.9019	2.1791	3.1097	3.074		2.8751	3.0237	2.9657	2.4989	3.5158	2.7411		2.2997	2.7824	2.39	3.6055		3.2997	2.1668	3.1258	3.4645	1.9527	2.1675		2.54	2.6	2.655		2.818	2.934	3.2264	2.9026	2.4054
6.53	3.0275	3.4099	3.0627	2.9623	2.0102	2.4847		2.248	3.021	2.8356	2.5133	3.0153	2.6618		2.9058	3.0173	2.9089	2.1819	3.1373	3.0241		2.8993	2.9937	2.9801	2.5148	3.5158	2.7177		2.2977	2.7896	2.393	3.6344		3.3215	2.1639	3.1172	3.4865	1.9541	2.1955		2.5429	2.59	2.6205		2.8092	2.9259	3.2142	2.9291	2.4068
6.545	3.0112	3.4437	3.0572	2.9658	1.9749	2.4685		2.2496	3.0195	2.799	2.5331	2.9982	2.6458		2.9234	3.0521	2.904	2.1744	3.1401	3.0424		2.9099	2.9893	3.0081	2.53	3.5249	2.7427		2.3278	2.7997	2.3885	3.6266		3.3389	2.1843	3.1015	3.5424	1.9449	2.2088		2.5334	2.6053	2.6468		2.7766	2.9088	3.2012	2.9769	2.4266
6.56	3.0417	3.4257	3.0489	2.9609	2.0124	2.4928		2.2253	3.018	2.7974	2.5062	3.0086	2.6588		2.9234	3.0332	2.9278	2.1552	3.1464	3.0929		2.8895	3.0127	3.0232	2.543	3.5584	2.7575		2.2867	2.7702	2.408	3.6266		3.3513	2.1792	3.1054	3.5188	1.9837	2.1918		2.5451	2.6092	2.6708		2.7803	2.9111	3.205	2.9208	2.4266
6.575	3.0495	3.4588	3.0483	2.9818	2.0042	2.4523		2.241	3.0233	2.8128	2.5339	2.9796	2.6626		2.9351	3.0238	2.9257	2.1716	3.0793	3.0817		2.8955	2.9959	3.011	2.5596	3.5766	2.7692		2.2963	2.7645	2.4088	3.6718		3.352	2.2011	3.1415	3.5109	2.0167	2.2147		2.5569	2.6276	2.6911		2.7996	2.9022	3.1904	2.9094	2.398
6.59	3.0708	3.4394	3.1089	2.9818	2.0305	2.4604		2.255	3.0142	2.8161	2.5291	2.9833	2.6465		2.9212	3.076	2.9264	2.1716	3.126	3.1231		2.8751	3.0017	3.0398	2.5632	3.5462	2.7606		2.3059	2.7315	2.414	3.6577		3.381	2.2216	3.1227	3.5023	1.971	2.2368		2.551	2.6084	2.6821		2.7914	2.9014	3.2188	2.9193	2.3856
6.605	3.051	3.4509	3.093	3.0215	2.0079	2.4773		2.2519	3.0073	2.8503	2.5197	3.0168	2.6588		2.9476	3.0557	2.9236	2.1579	3.15	3.1203		2.8834	2.9937	3.016	2.5256	3.5667	2.7294		2.2922	2.7925	2.4125	3.6538		3.3709	2.2194	3.0929	3.5023	2.0013	2.2264		2.5495	2.5777	2.6799		2.7752	2.9125	3.1981	2.9223	2.472
6.62	3.0872	3.4675	3.0896	3.0076	2.0154	2.4751		2.2644	2.9974	2.8364	2.5402	3.0227	2.6557		2.9564	3.018	2.9131	2.1524	3.1443	3.1519		2.9084	2.9995	3.0412	2.5451	3.5705	2.7466		2.3264	2.7437	2.4373	3.6359		3.3803	2.218	3.1391	3.5023	2.0062	2.1999		2.5429	2.57	2.6761		2.787	2.8925	3.1774	2.914	2.4573
6.635	3.0602	3.438	3.1171	3.0139	2.0402	2.4581		2.2808	3.0005	2.8381	2.5473	3.0175	2.6458		2.9586	3.0383	2.918	2.1846	3.1069	3.1021		2.9228	3.0112	3.0743	2.5162	3.5812	2.7583		2.2854	2.7444	2.4403	3.6203		3.3709	2.245	3.1164	3.5322	2.0027	2.2279		2.5517	2.59	2.6678		2.804	2.9118	3.1851	2.9102	2.4676
6.65	3.0403	3.4552	3.0524	2.9846	2.0387	2.478		2.2605	2.9967	2.8503	2.5505	3.0532	2.6572		2.9366	3.026	2.9278	2.186	3.1147	3.1056		2.9198	3.0098	3.0311	2.5336	3.5667	2.7692		2.3059	2.7709	2.4531	3.632		3.3963	2.2136	3.1156	3.4944	2.0266	2.2088		2.5745	2.6145	2.6768		2.8365	2.9363	3.2418	2.9034	2.45
6.665	3.0637	3.4538	3.0572	3.0173	2.0417	2.4648		2.3003	3.0263	2.8259	2.5205	3.0376	2.6672		2.9219	3.031	2.9145	2.1812	3.0949	3.0979		2.9531	3.0134	3.011	2.582	3.585	2.7832		2.3312	2.7465	2.4426	3.6741		3.3709	2.2224	3.1705	3.522	2.0196	2.2515		2.5363	2.6099	2.6949		2.824	2.9348	3.2349	2.9034	2.4771
6.68	3.0261	3.4272	3.0806	3.0292	2.0552	2.4795		2.2707	3.0598	2.8364	2.5339	3.0405	2.6924		2.9329	3.0209	2.9026	2.1737	3.1457	3.1252		2.9455	3.012	3.039	2.5574	3.528	2.7598		2.3114	2.7566	2.4538	3.6421		3.3839	2.2553	3.1533	3.5361	2.0498	2.2287		2.5825	2.6261	2.6866		2.8173	2.9229	3.2012	2.8973	2.4471
6.695	3.051	3.4632	3.0896	3.0229	2.0387	2.4817		2.2832	3.0537	2.8494	2.5378	3.0472	2.6672		2.9572	3.0448	2.9229	2.197	3.1719	3.0831		2.9523	3.0178	3.0218	2.561	3.5751	2.784		2.2833	2.7724	2.4516	3.6733		3.3375	2.2523	3.1525	3.5338	1.9745	2.2213		2.5891	2.6161	2.6994		2.8395	2.937	3.1996	2.9102	2.442
6.71	3.0659	3.4653	3.1068	3.0139	2.0462	2.5112		2.3003	3.0423	2.8559	2.5734	3.0844	2.6687		2.9329	3.068	2.9152	2.1887	3.1337	3.1196		2.9341	2.9995	3.0203	2.5632	3.6101	2.7583		2.3148	2.7932	2.4441	3.6242		3.3672	2.2421	3.1627	3.533	2.009	2.253		2.5693	2.623	2.6911		2.8676	2.9444	3.1881	2.9072	2.4522
6.725	3.0772	3.4862	3.0903	3.0389	2.044	2.4736		2.3113	3.0377	2.8576	2.5916	3.0747	2.6718		2.9307	3.0441	2.911	2.1613	3.1747	3.0929		2.9644	3.0076	3.0182	2.603	3.5956	2.7918		2.3141	2.7681	2.4328	3.6476		3.3803	2.2289	3.1893	3.5424	1.9956	2.2316		2.537	2.6506	2.6919		2.8572	2.9474	3.1812	2.9276	2.4259
6.74	3.0829	3.4955	3.0813	3.0494	2.0425	2.4493		2.3363	3.0385	2.8519	2.5837	3.0844	2.6978		2.9249	3.06	2.939	2.1456	3.1309	3.0719		2.9538	3.0215	3.0247	2.561	3.5652	2.7895		2.299	2.7882	2.4216	3.6788		3.3716	2.2743	3.2073	3.5409	2.0336	2.2478		2.5723	2.689	2.6851		2.8521	2.9541	3.1705	2.9178	2.4405
6.755	3.0715	3.466	3.1275	3.0717	2.0627	2.5083		2.305	3.0552	2.8681	2.575	3.0933	2.7146		2.9285	3.0361	2.9208	2.1744	3.1429	3.1112		2.9917	2.99	3.0038	2.5806	3.5797	2.8035		2.3394	2.7595	2.4043	3.7053		3.3984	2.2779	3.2168	3.5881	2.0322	2.2544		2.5884	2.6483	2.6874		2.8632	2.9948	3.2119	2.9185	2.4654
6.77	3.0666	3.4646	3.1171	3.0417	2.0455	2.5009		2.3043	3.0804	2.8893	2.5774	3.0346	2.7223		2.9388	3.0144	2.9327	2.1367	3.157	3.0845		2.9894	3.0266	3.034	2.5531	3.6047	2.8323		2.3045	2.7817	2.4103	3.6788		3.3926	2.2699	3.2081	3.5786	2.0125	2.2633		2.5414	2.6345	2.6738		2.8203	2.9985	3.1989	2.9367	2.4485
6.785	3.0857	3.4847	3.113	3.0271	2.0492	2.5046		2.3316	3.056	2.8795	2.6145	3.094	2.6963		2.9535	3.0571	2.9474	2.223	3.1118	3.0642		2.9954	3.0624	3.0441	2.5712	3.6328	2.7949		2.3237	2.7752	2.4343	3.699		3.4042	2.2494	3.2175	3.5842	2.016	2.2647		2.5473	2.6076	2.6956		2.8802	2.9904	3.1552	2.967	2.4346
6.8	3.0801	3.5085	3.1261	3.0473	2.0725	2.4928		2.3199	3.0552	2.8852	2.6042	3.0673	2.7116		2.9293	3.0622	2.9341	2.2059	3.126	3.0684		3.0007	2.9966	3.0146	2.5899	3.6321	2.8183		2.3497	2.7982	2.4306	3.6819		3.3846	2.2618	3.1807	3.5873	1.997	2.2751		2.5781	2.6253	2.7024		2.8617	3.0134	3.1759	2.9451	2.4661
6.815	3.068	3.4862	3.0861	3.1226	2.0627	2.4994		2.3394	3.0651	2.8576	2.5766	3.0769	2.7047		2.9454	3.0767	2.9453	2.197	3.1542	3.0887		2.9894	2.9893	3.0203	2.6058	3.645	2.7996		2.3517	2.7939	2.3908	3.6632		3.3984	2.2509	3.2105	3.5747	2.002	2.2581		2.5407	2.6529	2.7137		2.8794	2.9815	3.1927	2.8973	2.4507
6.83	3.1042	3.5056	3.0992	3.071	2.0673	2.5075		2.3457	3.0629	2.8804	2.59	3.0814	2.7231		2.955	3.0571	2.9327	2.1737	3.1514	3.0824		2.9977	3.0127	3.0088	2.608	3.6564	2.8051		2.3586	2.8176	2.4065	3.6499		3.3955	2.2699	3.2058	3.6101	2.0463	2.2743		2.5671	2.633	2.6799		2.8794	3.0238	3.2012	2.9223	2.4639
6.845	3.1063	3.5294	3.1178	3.0557	2.0485	2.5363		2.3449	3.0697	2.9194	2.6019	3.074	2.7299		2.9183	3.0803	2.9775	2.1928	3.1627	3.0901		2.9765	3.0208	3.0254	2.5885	3.6541	2.8378		2.3476	2.8054	2.4125	3.685		3.405	2.2743	3.205	3.6353	2.0372	2.2802		2.5767	2.6414	2.6851		2.8668	2.9845	3.2065	2.9397	2.4764
6.86	3.0879	3.4689	3.1461	3.0522	2.0845	2.5304		2.3011	3.0575	2.9226	2.5845	3.0584	2.7292		2.9168	3.076	2.9775	2.1744	3.157	3.0733		2.9901	3.0346	3.016	2.6391	3.6617	2.8456		2.3271	2.804	2.4238	3.6904		3.381	2.2626	3.2324	3.6156	2.0132	2.2537		2.5943	2.6683	2.6799		2.8676	2.9889	3.1973	2.9216	2.4537
6.875	3.1134	3.4797	3.093	3.0731	2.089	2.5296		2.3613	3.0522	2.9275	2.5813	3.0599	2.7445		2.9418	3.0636	2.9803	2.1853	3.1457	3.1049		3.0007	3.0251	3.0534	2.6001	3.6382	2.8183		2.3271	2.8434	2.4501	3.6811		3.4137	2.3006	3.2215	3.5779	2.0519	2.2942		2.5965	2.6529	2.7257		2.8809	2.9971	3.2188	2.9344	2.4617
6.89	3.1333	3.4999	3.1268	3.0745	2.0823	2.5245		2.3644	3.0484	2.9202	2.5655	3.042	2.7468		2.9374	3.0723	2.9845	2.1778	3.1486	3.0936		3.0128	3.0398	3.0815	2.5871	3.6518	2.8573		2.3127	2.7717	2.4546	3.6858		3.4013	2.313	3.1909	3.6007	2.0646	2.2883		2.5935	2.6222	2.7039		2.8905	3.0008	3.2104	2.9276	2.4683
6.905	3.1283	3.4603	3.1178	3.0745	2.0665	2.5031		2.3816	3.0743	2.8934	2.6082	3.0859	2.7422		2.9616	3.0405	2.9964	2.1613	3.1464	3.1189		3.0144	3.0171	3.0369	2.6362	3.6686	2.8214		2.3353	2.7803	2.4276	3.6686		3.4587	2.3028	3.2387	3.6172	2.0484	2.3075		2.5825	2.6483	2.7054		2.8913	2.9963	3.2387	2.9185	2.4844
6.92	3.1297	3.5006	3.1282	3.0661	2.1146	2.537		2.38	3.0659	2.8917	2.5932	3.0799	2.7544		2.9506	3.0745	3.0027	2.1942	3.1556	3.1119		2.9864	3.0076	3.0506	2.6261	3.6876	2.8347		2.3736	2.7875	2.4306	3.7193		3.426	2.2933	3.1979	3.6235	2.0484	2.2728		2.5752	2.6606	2.7174		2.8802	3.0171	3.2364	2.9322	2.4683
6.935	3.1191	3.5106	3.1158	3.064	2.1303	2.5429		2.3722	3.0918	2.8747	2.5845	3.0524	2.7353		2.9374	3.0513	2.9607	2.1976	3.1846	3.0986		3.025	3.0493	3.0405	2.629	3.6503	2.8557		2.362	2.7709	2.4508	3.7123		3.4093	2.2633	3.2262	3.6031	2.0667	2.2684		2.5825	2.6468	2.7355		2.8861	3.0178	3.2556	2.936	2.4654
6.95	3.1489	3.5272	3.1605	3.1086	2.1341	2.5525		2.3886	3.0712	2.8852	2.6011	3.0658	2.7116		2.9579	3.0593	2.9544	2.1853	3.1535	3.1196		2.9985	3.0376	3.1074	2.647	3.6602	2.8417		2.36	2.7896	2.4553	3.6647		3.4282	2.275	3.2528	3.6149	2.0836	2.2913		2.5987	2.6875	2.7197		2.8994	3.0304	3.2326	2.9307	2.4639
6.965	3.1525	3.4927	3.1585	3.0982	2.0905	2.5208		2.3746	3.0857	2.9145	2.6074	3.097	2.7445		2.9396	3.0535	2.9733	2.2079	3.1528	3.1294		2.9901	3.0354	3.1138	2.6376	3.6693	2.8721		2.362	2.7903	2.4531	3.6679		3.4391	2.2809	3.2473	3.618	2.0752	2.292		2.5547	2.6545	2.7235		2.8994	3.0112	3.2479	2.964	2.4734
6.98	3.1461	3.5099	3.1282	3.0933	2.0703	2.5392		2.3597	3.0728	2.9324	2.6279	3.0836	2.7774		2.9161	3.0586	2.9782	2.1942	3.157	3.1196		3.0038	3.0617	3.0606	2.6275	3.667	2.8674		2.375	2.7853	2.4433	3.6975		3.4202	2.2852	3.2873	3.6298	2.097	2.2913		2.5862	2.6353	2.7205		2.8949	3.0015	3.2487	2.9276	2.4639
6.995	3.183	3.5114	3.1619	3.0933	2.0928	2.5636		2.3824	3.0667	2.9064	2.6303	3.0799	2.7307		2.9645	3.0636	2.9432	2.2031	3.1782	3.1161		3.0045	3.08	3.0585	2.6651	3.6503	2.8433		2.3476	2.804	2.4448	3.671		3.4296	2.3043	3.2771	3.596	2.0822	2.3222		2.6148	2.6537	2.7385		2.8794	3.0163	3.2517	2.9655	2.5078
7.01	3.1794	3.533	3.1543	3.1156	2.1176	2.5459		2.3488	3.1009	2.921	2.6374	3.0829	2.7353		2.9608	3.0796	2.9383	2.162	3.1902	3.1063		3.0204	3.0778	3.0728	2.6608	3.6382	2.8674		2.3442	2.8083	2.4486	3.7201		3.4456	2.2757	3.281	3.6117	2.1054	2.3119		2.6104	2.6598	2.731		2.875	3.0401	3.2448	2.9541	2.5247
7.025	3.1844	3.5344	3.1543	3.0814	2.0995	2.5319		2.4144	3.1085	2.921	2.6295	3.0799	2.7353		2.9594	3.0912	2.9936	2.1983	3.1683	3.1154		3.0302	3.0719	3.1066	2.6297	3.6321	2.9056		2.3743	2.7918	2.4328	3.7084		3.4536	2.2765	3.2622	3.6345	2.1019	2.3413		2.631	2.6552	2.7573		2.8728	3.0378	3.2379	2.9178	2.5005
7.04	3.1809	3.5495	3.1867	3.1393	2.1243	2.523		2.4144	3.0849	2.9259	2.6327	3.0888	2.7384		2.9557	3.0644	3.0118	2.1778	3.1726	3.0908		3.0174	3.0807	3.0851	2.6355	3.6587	2.8916		2.3545	2.7946	2.4809	3.678		3.4579	2.305	3.2842	3.6196	2.1026	2.3038		2.5591	2.6591	2.7174		2.8986	3.0416	3.2188	2.9541	2.4837
7.055	3.1475	3.538	3.1964	3.0989	2.1266	2.5525		2.3738	3.1253	2.9251	2.6453	3.1594	2.7192		2.9675	3.0673	2.9761	2.2065	3.157	3.1217		3.0181	3.0829	3.07	2.6405	3.6518	2.8963		2.3873	2.7853	2.4531	3.6616		3.4463	2.313	3.2999	3.6038	2.0829	2.3133		2.5891	2.6591	2.725		2.9127	3.0594	3.2625	2.9254	2.4756
7.07	3.1858	3.5279	3.1723	3.0849	2.1086	2.54		2.4074	3.1344	2.9275	2.6129	3.0896	2.7483		2.9689	3.0687	2.9614	2.2031	3.1592	3.1063		3.028	3.0822	3.111	2.6528	3.68	2.8791		2.373	2.7968	2.4463	3.6756		3.4761	2.335	3.3132	3.6149	2.0977	2.3067		2.5869	2.6729	2.7325		2.9038	3.0779	3.2732	2.9337	2.4559
7.085	3.1979	3.5445	3.1764	3.1079	2.107	2.5554		2.3933	3.1321	2.9243	2.6817	3.0784	2.7521		2.9572	3.0477	2.9656	2.1785	3.1592	3.1035		3.0469	3.0756	3.1066	2.6189	3.6974	2.8776		2.3839	2.8061	2.4538	3.706		3.4645	2.3445	3.2842	3.6117	2.1075	2.3141		2.6141	2.6714	2.7483		2.8846	3.0838	3.2969	2.9723	2.4895
7.1	3.1837	3.561	3.1605	3.1128	2.1311	2.5429		2.4066	3.139	2.9064	2.6145	3.1156	2.772		2.9513	3.0716	2.9558	2.2065	3.1634	3.1217		3.0545	3.0595	3.1246	2.6384	3.6769	2.8846		2.3695	2.8075	2.4546	3.7099		3.4696	2.313	3.3022	3.6369	2.1167	2.3104		2.5671	2.6729	2.7423		2.892	3.0801	3.2533	2.9837	2.5217
7.115	3.1667	3.5488	3.1778	3.1351	2.1025	2.5459		2.3941	3.1329	2.93	2.6438	3.0873	2.7667		2.9374	3.0847	2.9712	2.1744	3.1295	3.0915		3.025	3.0836	3.1009	2.6564	3.6769	2.8635		2.3846	2.8377	2.4689	3.7138		3.4623	2.3284	3.2967	3.6645	2.109	2.3185		2.5965	2.6598	2.7378		2.8964	3.0497	3.2349	2.942	2.5078
7.13	3.1709	3.5545	3.1674	3.1372	2.0995	2.5621		2.3832	3.1549	2.9251	2.6754	3.0896	2.7246		2.9704	3.0955	2.9803	2.2483	3.15	3.1259		3.084	3.0697	3.1491	2.6506	3.6807	2.8635		2.3832	2.8255	2.4681	3.7216		3.5095	2.3043	3.3053	3.6401	2.1047	2.3259		2.5987	2.6575	2.7821		2.9142	3.066	3.2579	2.964	2.4873
7.145	3.1603	3.5725	3.1991	3.1344	2.092	2.5348		2.3824	3.1351	2.9495	2.6366	3.0821	2.7751		2.9506	3.0694	2.967	2.1572	3.1803	3.1421		3.087	3.1114	3.1045	2.6731	3.6914	2.8869		2.375	2.804	2.4779	3.7216		3.5138	2.305	3.3108	3.6424	2.1308	2.2942		2.6038	2.6882	2.7385		2.9238	3.0964	3.2778	2.9466	2.4991
7.16	3.1965	3.5632	3.1847	3.1288	2.0793	2.5459		2.4207	3.1481	2.9446	2.6382	3.1111	2.7774		2.9447	3.0926	2.9481	2.1956	3.1613	3.1224		3.0545	3.0946	3.1081	2.6608	3.6853	2.89		2.3935	2.8406	2.4561	3.7201		3.5015	2.3328	3.3508	3.6904	2.1427	2.3104		2.5789	2.6737	2.7581		2.9134	3.0734	3.2441	2.9557	2.4939
7.175	3.1951	3.5884	3.2184	3.14	2.1101	2.551		2.4199	3.1762	2.9999	2.6659	3.0784	2.7743		2.988	3.1042	2.9369	2.1928	3.1401	3.1294		3.062	3.1268	3.1124	2.6319	3.6807	2.8713		2.3921	2.8154	2.4711	3.7076		3.5051	2.3489	3.3547	3.6857	2.1434	2.2927		2.6111	2.6545	2.7265		2.9304	3.1164	3.2433	2.9761	2.5305
7.19	3.1943	3.5963	3.1853	3.1525	2.0853	2.551		2.4285	3.1877	2.9845	2.6588	3.0963	2.7537		2.9755	3.0912	2.9796	2.1997	3.1387	3.1456		3.0439	3.0844	3.0779	2.6788	3.7058	2.89		2.4462	2.8262	2.4891	3.7177		3.4819	2.3445	3.321	3.6841	2.1301	2.292		2.6163	2.6698	2.7302		2.9179	3.1268	3.2441	2.9799	2.5444
7.205	3.2149	3.5711	3.2143	3.1449	2.1243	2.5628		2.4426	3.1808	2.9869	2.654	3.0977	2.7889		2.9719	3.0919	2.9572	2.2182	3.1655	3.1561		3.0598	3.118	3.0944	2.647	3.6845	2.9126		2.4024	2.8499	2.4936	3.706		3.4514	2.3518	3.2991	3.6865	2.1223	2.3207		2.6053	2.676	2.7453		2.926	3.132	3.2402	2.9519	2.521
7.22	3.2178	3.5992	3.1867	3.1267	2.1055	2.565		2.4527	3.1861	2.9771	2.6611	3.1133	2.8134		2.9873	3.1165	2.9369	2.2107	3.1528	3.121		3.0439	3.0975	3.1124	2.6268	3.7088	2.8986		2.4099	2.8449	2.5147	3.7123		3.4521	2.3196	3.3226	3.6369	2.1075	2.3156		2.6001	2.7082	2.7588		2.9438	3.1409	3.2433	2.9466	2.5247
7.235	3.2334	3.6006	3.1984	3.1365	2.1506	2.5591		2.4371	3.1816	2.9381	2.669	3.1282	2.7866		2.9792	3.1042	2.9712	2.2141	3.1535	3.0768		3.081	3.1165	3.1153	2.6781	3.6845	2.8916		2.4346	2.842	2.4854	3.7029		3.4935	2.3328	3.3406	3.6621	2.1216	2.3052		2.6016	2.7274	2.7663		2.9282	3.1305	3.2479	2.9625	2.5064
7.25	3.2107	3.5927	3.2046	3.1497	2.1431	2.554		2.4855	3.1663	2.9332	2.6785	3.1683	2.7858		2.9851	3.0905	3.0237	2.1839	3.1698	3.1154		3.1052	3.1085	3.1153	2.6889	3.7202	2.8698		2.4188	2.8398	2.4831	3.7154		3.5073	2.3467	3.3594	3.6353	2.135	2.3391		2.6067	2.7374	2.755		2.9608	3.1639	3.2418	2.9663	2.5335
7.265	3.2582	3.6006	3.1929	3.156	2.1656	2.5436		2.448	3.1694	2.9739	2.6596	3.1453	2.7759		2.9763	3.1151	2.9831	2.1819	3.1895	3.0943		3.1165	3.1297	3.1261	2.6586	3.6898	2.9282		2.3901	2.8449	2.4989	3.7411		3.508	2.3196	3.3508	3.6763	2.1301	2.3215		2.5759	2.6944	2.7731		2.9401	3.1387	3.2157	2.9769	2.5496
7.28	3.2036	3.5732	3.2308	3.14	2.1341	2.5304		2.4465	3.1587	2.9292	2.7125	3.123	2.7866		2.9484	3.1115	2.9614	2.1881	3.1754	3.0887		3.1597	3.1268	3.1074	2.6694	3.7104	2.9251		2.4318	2.8671	2.5057	3.7169		3.4862	2.3342	3.3634	3.6873	2.1793	2.334		2.6126	2.7305	2.7325		2.923	3.1187	3.2257	2.9564	2.5554
7.295	3.2277	3.6063	3.2232	3.1393	2.1438	2.5554		2.4433	3.1953	2.9617	2.7062	3.1081	2.8019		2.9902	3.11	2.9775	2.21	3.162	3.0901		3.1385	3.1399	3.0779	2.6947	3.7088	2.9275		2.4181	2.898	2.5057	3.7419		3.495	2.3145	3.361	3.6889	2.1702	2.3413		2.6383	2.7266	2.7287		2.9504	3.1194	3.2854	2.9776	2.5071
7.31	3.2029	3.5999	3.2274	3.1588	2.1386	2.5945		2.4347	3.1839	2.969	2.7149	3.1304	2.8095		2.9652	3.0868	2.9789	2.225	3.1648	3.0873		3.1385	3.186	3.0987	2.6543	3.7263	2.9126		2.3743	2.8757	2.5072	3.7403		3.5218	2.3335	3.3877	3.6645	2.1533	2.3627		2.6119	2.6936	2.7272		2.9622	3.115	3.2716	2.9829	2.5188
7.325	3.2298	3.6445	3.246	3.1574	2.1679	2.5709		2.4926	3.1892	2.9861	2.692	3.1356	2.8049		2.9953	3.0839	2.9642	2.2202	3.1585	3.1091		3.1332	3.1326	3.0858	2.6687	3.7499	2.9134		2.3894	2.8714	2.5177	3.6982		3.5138	2.3576	3.3775	3.6952	2.1843	2.3642		2.606	2.7082	2.7423		2.9393	3.1587	3.2893	3.0011	2.5064
7.34	3.2667	3.6143	3.2356	3.1727	2.1176	2.5665		2.4816	3.2052	2.9804	2.6746	3.1237	2.7904		2.9557	3.0977	2.9957	2.2326	3.1669	3.074		3.1438	3.1853	3.1131	2.6875	3.7248	2.9282		2.401	2.8657	2.4816	3.7169		3.5349	2.3642	3.3822	3.6755	2.161	2.376		2.5899	2.6959	2.7859		2.9208	3.1372	3.2946	2.9822	2.5415
7.355	3.2412	3.6121	3.2418	3.1253	2.1746	2.5761		2.4769	3.1915	2.9918	2.6825	3.1379	2.7866		2.9998	3.1078	2.9551	2.197	3.2093	3.0803		3.1082	3.1392	3.0923	2.6716	3.7172	2.961		2.3949	2.842	2.4899	3.6975		3.5428	2.3613	3.3759	3.7093	2.1674	2.426		2.631	2.7082	2.7588		2.9408	3.1394	3.2839	3.0057	2.5137
7.37	3.244	3.6128	3.2398	3.149	2.1904	2.5753		2.4582	3.2143	2.9731	2.6912	3.1468	2.8195		2.9652	3.0796	2.9803	2.1983	3.2037	3.1266		3.1498	3.1546	3.1117	2.707	3.7233	2.9742		2.3969	2.8614	2.4719	3.6982		3.5283	2.3745	3.3696	3.6605	2.1449	2.376		2.5972	2.7074	2.7573		2.929	3.1001	3.2801	2.9867	2.5108
7.385	3.276	3.5977	3.2515	3.1839	2.1716	2.5665		2.459	3.2166	2.9975	2.6896	3.1289	2.8095		2.9851	3.1223	2.9509	2.2065	3.1627	3.0986		3.1627	3.1619	3.111	2.6731	3.7628	2.9508		2.4106	2.852	2.5192	3.7559		3.5385	2.3891	3.3681	3.7046	2.173	2.3922		2.595	2.7128	2.7656		2.9667	3.1335	3.2686	3.0239	2.5371
7.4	3.2973	3.5862	3.2418	3.1915	2.1529	2.5636		2.4668	3.2219	2.9894	2.6928	3.1215	2.8065		2.9961	3.0926	2.9558	2.2154	3.1676	3.1077		3.1226	3.1516	3.1023	2.6817	3.7324	2.9391		2.4058	2.842	2.5312	3.7325		3.5392	2.365	3.3908	3.7589	2.1723	2.4238		2.6075	2.7097	2.7588		2.926	3.1365	3.2632	2.9814	2.5225
7.415	3.2923	3.602	3.257	3.1637	2.1679	2.6063		2.4793	3.2166	2.9828	2.7046	3.1371	2.7858		2.9785	3.1202	2.9726	2.1983	3.2079	3.0789		3.1233	3.1626	3.1253	2.6983	3.7765	2.9485		2.3969	2.8944	2.4876	3.7037		3.5559	2.3847	3.4041	3.7558	2.1723	2.4157		2.573	2.6836	2.7633		2.9423	3.1468	3.2479	2.9807	2.5488
7.43	3.3008	3.6546	3.2446	3.1888	2.1491	2.5842		2.4847	3.2074	2.9641	2.7173	3.1705	2.8072		2.9682	3.1144	2.9915	2.2127	3.1747	3.0768		3.1619	3.1612	3.1225	2.694	3.7825	2.9664		2.399	2.8714	2.4929	3.7364		3.5428	2.3642	3.401	3.7581	2.1603	2.4017		2.5576	2.745	2.7648		2.9645	3.1632	3.2793	3.0027	2.5269
7.445	3.266	3.6186	3.2274	3.1553	2.1724	2.5835		2.5019	3.1892	2.9959	2.7212	3.1483	2.8241		2.9454	3.1499	2.9803	2.2182	3.1726	3.1028		3.1551	3.1553	3.144	2.7395	3.7415	2.9766		2.4072	2.8578	2.4996	3.738		3.5298	2.3869	3.3751	3.7353	2.1843	2.3701		2.606	2.7013	2.7513		2.9593	3.1676	3.2257	3.0095	2.5064
7.46	3.2589	3.6474	3.2343	3.1797	2.1686	2.621		2.4754	3.1785	3.043	2.6896	3.1579	2.8118		2.9741	3.1397	2.9523	2.2038	3.2001	3.114		3.1165	3.1641	3.1656	2.6694	3.7521	2.9197		2.4216	2.8836	2.5244	3.7426		3.5421	2.4103	3.3712	3.7337	2.166	2.4069		2.5994	2.6867	2.7708		2.9859	3.1735	3.2494	2.9898	2.5393
7.475	3.2568	3.6459	3.248	3.179	2.1799	2.596		2.4949	3.1945	3.0016	2.6643	3.1438	2.8118		2.9697	3.1462	2.8158	2.2422	3.1916	3.0768		3.1279	3.1363	3.139	2.715	3.74	2.9828		2.4099	2.8635	2.5034	3.7497		3.5508	2.3803	3.3908	3.7573	2.1484	2.3627		2.6288	2.6998	2.7776		2.9933	3.1602	3.2625	2.9905	2.5342
7.49	3.288	3.6452	3.2639	3.1902	2.1979	2.5952		2.4824	3.2082	2.991	2.692	3.1698	2.7912		2.9873	3.1136	3.0251	2.2353	3.1761	3.0796		3.1476	3.1056	3.1635	2.6817	3.7476	3.0156		2.4441	2.8499	2.5087	3.7793		3.5878	2.3862	3.4222	3.7377	2.1779	2.3782		2.6001	2.6944	2.7881		2.9511	3.1513	3.2625	3.0102	2.5071
7.505	3.2447	3.6747	3.2529	3.1497	2.1776	2.5908		2.5246	3.1945	2.9845	2.6698	3.1646	2.8134		2.9843	3.1107	2.9551	2.2271	3.1281	3.0957		3.1097	3.1509	3.1714	2.7229	3.7825	2.9641		2.4414	2.8506	2.5139	3.7536		3.5762	2.4103	3.3845	3.7684	2.1618	2.3841		2.6155	2.7427	2.7821		2.9497	3.1787	3.2655	2.9693	2.4991
7.52	3.2653	3.6308	3.2377	3.186	2.1829	2.6115		2.509	3.1808	3.0064	2.688	3.1869	2.8294		2.9924	3.1071	3.009	2.2086	3.1888	3.1126		3.1385	3.1648	3.1282	2.7099	3.7658	2.9797		2.4284	2.903	2.5147	3.7832		3.569	2.422	3.4073	3.7762	2.185	2.362		2.6266	2.7074	2.7716		2.9704	3.1861	3.2694	2.9693	2.5108
7.535	3.2653	3.6495	3.2708	3.1672	2.1829	2.6151		2.4949	3.1755	3.0194	2.6864	3.1787	2.8348		2.9961	3.1202	2.974	2.2387	3.1705	3.0803		3.1309	3.1663	3.139	2.7417	3.7605	2.9618		2.44	2.9073	2.4974	3.7723		3.5559	2.4059	3.4261	3.7597	2.161	2.3929		2.6023	2.765	2.8107		2.9755	3.1461	3.2893	3.0163	2.5086
7.55	3.2738	3.6272	3.2983	3.1769	2.1874	2.6048		2.5176	3.1846	3.0024	2.7078	3.2233	2.8019		2.9785	3.1252	2.9719	2.2264	3.1938	3.1161		3.1309	3.1736	3.1462	2.728	3.7499	2.9875		2.4346	2.9008	2.4869	3.7411		3.5762	2.3957	3.3932	3.7699	2.1913	2.3966		2.5972	2.7635	2.7806		3.0192	3.1824	3.2877	3.0224	2.4851
7.565	3.2724	3.6474	3.2618	3.1797	2.1866	2.6092		2.4941	3.1945	3.0325	2.6983	3.198	2.8049		2.9594	3.139	2.9733	2.2223	3.2213	3.1056		3.1324	3.1524	3.1282	2.715	3.7453	2.9789		2.4421	2.88	2.5087	3.773		3.5813	2.4176	3.3979	3.7455	2.216	2.3951		2.6053	2.7335	2.8152		3.0288	3.1535	3.2594	3.0102	2.4764
7.58	3.3044	3.6639	3.2818	3.172	2.1836	2.596		2.4965	3.2097	3.0601	2.6888	3.2211	2.8072		2.9726	3.1513	2.9908	2.2086	3.222	3.1063		3.1544	3.1736	3.1563	2.7171	3.7544	2.9805		2.4394	2.8815	2.4876	3.7543		3.5995	2.4308	3.4277	3.755	2.2181	2.4386		2.6148	2.7143	2.7859		2.9955	3.1765	3.2494	3.0072	2.5313
7.595	3.2959	3.6625	3.2797	3.1804	2.1806	2.5945		2.4847	3.2112	3.0569	2.7323	3.1958	2.8478		2.9851	3.1202	2.9887	2.2257	3.2079	3.095		3.146	3.2277	3.1412	2.7164	3.7453	2.968		2.4428	2.8807	2.5177	3.7855		3.5995	2.43	3.4292	3.7621	2.2272	2.4349		2.6207	2.7496	2.7919		2.9682	3.195	3.264	3.0042	2.5261
7.61	3.2987	3.6272	3.2983	3.1839	2.1476	2.5916		2.5262	3.2227	3.0398	2.7014	3.1839	2.8937		2.9733	3.1267	3.0041	2.2319	3.1987	3.0894		3.1627	3.2006	3.1699	2.7142	3.7787	2.9976		2.4578	2.8836	2.5222	3.7559		3.6401	2.4132	3.419	3.7731	2.2096	2.415		2.5913	2.755	2.8175		2.9985	3.1891	3.2877	3.0004	2.5005
7.625	3.2845	3.6596	3.2839	3.1971	2.2077	2.6277		2.5301	3.1892	3.0341	2.7623	3.1884	2.8493		3.0086	3.1267	2.9796	2.225	3.2072	3.1154		3.1423	3.2248	3.1469	2.7504	3.7658	2.9719		2.4359	2.8807	2.5402	3.7652		3.6372	2.4205	3.4277	3.7762	2.2019	2.3826		2.5811	2.7658	2.7633		2.9726	3.2076	3.2747	3.0049	2.54
7.64	3.3164	3.6574	3.2659	3.2034	2.2129	2.5952		2.5238	3.2029	3.0495	2.7528	3.224	2.834		2.9961	3.1433	2.9733	2.2538	3.2058	3.1133		3.1362	3.1743	3.1721	2.7258	3.7772	2.9828		2.4346	2.8599	2.5635	3.745		3.6234	2.4118	3.4284	3.7644	2.2188	2.4172		2.6038	2.7688	2.7573		2.9719	3.1713	3.2655	3.0072	2.5313
7.655	3.3037	3.6459	3.3045	3.1957	2.1574	2.6454		2.5746	3.2227	3.0512	2.7481	3.1735	2.8264		2.9748	3.1281	2.9726	2.238	3.227	3.0993		3.1332	3.2065	3.1663	2.7366	3.8008	3.0062		2.4708	2.9051	2.5402	3.7863		3.6314	2.4322	3.441	3.7825	2.2167	2.4268		2.6214	2.752	2.7784		2.9504	3.1772	3.2954	3.0148	2.5166
7.67	3.3072	3.6387	3.2852	3.1895	2.1596	2.6306		2.5676	3.2029	3.0316	2.7204	3.1497	2.8348		2.9814	3.1288	2.9726	2.2209	3.1888	3.0929		3.1362	3.2343	3.1721	2.7619	3.7901	2.9696		2.4435	2.903	2.5327	3.7824		3.598	2.4242	3.4316	3.7904	2.2265	2.4305		2.6346	2.7566	2.7776		2.9859	3.1772	3.2625	2.9746	2.4961
7.685	3.3129	3.6495	3.3025	3.172	2.1806	2.6078		2.5613	3.2021	3.0626	2.7331	3.1713	2.8157		2.977	3.1274	2.9635	2.2387	3.1924	3.0957		3.1763	3.2496	3.1368	2.7374	3.8038	2.9664		2.4551	2.9102	2.5455	3.8065		3.5755	2.4264	3.4214	3.7967	2.1941	2.4216		2.6405	2.7504	2.755		3.0029	3.181	3.2663	3.0163	2.5379
7.7	3.325	3.6546	3.3121	3.2236	2.1942	2.6328		2.5402	3.2112	3.0756	2.7323	3.1876	2.8356		2.9976	3.1013	2.967	2.2346	3.1803	3.1028		3.137	3.1999	3.1807	2.7547	3.7689	2.9735		2.438	2.875	2.5522	3.7894		3.5936	2.4505	3.4763	3.7896	2.1793	2.44		2.6376	2.7596	2.7626		3.0096	3.1721	3.2747	2.9852	2.521
7.715	3.3037	3.638	3.3211	3.2229	2.1866	2.6225		2.5387	3.1975	3.0878	2.7331	3.1423	2.8417		2.9887	3.1107	2.9824	2.2545	3.1719	3.1098		3.1377	3.1867	3.1706	2.7468	3.7871	2.9844		2.4626	2.8965	2.5394	3.8058		3.606	2.4352	3.4418	3.825	2.2174	2.429		2.6412	2.7427	2.7791		2.9815	3.152	3.277	2.9973	2.5042
7.73	3.3264	3.6718	3.2963	3.2111	2.2092	2.6572		2.5434	3.2219	3.0683	2.7663	3.1393	2.8264		3.0232	3.1383	2.988	2.2463	3.1648	3.0964		3.1271	3.2357	3.2131	2.7778	3.7628	2.9914		2.4524	2.8851	2.5214	3.8042		3.6053	2.4388	3.448	3.8211	2.2152	2.4224		2.6354	2.7589	2.7784		2.9963	3.1595	3.2655	2.9632	2.5408
7.745	3.3129	3.6546	3.2859	3.2452	2.1859	2.6085		2.5371	3.2059	3.052	2.7615	3.1639	2.8333		2.9961	3.1223	2.9796	2.2305	3.1344	3.095		3.1392	3.2394	3.1735	2.7966	3.7985	3.0046		2.4394	2.8671	2.5109	3.7956		3.5864	2.4651	3.4574	3.8195	2.1941	2.426		2.6207	2.775	2.7926		2.9815	3.1839	3.2617	2.9898	2.5503
7.76	3.3157	3.6826	3.2983	3.2278	2.2212	2.5975		2.5566	3.2227	3.065	2.7584	3.1691	2.8478		2.977	3.1404	3.0041	2.2463	3.1514	3.1315		3.137	3.2306	3.1541	2.7547	3.7871	2.9664		2.4291	2.8607	2.5447	3.7832		3.59	2.4183	3.4292	3.7967	2.2202	2.4312		2.6383	2.7312	2.8062		3.0251	3.1921	3.2732	3.0011	2.5269
7.775	3.3037	3.6632	3.2653	3.2257	2.2189	2.5967		2.5519	3.2189	3.0617	2.7678	3.2151	2.8493		2.9667	3.1506	2.9677	2.2387	3.1641	3.1259		3.1627	3.2379	3.1742	2.7648	3.8023	3		2.4462	2.8901	2.5582	3.7964		3.6154	2.4666	3.4465	3.8148	2.2533	2.4327		2.6346	2.7742	2.8137		2.9903	3.2254	3.2839	3.0148	2.5217
7.79	3.3264	3.6769	3.288	3.2201	2.2114	2.6409		2.5418	3.2219	3.0739	2.7971	3.1936	2.8371		2.9652	3.1441	2.9831	2.238	3.2107	3.1147		3.1559	3.2131	3.2102	2.7706	3.797	2.9781		2.4387	2.8886	2.5282	3.7863		3.6031	2.4549	3.47	3.8187	2.2652	2.454		2.6009	2.7619	2.8152		3.0325	3.2047	3.2916	2.992	2.5627
7.805	3.3164	3.6963	3.2646	3.2201	2.1814	2.5982		2.5762	3.1892	3.0918	2.756	3.1936	2.8562		3.0049	3.1267	3.0181	2.2298	3.2114	3.1308		3.146	3.2036	3.2145	2.7836	3.8038	2.9828		2.4305	2.87	2.5282	3.7738		3.5907	2.4644	3.4496	3.825	2.235	2.468		2.6207	2.7512	2.7799		3.0687	3.1891	3.3069	2.9951	2.5671
7.82	3.315	3.71	3.3073	3.2487	2.2017	2.6299		2.5613	3.1937	3.0829	2.7623	3.1973	2.8402		2.9652	3.1426	2.9719	2.2045	3.2185	3.1231		3.1544	3.2409	3.2138	2.8024	3.7932	3.0156		2.4667	2.8865	2.5477	3.78		3.6249	2.509	3.4629	3.8101	2.2413	2.4629		2.6141	2.7189	2.8054		3.0369	3.2047	3.2962	3.0254	2.5071
7.835	3.3321	3.6905	3.3217	3.225	2.1957	2.6306		2.5777	3.2265	3.0772	2.7512	3.1936	2.8623		3.0034	3.1433	2.9663	2.2387	3.1698	3.1056		3.1597	3.2343	3.2016	2.814	3.7795	2.9984		2.4387	2.8965	2.5522	3.7777		3.6002	2.433	3.4637	3.8376	2.2462	2.4665		2.6163	2.7335	2.7776		3.0428	3.2492	3.2985	3.014	2.5152
7.85	3.3143	3.6826	3.3149	3.2354	2.2144	2.6498		2.5598	3.2189	3.0552	2.8121	3.1824	2.8524		2.9917	3.1361	2.9831	2.238	3.2093	3.1021		3.1627	3.243	3.2124	2.7814	3.7651	2.9906		2.4578	2.908	2.5447	3.7878		3.6147	2.4812	3.4896	3.8479	2.2835	2.471		2.639	2.7105	2.7889		3.034	3.1943	3.2755	2.9845	2.5525
7.865	3.3228	3.6941	3.2777	3.2348	2.2032	2.6468		2.5809	3.247	3.0739	2.7615	3.2166	2.8692		2.9763	3.1202	2.9782	2.2257	3.2142	3.1217		3.174	3.2526	3.2059	2.7612	3.8084	2.9727		2.4469	2.8671	2.5274	3.7707		3.6154	2.479	3.4833	3.8786	2.2631	2.4548		2.6383	2.7381	2.8205		3.0473	3.2091	3.2954	3.0042	2.5781
7.88	3.3356	3.7157	3.2949	3.2487	2.2317	2.6579		2.5644	3.2493	3.0886	2.7504	3.2084	2.847		2.9917	3.1317	2.9649	2.2339	3.1782	3.1217		3.1846	3.2533	3.221	2.7786	3.8243	3.0031		2.4469	2.8929	2.5139	3.7956		3.6546	2.4586	3.481	3.8132	2.242	2.4614		2.6251	2.7128	2.7941		3.0443	3.1928	3.3077	3.0405	2.5627
7.895	3.3321	3.715	3.3149	3.2278	2.2174	2.6586		2.566	3.2067	3.0707	2.7631	3.1973	2.8157		2.988	3.1245	2.9656	2.2113	3.2128	3.1484		3.1854	3.2606	3.2217	2.7872	3.8099	3.0163		2.427	2.8951	2.5372	3.7629		3.651	2.4644	3.477	3.8652	2.273	2.4518		2.628	2.7074	2.8084		3.0561	3.2329	3.2686	3.0474	2.5562
7.91	3.342	3.7136	3.3645	3.2403	2.2159	2.6631		2.5637	3.2044	3.0674	2.7528	3.2129	2.9159		2.9726	3.1129	2.9964	2.2052	3.1613	3.1344		3.199	3.2635	3.2332	2.7771	3.8	3.007		2.4339	2.8764	2.5845	3.7878		3.6219	2.5076	3.4857	3.8424	2.2638	2.4319		2.6141	2.7259	2.8077		3.0384	3.201	3.2678	3.0072	2.5415
7.925	3.325	3.6999	3.3286	3.1825	2.2294	2.6645		2.5574	3.2432	3.0756	2.7678	3.1899	2.8799		2.9887	3.1267	2.995	2.2305	3.1952	3.1329		3.2149	3.2869	3.2447	2.7641	3.7795	2.9976		2.4435	2.9181	2.5785	3.7832		3.5893	2.4622	3.4896	3.8069	2.2652	2.4562		2.6119	2.7297	2.8002		3.0384	3.2299	3.2824	3.0352	2.551
7.94	3.3455	3.7308	3.361	3.2229	2.2242	2.6608		2.5426	3.2409	3.0967	2.7544	3.2292	2.8976		3.046	3.0955	3.0013	2.2168	3.2015	3.1287		3.1854	3.2811	3.262	2.7699	3.7453	3.007		2.4524	2.9109	2.5777	3.766		3.5835	2.4746	3.4935	3.8494	2.2314	2.4842		2.661	2.7466	2.8227		3.0665	3.224	3.3038	3.0466	2.5386
7.955	3.342	3.7244	3.361	3.2431	2.2219	2.6454		2.5262	3.2752	3.1073	2.7931	3.1995	2.8891		3.0188	3.1231	2.9852	2.199	3.2142	3.0782		3.1952	3.2774	3.2375	2.8082	3.8023	3.0046		2.4708	2.9059	2.5462	3.7465		3.5835	2.4681	3.5068	3.8439	2.235	2.485		2.6302	2.7159	2.8257		3.0443	3.2633	3.2847	3.0474	2.5386
7.97	3.3654	3.7495	3.3314	3.2132	2.2212	2.6748		2.5473	3.2417	3.0918	2.786	3.1705	2.8884		2.9968	3.1267	2.9761	2.2449	3.2199	3.0936		3.1854	3.273	3.2505	2.814	3.8023	3.028		2.4654	2.9095	2.568	3.7777		3.6161	2.4498	3.5249	3.8707	2.2709	2.4894		2.6471	2.742	2.816		3.0377	3.2343	3.2931	2.9958	2.5393
7.985	3.364	3.7517	3.3459	3.2187	2.2152	2.6903		2.5644	3.2424	3.0967	2.7892	3.1943	2.8853		3.0093	3.1209	2.9677	2.2148	3.2029	3.0768		3.1854	3.2584	3.2361	2.8328	3.8198	3.0156		2.4448	2.8836	2.5455	3.7738		3.6408	2.4768	3.5006	3.8644	2.292	2.4732		2.6229	2.7205	2.8686		3.0805	3.2284	3.2808	2.9943	2.5605
8	3.3342	3.7229	3.3631	3.2076	2.2122	2.6726		2.5363	3.2531	3.1154	2.8026	3.2062	2.9175		3.0218	3.0999	2.9677	2.2209	3.1909	3.0782		3.2043	3.2686	3.2476	2.8161	3.8433	3.0257		2.4517	2.9209	2.5409	3.7816		3.6343	2.4571	3.517	3.8628	2.2434	2.4584		2.6332	2.7182	2.822		3.0872	3.2388	3.2785	2.9837	2.5605
8.015	3.359	3.7517	3.3224	3.2773	2.2257	2.6557		2.559	3.2554	3.1106	2.7868	3.1809	2.8876		2.988	3.1325	2.9677	2.2264	3.1902	3.1119		3.2149	3.2781	3.2418	2.8024	3.822	3.0054		2.4441	2.9267	2.5349	3.8003		3.6488	2.4834	3.5617	3.8786	2.3004	2.457		2.6302	2.7174	2.8543		3.0591	3.2351	3.2586	3.0254	2.5906
8.03	3.3214	3.7546	3.3273	3.2285	2.2392	2.6417		2.5895	3.2797	3.1325	2.7947	3.1861	2.8945		3.0379	3.1404	2.9726	2.2243	3.1549	3.1337		3.1983	3.2811	3.2426	2.8125	3.8076	3.028		2.4441	2.9532	2.565	3.7699		3.6205	2.4673	3.5445	3.877	2.3082	2.4592		2.6332	2.7274	2.8423		3.0532	3.2358	3.2931	3.0117	2.562
8.045	3.3612	3.7625	3.3259	3.2132	2.2219	2.6535		2.5559	3.2501	3.1154	2.824	3.1676	2.8807		3.0049	3.1564	2.9614	2.2264	3.157	3.1175		3.2028	3.2606	3.2282	2.7901	3.8031	3.0304		2.4407	2.9123	2.5439	3.812		3.6495	2.4907	3.5805	3.8392	2.2793	2.4386		2.6456	2.7235	2.8859		3.034	3.2336	3.2655	3.0201	2.5598
8.06	3.3271	3.7366	3.33	3.2431	2.2204	2.6601		2.5848	3.2813	3.1203	2.8192	3.1958	2.896		3.0343	3.1252	2.9747	2.2243	3.1592	3.1098		3.1975	3.295	3.2433	2.819	3.797	3.0194		2.4729	2.9453	2.5875	3.8244		3.651	2.4681	3.5703	3.8565	2.2617	2.4548		2.6324	2.7481	2.834		3.0458	3.2647	3.2479	2.9936	2.5788
8.075	3.288	3.7524	3.3362	3.2438	2.2482	2.6564		2.573	3.2691	3.1138	2.7939	3.1802	2.9037		3.0254	3.1151	2.9663	2.2463	3.1747	3.14		3.2331	3.2416	3.267	2.7973	3.8486	3.0163		2.4921	2.936	2.5327	3.805		3.6379	2.4754	3.5845	3.8502	2.2751	2.4732		2.628	2.7458	2.8581		3.0576	3.2343	3.2847	3.0254	2.5913
8.09	3.2923	3.751	3.3128	3.2389	2.2069	2.6719		2.5723	3.2546	3.1097	2.7757	3.1787	2.9121		3.0056	3.1375	2.9971	2.225	3.1733	3.1091		3.2482	3.2825	3.2634	2.8306	3.8464	3.0545		2.4722	2.913	2.5627	3.7878		3.6691	2.4739	3.5758	3.8683	2.2709	2.4658		2.6192	2.7796	2.8641		3.0732	3.2699	3.2379	3.0163	2.5913
8.105	3.3271	3.7596	3.3135	3.2236	2.2024	2.6638		2.6121	3.2835	3.0984	2.7939	3.1988	2.9297		2.9785	3.1296	3.0062	2.2134	3.1669	3.1147		3.227	3.3052	3.2684	2.806	3.8084	3.021		2.4708	2.9073	2.5492	3.8058		3.688	2.49	3.5641	3.903	2.287	2.5137		2.6207	2.7466	2.8175		3.0643	3.2744	3.2625	3.0405	2.5635
8.12	3.3463	3.7877	3.3314	3.2306	2.2234	2.6623		2.6059	3.2622	3.1138	2.7915	3.1847	2.9106		2.9939	3.1238	2.9698	2.2579	3.1796	3.0901		3.2338	3.2847	3.2526	2.7981	3.8578	3.0148		2.4654	2.9217	2.5417	3.7816		3.6561	2.5054	3.5594	3.8912	2.2863	2.4894		2.6354	2.7512	2.8581		3.0739	3.238	3.313	3.0042	2.5671
8.135	3.3186	3.7841	3.3121	3.2327	2.2257	2.635		2.6441	3.2676	3.1415	2.7947	3.178	2.8876		2.9865	3.1158	2.9845	2.212	3.2044	3.0993		3.2331	3.2957	3.2756	2.819	3.8889	3.0428		2.49	2.9418	2.5289	3.8151		3.6532	2.5017	3.5484	3.9014	2.3068	2.4975		2.6368	2.7865	2.8851		3.1013	3.2707	3.3054	3.0155	2.5752
8.15	3.3143	3.8107	3.3169	3.2138	2.1972	2.6726		2.6309	3.2759	3.152	2.7686	3.1884	2.8845		2.9946	3.097	2.9817	2.2216	3.174	3.1238		3.2406	3.292	3.2922	2.8364	3.8357	3.0506		2.4763	2.9188	2.5755	3.8486		3.664	2.5368	3.5892	3.8628	2.2885	2.5542		2.6067	2.7496	2.8596		3.1005	3.2484	3.2716	2.9966	2.5788
8.165	3.3143	3.8006	3.3307	3.2543	2.1844	2.6874		2.6426	3.2752	3.1358	2.7742	3.1572	2.9113		3.0086	3.1173	2.9838	2.2079	3.1754	3.1035		3.2369	3.3184	3.2649	2.7894	3.835	3.014		2.479	2.9095	2.5928	3.8338		3.6749	2.5127	3.5366	3.8762	2.2969	2.51		2.6148	2.7911	2.8445		3.0902	3.2418	3.2655	3.0117	2.584
8.18	3.3271	3.7805	3.3362	3.2382	2.2062	2.6726		2.627	3.2828	3.1325	2.7584	3.1587	2.8891		2.9961	3.168	2.9873	2.2059	3.1549	3.1266		3.2285	3.2906	3.3051	2.8487	3.8365	3.0436		2.4674	2.898	2.5635	3.8089		3.6517	2.4959	3.5492	3.8636	2.3075	2.5203		2.6251	2.7696	2.843		3.0776	3.2729	3.2862	3.0239	2.5642
8.195	3.3101	3.7941	3.3307	3.2717	2.252	2.68		2.6027	3.2972	3.1309	2.7939	3.1743	2.8876		2.9946	3.1549	2.9929	2.2017	3.1726	3.121		3.2739	3.3176	3.2893	2.8378	3.8266	3.0249		2.4838	2.908	2.565	3.8198		3.7018	2.4995	3.5429	3.8967	2.3096	2.5446		2.6295	2.785	2.84		3.0828	3.2447	3.2985	3.0398	2.5635
8.21	3.3541	3.8028	3.3369	3.2717	2.27	2.6712		2.6129	3.2729	3.1301	2.7599	3.1921	2.9037		2.9873	3.1564	2.9747	2.2113	3.1676	3.0943		3.2293	3.3103	3.2987	2.8219	3.8061	3.0405		2.4879	2.9109	2.556	3.84		3.6597	2.4937	3.5617	3.8959	2.3229	2.5453		2.6119	2.7757	2.8535		3.099	3.2558	3.2778	3.0572	2.5583
8.225	3.3505	3.7977	3.3369	3.2787	2.249	2.6785		2.6285	3.2729	3.1219	2.7979	3.2144	2.9006		3.002	3.1354	2.9838	2.2209	3.1994	3.1252		3.2217	3.3081	3.3152	2.8378	3.8334	3.0491		2.4784	2.9116	2.586	3.8003		3.6742	2.5207	3.5711	3.9219	2.3004	2.5674		2.6434	2.7589	2.8325		3.119	3.2432	3.2992	3.0474	2.5686
8.24	3.3526	3.7999	3.3569	3.2961	2.2272	2.6837		2.6309	3.3018	3.1016	2.8121	3.1824	2.9144		3.0328	3.1252	2.9761	2.197	3.1825	3.0922		3.23	3.3037	3.2807	2.832	3.8334	3.046		2.4907	2.9231	2.5687	3.8128		3.6873	2.509	3.5774	3.9069	2.3293	2.5085		2.6728	2.7458	2.8468		3.0783	3.2714	3.2556	3.0208	2.5898
8.255	3.3406	3.7539	3.3555	3.2724	2.282	2.6748		2.627	3.3239	3.1382	2.816	3.2055	2.9152		3.0071	3.1245	3.0048	2.2093	3.1916	3.1175		3.2399	3.3015	3.3044	2.8284	3.8486	3.0608		2.4818	2.9145	2.565	3.819		3.6713	2.5141	3.5703	3.9203	2.3441	2.5299		2.6229	2.7512	2.828		3.0939	3.2818	3.2931	3.0542	2.5847
8.27	3.3562	3.7582	3.3424	3.2794	2.2745	2.6896		2.6356	3.3185	3.1162	2.8002	3.2211	2.9021		3.0247	3.1557	3.0118	2.2079	3.1733	3.1126		3.2611	3.3425	3.2713	2.8176	3.8638	3.0382		2.5187	2.9324	2.58	3.8065		3.664	2.5061	3.586	3.9038	2.3208	2.5306		2.6273	2.7619	2.8558		3.105	3.2699	3.2724	3.0603	2.5708
8.285	3.3328	3.8035	3.3383	3.2821	2.3158	2.6911		2.6527	3.3421	3.1406	2.7892	3.2159	2.9075		3.0401	3.1723	3.0041	2.1805	3.1662	3.1365		3.2596	3.2745	3.2893	2.8378	3.841	3.0343		2.4927	2.9288	2.5845	3.8058		3.6815	2.5017	3.5946	3.9156	2.3215	2.5402		2.6332	2.7581	2.846		3.1146	3.2966	3.3069	3.0587	2.5957
8.3	3.3399	3.787	3.3769	3.2933	2.2768	2.6948		2.6254	3.3338	3.1276	2.8026	3.1787	2.9251		3.0137	3.1339	3.0202	2.2175	3.1909	3.1505		3.2724	3.3162	3.2907	2.8284	3.8608	3.0686		2.4859	2.9245	2.5845	3.8143		3.7148	2.5346	3.5821	3.9093	2.3061	2.5755		2.6537	2.7926	2.8483		3.1301	3.2937	3.2969	3.0656	2.6118
8.315	3.381	3.8445	3.3713	3.294	2.2572	2.6822		2.623	3.301	3.1284	2.8342	3.2508	2.9014		2.9968	3.1028	3.0076	2.236	3.169	3.1449		3.2338	3.3125	3.2706	2.8703	3.8851	3.0382		2.5297	2.9374	2.6033	3.8065		3.6807	2.5448	3.5923	3.8943	2.3138	2.563		2.6559	2.7903	2.8122		3.0998	3.2929	3.2579	3.0504	2.6067
8.33	3.3491	3.8172	3.3293	3.2821	2.2287	2.7147		2.634	3.3391	3.1309	2.7884	3.2173	2.9289		3.0284	3.1375	3.0209	2.2278	3.1916	3.1266		3.2808	3.3118	3.3022	2.8523	3.8631	3.0966		2.4695	2.9224	2.5837	3.8096		3.7134	2.5097	3.5962	3.8707	2.349	2.5755		2.6588	2.7804	2.7919		3.1279	3.287	3.2747	3.0269	2.5583
8.345	3.3335	3.8028	3.3252	3.2759	2.2557	2.6756		2.6152	3.336	3.1415	2.7971	3.2255	2.9236		3.0152	3.1375	3.0202	2.2305	3.1535	3.1344		3.2717	3.2986	3.2764	2.8617	3.8593	3.0725		2.4927	2.9123	2.5928	3.8369		3.6996	2.5032	3.5931	3.899	2.3567	2.5483		2.631	2.7888	2.8746		3.0946	3.2974	3.2854	3.0208	2.5986
8.36	3.3484	3.8143	3.3176	3.3128	2.2602	2.6852		2.634	3.3398	3.1447	2.8042	3.2203	2.8868		3.0232	3.1955	3.0216	2.2196	3.1938	3.1161		3.2823	3.3023	3.2907	2.8566	3.8821	3.099		2.4921	2.9252	2.607	3.812		3.704	2.5258	3.6127	3.8998	2.3237	2.5571		2.6684	2.7873	2.8468		3.1257	3.3026	3.3046	3.0337	2.5752
8.375	3.3441	3.7747	3.3589	3.2842	2.2497	2.7088		2.6449	3.3315	3.1203	2.839	3.2352	2.9251		3.0203	3.1448	3.0384	2.2271	3.1945	3.1358		3.2966	3.3074	3.2828	2.8754	3.8851	3.0639		2.516	2.9138	2.6235	3.8525		3.7018	2.5149	3.5758	3.9305	2.3258	2.5608		2.653	2.7942	2.8438		3.0983	3.2951	3.2571	3.0398	2.5825
8.39	3.3697	3.8272	3.3762	3.2794	2.243	2.6955		2.6535	3.3528	3.1366	2.8643	3.2389	2.9129		3.0313	3.1846	3.0272	2.2223	3.1881	3.1273		3.2913	3.3169	3.308	2.853	3.8783	3.1013		2.4955	2.9367	2.5958	3.8151		3.6786	2.4805	3.5609	3.9242	2.3497	2.5431		2.6258	2.7865	2.846		3.0924	3.2929	3.2893	3.0557	2.5635
8.405	3.3746	3.8186	3.3748	3.3114	2.237	2.6778		2.6598	3.3201	3.1618	2.8508	3.2196	2.9182		2.9741	3.1564	3.0237	2.2223	3.2171	3.1112		3.2808	3.3067	3.2713	2.8508	3.8555	3.0857		2.4941	2.9188	2.5807	3.8151		3.7054	2.5295	3.6119	3.8959	2.3187	2.5151		2.6273	2.8034	2.8558		3.0953	3.2922	3.2448	3.0315	2.6008
8.42	3.3541	3.8517	3.3603	3.2919	2.2129	2.6859		2.702	3.3535	3.1439	2.8492	3.256	2.9373		3.0166	3.1578	3.0587	2.2326	3.2072	3.0922		3.2785	3.3279	3.2864	2.8703	3.8859	3.0927		2.4955	2.9403	2.5935	3.8003		3.7054	2.5412	3.6142	3.9203	2.3483	2.563		2.6654	2.7865	2.8633		3.1027	3.2707	3.2862	3.0337	2.5979
8.435	3.3569	3.8747	3.372	3.2933	2.2512	2.6859		2.6942	3.3307	3.1211	2.8477	3.2329	2.9419		3.0225	3.1984	3.0202	2.2449	3.1761	3.1098		3.2792	3.3505	3.2886	2.8544	3.8714	3.0764		2.4989	2.9353	2.5852	3.8019		3.7018	2.5331	3.6158	3.9329	2.3152	2.5903		2.6427	2.7757	2.8453		3.1057	3.2907	3.2762	3.0171	2.5898
8.45	3.3967	3.8783	3.3686	3.3065	2.2692	2.7257		2.6981	3.3482	3.1585	2.8382	3.2263	2.9251		3.0365	3.1991	3.0069	2.2737	3.1888	3.1175		3.305	3.3535	3.303	2.8682	3.879	3.0888		2.4859	2.9468	2.598	3.8244		3.6771	2.5375	3.5907	3.9447	2.3229	2.6065		2.6706	2.8057	2.8663		3.1146	3.3107	3.2778	3.0095	2.6147
8.465	3.3619	3.8366	3.3713	3.303	2.255	2.6889		2.6395	3.3741	3.1789	2.8366	3.2374	2.9282		3.013	3.1788	3.0188	2.2202	3.2178	3.1245		3.2815	3.352	3.336	2.8566	3.879	3.0623		2.4968	2.9281	2.583	3.7855		3.6909	2.5339	3.6103	3.9549	2.3307	2.5667		2.6574	2.7995	2.8423		3.099	3.2944	3.3046	3.014	2.6089
8.48	3.3761	3.8582	3.372	3.2849	2.2475	2.7036		2.6606	3.3688	3.152	2.8595	3.2367	2.9611		3.0232	3.189	2.9978	2.26	3.1959	3.1161		3.2966	3.3432	3.3389	2.8646	3.8874	3.0943		2.5016	2.9346	2.6213	3.7995		3.7083	2.5419	3.6103	3.9723	2.38	2.5704		2.6691	2.8088	2.8761		3.1294	3.2937	3.3192	2.9973	2.584
8.495	3.3754	3.8474	3.392	3.271	2.2738	2.6918		2.6902	3.352	3.1699	2.8579	3.2649	2.9932		3.0335	3.1839	2.9852	2.2182	3.2008	3.1182		3.2982	3.3323	3.3138	2.8472	3.8988	3.0842		2.4879	2.9374	2.6033	3.8104		3.6582	2.539	3.6166	3.9534	2.3384	2.5851		2.6779	2.8172	2.8799		3.1375	3.3307	3.2893	2.9883	2.6096
8.51	3.386	3.874	3.35	3.3037	2.2377	2.6844		2.6809	3.3391	3.1187	2.8651	3.2374	2.9695		3.0078	3.1397	3.0062	2.2319	3.2065	3.1421		3.3269	3.3198	3.3058	2.8487	3.8585	3.0725		2.4941	2.9317	2.5807	3.8657		3.6865	2.547	3.6519	3.9368	2.3722	2.5336		2.6823	2.7988	2.8423		3.1013	3.2966	3.2946	2.986	2.6059
8.525	3.3881	3.8553	3.3445	3.2773	2.249	2.6911		2.6848	3.3383	3.1878	2.8216	3.2419	2.9618		3.0365	3.173	3.002	2.2408	3.2022	3.1379		3.3224	3.3132	3.3015	2.8891	3.8722	3.0881		2.4832	2.9389	2.5837	3.8533		3.701	2.5441	3.6315	3.936	2.3539	2.5505		2.6486	2.8157	2.8505		3.1234	3.2944	3.2778	3.0133	2.5854
8.54	3.3718	3.8956	3.3817	3.2828	2.2647	2.708		2.6824	3.3429	3.152	2.8382	3.2723	2.9726		3.0732	3.1571	3.0293	2.2237	3.2051	3.1365		3.311	3.3564	3.3382	2.8732	3.8616	3.0686		2.4941	2.9532	2.5867	3.7832		3.709	2.5441	3.6338	3.9337	2.3666	2.5306		2.6398	2.8034	2.8716		3.1301	3.3263	3.3084	3.0201	2.6111
8.555	3.4016	3.8719	3.3886	3.2794	2.252	2.7279		2.6707	3.3543	3.1496	2.8556	3.2627	2.9595		3.0372	3.1803	3.0167	2.2367	3.2022	3.1463		3.283	3.3103	3.3533	2.832	3.8806	3.0779		2.5098	2.8944	2.598	3.8089		3.7228	2.5317	3.6425	3.9353	2.3772	2.5402		2.6603	2.8203	2.8626		3.1212	3.3033	3.2824	3.0322	2.5891
8.57	3.3619	3.8963	3.3762	3.2975	2.2527	2.7006		2.6574	3.3284	3.1594	2.8627	3.2708	2.9626		3.0431	3.1629	3.0468	2.2387	3.2072	3.1456		3.3246	3.3527	3.3317	2.8559	3.876	3.0842		2.514	2.9209	2.61	3.8073		3.7141	2.5375	3.6009	3.988	2.3884	2.5608		2.653	2.8241	2.8626		3.1294	3.2937	3.3138	3.0542	2.6059
8.585	3.3988	3.8567	3.3713	3.3072	2.255	2.7183		2.6652	3.3573	3.174	2.8508	3.2649	2.9649		3.0453	3.173	3.0153	2.2346	3.1719	3.1344		3.2997	3.3564	3.3238	2.8508	3.8676	3.0904		2.5229	2.9102	2.5875	3.8229		3.709	2.5149	3.6299	3.977	2.3631	2.577		2.6728	2.8502	2.8708		3.1345	3.3389	3.3192	3.0375	2.5862
8.6	3.4215	3.8402	3.3713	3.3253	2.279	2.7235		2.6262	3.3345	3.1626	2.8595	3.2523	3.0047		3.0563	3.1607	2.9915	2.2387	3.1733	3.1393		3.2883	3.3462	3.3368	2.8747	3.879	3.1114		2.5023	2.9396	2.607	3.8112		3.7156	2.5207	3.626	3.9919	2.3743	2.5608		2.6845	2.8418	2.8581		3.1079	3.2988	3.313	3.058	2.6154
8.615	3.43	3.8769	3.3693	3.2842	2.2843	2.7287		2.6395	3.3269	3.1773	2.8382	3.2523	2.9863		3.0049	3.189	3.03	2.2442	3.2135	3.1456		3.2876	3.3513	3.3519	2.8674	3.8897	3.113		2.5064	2.9418	2.6265	3.812		3.7221	2.531	3.6323	3.999	2.3856	2.6035		2.6779	2.7988	2.8468		3.1301	3.3115	3.3161	3.0549	2.5891
8.63	3.4052	3.8747	3.3851	3.3309	2.2355	2.7051		2.6559	3.3338	3.1626	2.8635	3.2329	3.0078		3.021	3.1448	3.0258	2.2469	3.1938	3.1042		3.3489	3.3418	3.3138	2.8747	3.892	3.0803		2.4777	2.9367	2.6341	3.8961		3.7446	2.5441	3.6456	3.9738	2.3898	2.5785		2.6845	2.8226	2.837		3.1086	3.3285	3.3398	3.0459	2.562
8.645	3.403	3.8517	3.3906	3.2856	2.261	2.7242		2.6348	3.3147	3.1683	2.873	3.2448	2.9925		3.0416	3.1506	3.0468	2.2764	3.2107	3.1365		3.3193	3.3374	3.3217	2.8812	3.9049	3.1263		2.5146	2.9561	2.6341	3.8541		3.7366	2.55	3.673	3.9833	2.361	2.6065		2.6786	2.7926	2.8633		3.1101	3.3322	3.3421	3.0443	2.5906
8.66	3.3697	3.8827	3.3741	3.2724	2.291	2.7036		2.6481	3.3163	3.1528	2.8753	3.2493	3.0208		3.021	3.1716	3.0041	2.2867	3.1803	3.1231		3.2951	3.3476	3.3368	2.8848	3.8798	3.1177		2.5208	2.9611	2.6483	3.8221		3.7192	2.5778	3.6542	4.0014	2.3546	2.566		2.6581	2.8341	2.8535		3.1427	3.3448	3.3352	3.0481	2.6118
8.675	3.3796	3.8452	3.4106	3.2731	2.2948	2.6741		2.6566	3.314	3.1569	2.8801	3.2433	3.0032		3.021	3.1578	3.0069	2.2565	3.2015	3.1407		3.3125	3.3483	3.3138	2.8797	3.8745	3.0787		2.5037	2.9547	2.5785	3.8237		3.7569	2.5551	3.6636	3.9612	2.3427	2.5601		2.6288	2.7865	2.8603		3.1338	3.3226	3.3146	3.0534	2.6096
8.69	3.3732	3.8503	3.4209	3.2863	2.2625	2.725		2.6535	3.3612	3.1626	2.8769	3.2649	2.9741		3.0423	3.1723	2.9838	2.2469	3.2178	3.1322		3.3193	3.3549	3.3289	2.8523	3.8768	3.0982		2.4852	2.9453	2.613	3.8096		3.7794	2.5617	3.6707	3.9778	2.349	2.5807		2.6713	2.8364	2.8535		3.1397	3.2907	3.3084	3.0466	2.6059
8.705	3.3896	3.8589	3.4113	3.3044	2.2415	2.7301		2.6606	3.3261	3.1463	2.8967	3.2567	3.02		3.0695	3.1723	2.9908	2.2387	3.1966	3.1491		3.3027	3.3352	3.3332	2.8891	3.8996	3.0966		2.5051	2.9575	2.6378	3.8073		3.7235	2.5412	3.6433	3.999	2.3969	2.5976		2.6647	2.7988	2.8438		3.1072	3.3092	3.3414	3.0648	2.5986
8.72	3.4307	3.8388	3.4299	3.3344	2.255	2.6793		2.6606	3.3505	3.1642	2.8824	3.2619	2.9787		3.0563	3.2042	3.0139	2.2463	3.2192	3.1147		3.3299	3.3674	3.3195	2.8942	3.8768	3.1052		2.5119	2.9927	2.5958	3.812		3.7323	2.5748	3.6354	4.0077	2.4018	2.6087		2.6596	2.8118	2.8498		3.1486	3.3144	3.3345	3.0451	2.6067
8.735	3.4243	3.8532	3.4278	3.3281	2.2422	2.7463		2.6645	3.3612	3.1748	2.9054	3.2545	2.9572		3.0299	3.1528	2.9845	2.2079	3.1966	3.1666		3.3103	3.3571	3.3217	2.905	3.8904	3.1083		2.5037	2.9683	2.6033	3.8198		3.7076	2.5536	3.6887	3.966	2.4187	2.5932		2.6874	2.8318	2.8581		3.0916	3.3359	3.3444	3.0489	2.6081
8.75	3.4343	3.8496	3.3941	3.2759	2.2347	2.7559		2.659	3.3672	3.1756	2.8864	3.2396	2.9771		3.0357	3.1622	3.0034	2.2285	3.2022	3.1035		3.3125	3.3981	3.3173	2.8971	3.8912	3.1029		2.5242	2.9712	2.616	3.8221		3.7352	2.5565	3.6589	4.0053	2.4285	2.5969		2.6508	2.8149	2.8738		3.1441	3.3426	3.3797	3.0428	2.6176
8.765	3.408	3.833	3.4547	3.3212	2.2385	2.7213		2.6832	3.3604	3.1821	2.9061	3.2433	2.9779		2.9998	3.1803	3.0237	2.2531	3.2114	3.1329		3.3481	3.3725	3.3353	2.9245	3.8912	3.0912		2.5379	2.9339	2.6115	3.8478		3.7112	2.5792	3.6895	4.0455	2.4166	2.6337		2.6376	2.8018	2.8535		3.1449	3.3611	3.3751	3.0451	2.5627
8.78	3.4059	3.8272	3.4147	3.2947	2.2768	2.7419		2.652	3.3627	3.2017	2.9038	3.2619	2.9664		3.0247	3.1513	3.0111	2.2154	3.1959	3.1337		3.3443	3.39	3.3217	2.9303	3.9064	3.0873		2.5174	2.9633	2.589	3.8291		3.7177	2.599	3.6848	4.0077	2.4011	2.633		2.6258	2.8326	2.8708		3.156	3.3619	3.3667	3.061	2.5942
8.795	3.4123	3.8697	3.4072	3.3156	2.2655	2.7537		2.6449	3.3383	3.1789	2.903	3.2292	2.9718		3.0849	3.1919	3.0125	2.2154	3.2037	3.1533		3.3602	3.3805	3.3102	2.8884	3.9087	3.0771		2.5222	2.9432	2.6393	3.8579		3.7025	2.5807	3.6527	4.0163	2.3842	2.6057		2.6713	2.8103	2.8686		3.1996	3.3574	3.3536	3.0436	2.6513
8.81	3.4265	3.8711	3.3982	3.3351	2.2715	2.7648		2.7074	3.352	3.1651	2.9164	3.2433	2.9511		3.0232	3.1977	3.0286	2.2401	3.2008	3.1112		3.3526	3.3615	3.3152	2.9202	3.9223	3.0982		2.5105	2.9496	2.6138	3.8657		3.7148	2.5485	3.6495	4.0337	2.3969	2.6087		2.6676	2.8187	2.8678		3.1582	3.3307	3.3782	3.0777	2.6023
8.825	3.4286	3.8323	3.4072	3.3086	2.2753	2.722		2.6887	3.3634	3.1927	2.9141	3.2879	2.9595		3.0416	3.1658	3.0307	2.2332	3.2037	3.1126		3.367	3.3864	3.3188	2.9274	3.8958	3.1114		2.5318	3.0013	2.6115	3.8377		3.7134	2.5639	3.6879	4.0289	2.4166	2.6168		2.6361	2.818	2.8723		3.1678	3.3589	3.3375	3.0557	2.6279
8.84	3.43	3.8978	3.3941	3.3128	2.2587	2.7132		2.6824	3.4038	3.2073	2.9196	3.2567	2.9825		3.0343	3.1557	3.0405	2.2264	3.2001	3.1203		3.389	3.3579	3.3425	2.9086	3.9011	3.113		2.5283	2.9532	2.6348	3.8502		3.7112	2.5536	3.6715	4.0187	2.4159	2.6109		2.6339	2.8088	2.8851		3.1671	3.3456	3.3667	3.0709	2.6169
8.855	3.4683	3.8438	3.4079	3.3198	2.2707	2.7346		2.6793	3.3931	3.2285	2.9109	3.2619	2.984		3.0482	3.1832	3.0265	2.2319	3.2058	3.1688		3.3799	3.3834	3.326	2.939	3.9315	3.1021		2.5003	2.9712	2.5928	3.8322		3.6945	2.5778	3.6809	4.0148	2.4074	2.6043		2.6537	2.831	2.822		3.1685	3.35	3.3483	3.0625	2.6286
8.87	3.4456	3.8416	3.4237	3.3281	2.2692	2.7382		2.7027	3.3954	3.1838	2.9267	3.2567	2.9871		3.0269	3.1796	3.0356	2.2182	3.2227	3.1056		3.3648	3.4047	3.3209	2.9094	3.9467	3.0974		2.5064	2.9784	2.6235	3.8361		3.7286	2.6004	3.6668	4.0274	2.4321	2.6654		2.6625	2.8026	2.8378		3.1552	3.3708	3.3605	3.0944	2.5818
8.885	3.4456	3.8467	3.4203	3.3114	2.2775	2.7626		2.6949	3.387	3.1716	2.8816	3.2612	2.9856		3.046	3.1991	3.0391	2.2346	3.2135	3.1477		3.3738	3.3747	3.3066	2.9412	3.9231	3.1418		2.553	2.9252	2.61	3.8704		3.7787	2.5741	3.684	4.014	2.4229	2.6278		2.6669	2.8256	2.8761		3.1878	3.3515	3.336	3.0936	2.5825
8.9	3.3945	3.8567	3.4423	3.2982	2.2843	2.739		2.7098	3.422	3.1992	2.8975	3.2864	2.9894		3.0394	3.2006	3.0356	2.2394	3.2001	3.1126		3.3693	3.3893	3.3533	2.8855	3.9375	3.1021		2.5167	2.9669	2.6363	3.8541		3.77	2.5807	3.6723	4.0384	2.406	2.6197		2.6456	2.8326	2.8851		3.187	3.3493	3.3575	3.0504	2.5993
8.915	3.4463	3.8791	3.4209	3.3267	2.3083	2.7264		2.702	3.4045	3.1943	2.8911	3.256	2.9871		3.0871	3.1513	3.0384	2.2401	3.2015	3.1568		3.3723	3.393	3.3792	2.9108	3.9345	3.1036		2.527	2.9597	2.619	3.8447		3.7555	2.5697	3.6801	4.0226	2.3976	2.5844		2.6625	2.8057	2.8686		3.1611	3.3485	3.3536	3.0648	2.5818
8.93	3.4329	3.8726	3.4485	3.3219	2.279	2.7301		2.6699	3.3566	3.1862	2.8445	3.2857	2.9917		3.0453	3.1926	3.0139	2.2469	3.2333	3.1751		3.3731	3.3951	3.3605	2.9151	3.9155	3.0881		2.5071	2.9662	2.5913	3.8587		3.7562	2.5887	3.673	4.0384	2.3976	2.6205		2.6772	2.818	2.8942		3.1737	3.3381	3.3628	3.0246	2.6059
8.945	3.4265	3.8884	3.4196	3.3267	2.2512	2.7006		2.6957	3.3589	3.235	2.8643	3.2901	2.9695		3.0489	3.1788	3.0209	2.2524	3.2538	3.1793		3.3701	3.4003	3.3655	2.8898	3.917	3.0764		2.5078	2.9733	2.6378	3.8541		3.733	2.6092	3.6911	4.036	2.4201	2.6183		2.6845	2.8302	2.9054		3.1819	3.3708	3.3958	3.0375	2.6264
8.96	3.4492	3.8819	3.3961	3.303	2.2918	2.7648		2.6942	3.4	3.1935	2.8951	3.2827	2.9863		3.0445	3.1998	3.0258	2.2154	3.2489	3.1666		3.3844	3.3688	3.354	2.9339	3.9254	3.0865		2.5324	2.992	2.5995	3.8626		3.7257	2.6063	3.6809	4.0266	2.4131	2.658		2.6794	2.8203	2.8851		3.2247	3.3923	3.3644	3.0512	2.6279
8.975	3.4676	3.8539	3.4113	3.3072	2.2903	2.7633		2.702	3.3809	3.2114	2.9093	3.2679	2.9817		3.0497	3.1738	3.0272	2.2182	3.2489	3.1695		3.3723	3.3747	3.3828	2.9498	3.914	3.0896		2.5194	2.9705	2.6228	3.8611		3.7787	2.5836	3.6832	4.0258	2.4405	2.6683		2.6559	2.8126	2.8994		3.2055	3.3597	3.3651	3.0398	2.633
8.99	3.4378	3.8236	3.4347	3.3456	2.2738	2.7522		2.7074	3.4091	3.1577	2.8801	3.2575	2.9925		3.0644	3.1549	3.0223	2.2312	3.2453	3.14		3.3806	3.3959	3.3756	2.9737	3.9041	3.0834		2.5044	2.9913	2.604	3.8837		3.791	2.6092	3.7013	4.0321	2.4208	2.6713		2.6882	2.8011	2.8829		3.1959	3.3582	3.3375	3.0443	2.6162
9.005	3.4506	3.8956	3.4099	3.3065	2.282	2.7522		2.716	3.3939	3.2147	2.8611	3.279	2.9756		3.0445	3.1586	3.0349	2.2237	3.1938	3.1407		3.3451	3.3813	3.3727	2.9556	3.9117	3.1107		2.5318	2.9561	2.622	3.8525		3.7896	2.5821	3.7115	4.0549	2.4039	2.6831		2.6574	2.8118	2.8851		3.204	3.413	3.359	3.0299	2.6147
9.02	3.4691	3.8661	3.4209	3.2996	2.279	2.7876		2.7027	3.4076	3.2139	2.9196	3.2857	2.971		3.0431	3.1658	3.0188	2.2586	3.227	3.1695		3.3958	3.3849	3.3425	2.9238	3.9474	3.0795		2.5044	2.9812	2.6175	3.8517		3.7707	2.5997	3.673	4.0722	2.4405	2.7118		2.6676	2.8126	2.8821		3.204	3.3819	3.3544	3.0352	2.6411
9.035	3.4343	3.8539	3.4512	3.3051	2.3008	2.7626		2.6762	3.3809	3.2057	2.8896	3.2924	2.9266		3.0379	3.1658	3.0293	2.2346	3.222	3.1491		3.4003	3.3951	3.3504	2.9101	3.9535	3.0865		2.5194	2.9468	2.5837	3.8587		3.7664	2.607	3.6723	4.0376	2.4123	2.6647		2.6691	2.7911	2.852		3.2092	3.3737	3.3644	3.0542	2.6374
9.05	3.452	3.8841	3.4375	3.333	2.282	2.7552		2.7153	3.3741	3.2057	2.9085	3.2946	2.9886		3.06	3.1875	3.0636	2.2456	3.2453	3.1723		3.3557	3.3798	3.3231	2.9484	3.933	3.0935		2.4879	2.9547	2.5725	3.8377		3.7961	2.5917	3.6864	4.0077	2.4285	2.6602		2.6882	2.8203	2.8535		3.2003	3.3908	3.372	3.0208	2.6506
9.065	3.4329	3.8978	3.4643	3.3323	2.273	2.7788		2.7106	3.4167	3.2212	2.9164	3.276	3.0009		3.0181	3.1926	3.016	2.223	3.2192	3.1456		3.3655	3.3688	3.3619	2.9433	3.9368	3.0998		2.5133	2.9662	2.6033	3.8665		3.7736	2.6034	3.6966	4.0447	2.4342	2.7037		2.6882	2.8141	2.8738		3.2026	3.4093	3.3521	3.0322	2.6367
9.08	3.4314	3.8791	3.4547	3.3233	2.2918	2.767		2.7434	3.4068	3.2179	2.9101	3.2671	2.9863		3.0666	3.1839	3.0286	2.2778	3.2609	3.154		3.3579	3.3886	3.3713	2.9303	3.9558	3.1107		2.5064	2.9446	2.6393	3.8728		3.7772	2.6143	3.6668	4.047	2.425	2.6919		2.6852	2.7949	2.852		3.2225	3.4286	3.3199	3.0261	2.6337
9.095	3.4655	3.8496	3.4609	3.3449	2.2813	2.7662		2.6965	3.3939	3.2033	2.9338	3.2998	3.0047		3.0541	3.2013	3.0377	2.2545	3.2439	3.187		3.392	3.3637	3.3663	2.9354	3.9725	3.092		2.5345	2.9489	2.6235	3.8914		3.7772	2.6114	3.6911	4.1124	2.4271	2.7015		2.6896	2.8233	2.8799		3.2188	3.4004	3.3146	3.0352	2.5979
9.11	3.4825	3.905	3.4609	3.3386	2.2813	2.7353		2.7192	3.3984	3.2139	2.903	3.2983	3.0139		3.0644	3.1636	3.0279	2.2764	3.2411	3.1751		3.3996	3.3849	3.3655	2.9296	3.9657	3.1052		2.5105	2.9482	2.616	3.8657		3.7671	2.6282	3.6895	4.0825	2.4588	2.6639		2.6845	2.8049	2.8535		3.1819	3.3901	3.369	3.0224	2.6257
9.125	3.4641	3.8985	3.4547	3.3253	2.2985	2.7574		2.7113	3.3832	3.222	2.918	3.3065	3.0078		3.082	3.1788	3.0286	2.2791	3.2213	3.168		3.3852	3.3842	3.3432	2.9477	3.9603	3.0865		2.5229	2.9726	2.6348	3.8704		3.8179	2.6355	3.7013	4.1116	2.4461	2.6661		2.6552	2.8172	2.8505		3.1841	3.3997	3.3521	3.0261	2.633
9.14	3.496	3.9042	3.4574	3.3337	2.2925	2.7323		2.7207	3.3756	3.2326	2.9362	3.282	3.0223		3.035	3.181	3.0419	2.2504	3.2157	3.1407		3.3882	3.3842	3.3641	2.9816	3.9603	3.1052		2.5242	2.969	2.6145	3.8213		3.7707	2.656	3.7326	4.0565	2.468	2.6735		2.6808	2.8387	2.8678		3.207	3.4175	3.3176	3.0443	2.6747
9.155	3.4769	3.9057	3.434	3.3421	2.2903	2.7596		2.7059	3.3962	3.2073	2.9235	3.3132	3.0009		3.0629	3.1817	3.0496	2.2401	3.2305	3.1498		3.3875	3.3973	3.3375	2.9368	4.0029	3.0927		2.5187	2.9963	2.6378	3.826		3.77	2.6545	3.7397	4.0746	2.4553	2.6978		2.6867	2.8279	2.8453		3.1966	3.3982	3.3383	3.0413	2.6506
9.17	3.5046	3.9237	3.4781	3.3114	2.297	2.7294		2.6824	3.3885	3.257	2.9212	3.3191	3.0093		3.0768	3.1969	3.0181	2.2572	3.2467	3.1393		3.423	3.3798	3.3727	2.9693	3.9892	3.113		2.5495	2.9898	2.5935	3.8587		3.7736	2.6443	3.713	4.1045	2.4581	2.6499		2.7029	2.8065	2.8851		3.2247	3.4279	3.3797	3.0542	2.6206
9.185	3.4648	3.9215	3.4953	3.3149	2.2873	2.7596		2.7059	3.3962	3.2163	2.9117	3.308	3.0284		3.0805	3.1861	3.0321	2.2326	3.2376	3.1582		3.3867	3.3827	3.3519	2.9419	3.9991	3.0959		2.5352	3.015	2.5852	3.8346		3.8055	2.6319	3.7146	4.0801	2.4152	2.6602		2.6713	2.8302	2.9024		3.187	3.4153	3.3498	3.0678	2.6103
9.2	3.4896	3.9287	3.4588	3.2919	2.3038	2.7692		2.7153	3.3741	3.2269	2.937	3.3013	3.02		3.0834	3.1752	3.0286	2.2408	3.2411	3.1666		3.3784	3.3564	3.372	2.9419	3.9687	3.1169		2.553	2.9949	2.6055	3.8611		3.8172	2.6055	3.7373	4.0895	2.4236	2.703		2.6596	2.8441	2.8708		3.1937	3.3945	3.3391	3.0686	2.6455
9.215	3.4911	3.9093	3.4506	3.3476	2.2933	2.7803		2.6973	3.3962	3.2496	2.9133	3.3057	3.02		3.1128	3.1767	3.0707	2.225	3.2757	3.1688		3.4268	3.3842	3.4231	2.9375	3.9801	3.1364		2.5331	2.9827	2.5762	3.8985		3.7947	2.637	3.7193	4.1037	2.4574	2.7221		2.6926	2.8349	2.8581		3.221	3.4012	3.3437	3.0481	2.622
9.23	3.4726	3.8661	3.4444	3.3741	2.3473	2.7397		2.7199	3.4061	3.2212	2.9378	3.282	3.0108		3.0886	3.1948	3.0055	2.2689	3.2319	3.1744		3.4102	3.4156	3.367	2.952	3.9877	3.12		2.5256	2.9633	2.6326	3.8455		3.7511	2.6063	3.7366	4.0951	2.4468	2.6801		2.6933	2.8349	2.8723		3.1811	3.4027	3.3529	3.0777	2.6184
9.245	3.5024	3.8848	3.4506	3.3449	2.3556	2.7264		2.7262	3.3855	3.2366	2.9141	3.3035	2.9886		3.0622	3.1977	3.0784	2.2463	3.2086	3.1554		3.3912	3.3878	3.3835	2.9469	3.9816	3.113		2.5413	2.9496	2.6416	3.8735		3.7446	2.5902	3.7044	4.0825	2.4743	2.6794		2.6808	2.8126	2.8723		3.227	3.3997	3.3651	3.0428	2.6323
9.26	3.4946	3.915	3.4664	3.3644	2.3271	2.7147		2.6926	3.3939	3.2212	2.9243	3.2812	2.9932		3.0908	3.1701	3.0594	2.2291	3.2439	3.161		3.4026	3.3893	3.3986	2.9664	3.9961	3.1231		2.5502	2.9461	2.6431	3.9125		3.7526	2.6055	3.7217	4.0927	2.4588	2.689		2.686	2.8042	2.8806		3.2225	3.4034	3.3414	3.0261	2.6264
9.275	3.4925	3.928	3.4389	3.3456	2.3256	2.7095		2.7074	3.3779	3.2358	2.9314	3.2916	2.994		3.0578	3.2245	3.0048	2.2511	3.2164	3.1603		3.4034	3.3769	3.4	2.9505	3.9877	3.1099		2.5153	2.9511	2.6228	3.8922		3.7765	2.6019	3.7154	4.1092	2.4687	2.686		2.6772	2.8433	2.8581		3.2329	3.4086	3.3506	3.0368	2.655
9.29	3.4882	3.8805	3.4347	3.349	2.3316	2.7434		2.7309	3.3977	3.2293	2.9378	3.2656	3.0009		3.1018	3.194	3.0272	2.2606	3.215	3.1814		3.4079	3.3915	3.3778	2.9932	3.9953	3.1216		2.5208	2.959	2.6153	3.9125		3.7518	2.6099	3.7287	4.0856	2.4623	2.7059		2.6904	2.7934	2.8791		3.2351	3.3997	3.3475	3.058	2.6579
9.305	3.5053	3.9014	3.4464	3.3539	2.306	2.739		2.7348	3.4068	3.2407	2.9354	3.2961	2.997		3.0952	3.194	3.0104	2.2469	3.2185	3.1793		3.4177	3.4142	3.3878	2.9448	3.9672	3.1161		2.514	2.9389	2.6348	3.9047		3.7598	2.6041	3.7311	4.0864	2.4729	2.7184		2.6772	2.8088	2.8799		3.2284	3.3923	3.3253	3.0762	2.6228
9.32	3.5195	3.9035	3.4554	3.3442	2.3301	2.7272		2.6988	3.3969	3.2586	2.9054	3.2924	3.0139		3.079	3.1897	3.0034	2.2278	3.2128	3.1863		3.3905	3.3893	3.4245	2.9599	3.9581	3.12		2.5283	2.9748	2.6543	3.8868		3.77	2.6114	3.7295	4.0919	2.463	2.7103		2.6772	2.818	2.8573		3.2484	3.4279	3.3314	3.0618	2.6089
9.335	3.4818	3.8834	3.4574	3.3449	2.3158	2.7368		2.7098	3.4022	3.2204	2.9141	3.2924	3.0384		3.0879	3.1933	3.0328	2.2353	3.258	3.1758		3.4276	3.3893	3.4123	2.9953	3.9847	3.1341		2.5626	3.03	2.6235	3.8728		3.7896	2.6063	3.7279	4.1226	2.4595	2.6919		2.6713	2.8379	2.828		3.2203	3.3841	3.3475	3.0981	2.6586
9.35	3.4925	3.9093	3.432	3.2807	2.3113	2.7515		2.7027	3.422	3.2431	2.9496	3.2901	3.0376		3.1003	3.189	3.0083	2.2305	3.2277	3.1688		3.395	3.4273	3.4036	2.9534	3.993	3.1699		2.5619	2.9934	2.6468	3.9024		3.7446	2.6443	3.746	4.0951	2.4813	2.686		2.6845	2.8057	2.8761		3.244	3.3804	3.349	3.0587	2.6755
9.365	3.4996	3.9316	3.4878	3.3177	2.3316	2.7323		2.7262	3.3931	3.2139	2.9235	3.2649	3.0231		3.0834	3.2216	3.0693	2.2291	3.2206	3.168		3.3632	3.4127	3.3634	2.9621	3.9565	3.1676		2.5619	2.9654	2.6431	3.8743		3.7439	2.6143	3.7593	4.1092	2.4694	2.7022		2.7278	2.8172	2.8904		3.2351	3.3693	3.3559	3.0981	2.6645
9.38	3.5202	3.8999	3.4774	3.3017	2.3368	2.7522		2.6988	3.3924	3.2383	2.9275	3.2961	3.0078		3.0372	3.1796	3.0335	2.1887	3.2277	3.1659		3.3776	3.4142	3.3957	2.978	3.9991	3.1286		2.5742	2.9791	2.6416	3.9343		3.7772	2.5975	3.7154	4.0927	2.5271	2.7317		2.6955	2.8387	2.8581		3.2395	3.3863	3.3184	3.0709	2.6864
9.395	3.5067	3.9381	3.4747	3.3351	2.3143	2.7427		2.7356	3.4022	3.2187	2.9583	3.3028	3.0384		3.0526	3.1933	3.0174	2.2339	3.222	3.1582		3.4102	3.3981	3.3907	2.986	3.9831	3.1629		2.5283	3.0049	2.6536	3.8977		3.7772	2.5778	3.764	4.1037	2.5095	2.728		2.6706	2.8195	2.8611		3.2277	3.3737	3.3184	3.0618	2.6894
9.41	3.4754	3.9352	3.4898	3.3079	2.3151	2.767		2.7012	3.4243	3.2122	2.9686	3.2998	2.9993		3.0666	3.1948	3.0328	2.2552	3.2467	3.1688		3.4488	3.3959	3.395	2.999	3.9672	3.1442		2.4804	2.987	2.628	3.8985		3.7816	2.5843	3.8079	4.0872	2.4954	2.7265		2.6889	2.8425	2.8686		3.2188	3.3945	3.3506	3.0405	2.6367
9.425	3.5003	3.9301	3.465	3.3532	2.3293	2.7515		2.6981	3.4289	3.2586	2.9552	3.3028	3.0078		3.0526	3.2201	3.0798	2.2374	3.2609	3.1688		3.4389	3.4207	3.3979	3.0271	3.9596	3.1543		2.5454	2.9877	2.6656	3.8922		3.7845	2.5938	3.782	4.1014	2.5024	2.7449		2.6955	2.8203	2.8302		3.2344	3.4449	3.3291	3.1057	2.6652
9.44	3.5131	3.9395	3.4375	3.3386	2.312	2.7301		2.7246	3.4152	3.2374	2.9615	3.3199	3.0315		3.0644	3.21	3.0545	2.2558	3.2637	3.1568		3.4291	3.4047	3.418	2.986	4.0082	3.1138		2.5263	3.0142	2.6491	3.9078		3.8222	2.6129	3.7342	4.1061	2.4982	2.7309		2.7131	2.8249	2.84		3.2432	3.3915	3.3276	3.1209	2.674
9.455	3.4975	3.9827	3.4306	3.3818	2.3661	2.7803		2.7238	3.4159	3.2545	2.9512	3.3065	3.0162		3.0871	3.1832	3.0728	2.2415	3.2255	3.1856		3.4192	3.4398	3.4022	2.9686	3.9816	3.1294		2.5201	3.0028	2.6416	3.8743		3.8135	2.5829	3.7609	4.1021	2.4968	2.7243		2.683	2.8387	2.8641		3.2151	3.4331	3.3452	3.1004	2.6747
9.47	3.484	3.9661	3.4843	3.3462	2.3353	2.7449		2.734	3.3863	3.2318	2.9765	3.3087	3.0254		3.0739	3.2093	3.0405	2.2675	3.2552	3.1905		3.4261	3.4515	3.4331	2.9874	4.0082	3.1723		2.5461	3.0329	2.6611	3.8946		3.7787	2.5756	3.742	4.1226	2.487	2.7604		2.6676	2.8233	2.8588		3.1892	3.4219	3.3383	3.0875	2.6777
9.485	3.5109	4.0043	3.4747	3.3644	2.312	2.8009		2.7199	3.3528	3.2513	2.9536	3.2946	3.0399		3.0629	3.2165	3.0636	2.2593	3.2736	3.1793		3.4268	3.4515	3.4597	2.9917	3.9976	3.1535		2.4893	3.0157	2.6498	3.893		3.8034	2.5968	3.7765	4.1006	2.5095	2.7442		2.672	2.8356	2.8543		3.2107	3.442	3.349	3.0769	2.6938
9.5	3.4932	3.9798	3.4795	3.3755	2.2993	2.7758		2.7528	3.3969	3.2741	2.9694	3.2842	3.0483		3.0658	3.2013	3.0608	2.2682	3.2524	3.2179		3.4124	3.4683	3.4389	2.9867	4.0021	3.1855		2.5078	3.0458	2.6513	3.8938		3.8331	2.5887	3.7648	4.1092	2.5046	2.7589		2.7007	2.8241	2.8678		3.2129	3.4264	3.3084	3.089	2.6623
9.515	3.4925	3.9863	3.4698	3.3971	2.3398	2.7957		2.7184	3.3855	3.2806	2.9615	3.2783	3.0254		3.0783	3.1984	3.0405	2.223	3.2277	3.1877		3.4268	3.4624	3.4303	3.0026	3.9831	3.1746		2.5098	3.0307	2.6153	3.8969		3.7932	2.6092	3.8079	4.1234	2.5193	2.7575		2.7036	2.8226	2.8776		3.2011	3.4027	3.3352	3.0701	2.6674
9.53	3.4868	3.9927	3.4967	3.3762	2.3564	2.7788		2.6934	3.403	3.27	2.971	3.2939	3.0476		3.0622	3.2006	3.0594	2.2497	3.2771	3.1842		3.4155	3.4427	3.4281	2.9657	3.9991	3.1582		2.5537	3.0322	2.6498	3.8712		3.8143	2.6012	3.782	4.1171	2.52	2.7707		2.6625	2.8679	2.8904		3.2018	3.4538	3.323	3.0587	2.6864
9.545	3.4705	3.9575	3.4953	3.386	2.3886	2.7832		2.7254	3.3726	3.2749	2.9607	3.2634	3.0606		3.0475	3.2122	3.0517	2.2702	3.2602	3.1877		3.4556	3.4471	3.459	2.9823	3.9641	3.1528		2.5468	2.9992	2.6528	3.8759		3.8121	2.6019	3.7828	4.1423	2.52	2.767		2.7051	2.8118	2.8829		3.19	3.4234	3.349	3.0845	2.7091
9.56	3.484	3.9899	3.4878	3.3713	2.3691	2.7758		2.7403	3.403	3.2277	2.9733	3.2768	3.0223		3.0695	3.1977	3.0132	2.2524	3.2715	3.1765		3.4397	3.4675	3.4216	2.9664	3.9664	3.1317		2.5872	3.0157	2.6498	3.9086		3.836	2.6063	3.7899	4.1297	2.525	2.7634		2.6918	2.8364	2.8911		3.207	3.3952	3.3444	3.0754	2.7047
9.575	3.5088	3.9575	3.4802	3.3483	2.3781	2.7817		2.7129	3.4068	3.2448	2.9638	3.2946	3.0154		3.0614	3.1933	3.0489	2.2682	3.2474	3.18		3.4321	3.4573	3.4525	2.9484	3.9999	3.1434		2.5352	3.0078	2.6408	3.9047		3.8353	2.6034	3.8095	4.1258	2.5222	2.7663		2.7095	2.8502	2.8791		3.1937	3.4338	3.3529	3.0466	2.693
9.59	3.5053	3.9488	3.5132	3.3741	2.3548	2.7965		2.727	3.3794	3.2854	2.952	3.3228	3.0131		3.0805	3.2035	3.037	2.2497	3.2453	3.194		3.4457	3.4749	3.4669	2.9795	3.9816	3.1886		2.5365	3.0006	2.619	3.8837		3.8426	2.6238	3.7703	4.1391	2.5236	2.7589		2.7073	2.8433	2.8874		3.1811	3.4219	3.3751	3.0784	2.6967
9.605	3.5351	3.9819	3.4754	3.3637	2.3564	2.7604		2.7285	3.3992	3.2562	2.9409	3.2976	3.0277		3.0688	3.1912	3.0363	2.2415	3.2948	3.1744		3.4011	3.4441	3.4446	2.9701	4.0006	3.1481		2.5441	2.9676	2.6205	3.8961		3.8404	2.656	3.764	4.1305	2.4933	2.7788		2.6852	2.818	2.8896		3.2055	3.4434	3.3605	3.0762	2.6769
9.62	3.5131	4.0057	3.4781	3.3915	2.297	2.7685		2.7192	3.3916	3.2716	2.9559	3.2612	3.0093		3.0651	3.1854	3.0062	2.2469	3.2545	3.1828		3.4359	3.4544	3.4187	2.9657	4.0189	3.1691		2.5495	3.0063	2.6175	3.9024		3.828	2.6355	3.7859	4.1265	2.5243	2.8156		2.7256	2.8395	2.8979		3.21	3.393	3.3575	3.0481	2.6813
9.635	3.4967	3.9863	3.5036	3.3546	2.3443	2.7832		2.7348	3.3855	3.2545	2.9662	3.2968	3.0277		3.0688	3.2107	3.0496	2.2463	3.2616	3.1638		3.4495	3.4785	3.4087	2.9809	4.0196	3.1442		2.592	3.0286	2.6085	3.893		3.8244	2.6202	3.7773	4.1407	2.5447	2.8075		2.6926	2.8402	2.9242		3.2255	3.4078	3.3912	3.0459	2.6989
9.65	3.5024	4.0158	3.4747	3.3644	2.3421	2.7928		2.7621	3.3741	3.2871	2.9544	3.2976	3.0177		3.0321	3.1977	3.0405	2.2271	3.2284	3.1905		3.4465	3.477	3.4108	3.0149	4.0401	3.1528		2.5324	3.025	2.6205	3.8891		3.8375	2.6363	3.7648	4.147	2.5517	2.7965		2.6794	2.8909	2.8874		3.2203	3.4516	3.3575	3.083	2.6674
9.665	3.5003	3.9827	3.5126	3.3881	2.3849	2.7803		2.7324	3.4289	3.2659	2.9828	3.2708	3.0246		3.0453	3.2042	3.0405	2.2723	3.2545	3.1617		3.4018	3.4515	3.4152	2.9946	3.9976	3.1496		2.5448	3.0071	2.6145	3.8821		3.8288	2.6282	3.7585	4.1218	2.5193	2.7766		2.6786	2.8494	2.8844		3.2233	3.4516	3.3889	3.0709	2.6579
9.68	3.5173	3.9697	3.4726	3.3344	2.3624	2.778		2.7199	3.4159	3.2448	2.9654	3.2649	3.0039		3.0717	3.1825	3.0314	2.2483	3.2665	3.1786		3.4397	3.4376	3.4403	3.0228	3.9953	3.159		2.5441	3.0049	2.622	3.8759		3.8077	2.6034	3.7632	4.0958	2.5243	2.8201		2.6486	2.8295	2.9302		3.2196	3.4145	3.346	3.0959	2.7201
9.695	3.5308	3.9834	3.4988	3.3602	2.3834	2.781		2.7278	3.4205	3.2822	2.9646	3.2708	3.0085		3.0754	3.1839	3.0398	2.238	3.2263	3.1898		3.3981	3.4566	3.4295	2.9946	4.0401	3.1473		2.5283	3.02	2.613	3.8821		3.8259	2.6341	3.771	4.1045	2.5454	2.7958		2.6816	2.8548	2.9257		3.224	3.3989	3.3705	3.0762	2.6879
9.71	3.5464	4.0021	3.5091	3.3407	2.3421	2.7979		2.7465	3.3962	3.3107	2.9828	3.2545	2.9848		3.024	3.1701	3.0475	2.2374	3.275	3.2207		3.4465	3.4909	3.4252	3.0156	4.0356	3.1387		2.5468	3.0343	2.6363	3.8852		3.8542	2.6516	3.7624	4.1163	2.525	2.7972		2.6515	2.8625	2.9152		3.2329	3.4108	3.372	3.0686	2.6894
9.725	3.5557	3.9949	3.5015	3.3616	2.3586	2.7655		2.7363	3.4152	3.2269	2.9536	3.2857	3.02		3.0335	3.2056	3.0447	2.2175	3.2566	3.2242		3.4472	3.4427	3.4123	3.051	4.0371	3.1309		2.5427	3.0135	2.5943	3.8868		3.8186	2.6114	3.7797	4.0974	2.5278	2.7692		2.6779	2.8287	2.9175		3.2432	3.4175	3.3797	3.0724	2.6806
9.74	3.5003	4.0186	3.4574	3.3734	2.3594	2.7655		2.7238	3.4053	3.2505	2.9686	3.2775	2.9817		3.0739	3.1977	3.0503	2.2237	3.2503	3.18		3.4329	3.4573	3.4382	3.0358	4.0348	3.1317		2.5564	3.0236	2.5995	3.865		3.8375	2.664	3.7836	4.1344	2.5341	2.7656		2.6757	2.8778	2.8972		3.2159	3.4308	3.382	3.0481	2.6989
9.755	3.5429	4.0014	3.465	3.34	2.3511	2.7589		2.7692	3.4053	3.2797	2.982	3.3005	3.0215		3.0585	3.1912	3.0573	2.225	3.2503	3.154		3.4306	3.4807	3.418	3.0279	4.0523	3.1403		2.5708	3.0379	2.6108	3.8821		3.823	2.6428	3.7891	4.1242	2.5236	2.7707		2.6808	2.8464	2.9077		3.2307	3.4694	3.3329	3.0724	2.6989
9.77	3.5166	4.0064	3.4698	3.3581	2.3639	2.7559		2.7457	3.4182	3.2651	2.9646	3.3199	3.0078		3.0578	3.2187	3.0286	2.2189	3.2602	3.1638		3.4457	3.5048	3.454	3.0243	4.0378	3.1637		2.5612	3.0272	2.6085	3.9218		3.8368	2.6553	3.7695	4.1431	2.5046	2.7759		2.6742	2.864	2.919		3.2329	3.4219	3.3529	3.0496	2.6791
9.785	3.5351	4.0035	3.4967	3.3769	2.3511	2.7847		2.7348	3.4304	3.2806	2.9433	3.3273	3.0223		3.0651	3.1962	3.0545	2.2257	3.2496	3.1786		3.4094	3.4946	3.4641	3.0055	4.0219	3.1777		2.5475	3.0171	2.595	3.893		3.8259	2.6385	3.753	4.1572	2.5362	2.7707		2.6816	2.8686	2.8844		3.2299	3.4509	3.3506	3.0837	2.7047
9.8	3.5436	4.0007	3.5132	3.4111	2.3436	2.795		2.7145	3.4517	3.2261	2.9354	3.3243	3.0881		3.0783	3.1897	3.0538	2.2298	3.2658	3.1898		3.4601	3.4749	3.4468	3.017	4.0462	3.1754		2.5605	3.0257	2.601	3.9133		3.7983	2.6648	3.7812	4.1557	2.5327	2.7987		2.6823	2.8947	2.8994		3.2454	3.436	3.3621	3.0693	2.6886
9.815	3.5386	4.0208	3.485	3.4027	2.3699	2.8245		2.7371	3.4593	3.2659	2.9552	3.3161	3.0613		3.0901	3.1991	3.0342	2.2367	3.2623	3.1828		3.4631	3.4924	3.413	3.0206	4.0477	3.1707		2.5263	3.0358	2.583	3.8899		3.8288	2.6502	3.8048	4.1321	2.5278	2.7906		2.6896	2.8801	2.8754		3.2395	3.4449	3.3444	3.0337	2.7106
9.83	3.5131	4.0258	3.4754	3.3713	2.3466	2.8075		2.7371	3.4669	3.2537	2.9457	3.3213	3.0238		3.0923	3.2194	3.0265	2.2148	3.2354	3.1716		3.4571	3.4997	3.4403	3.0315	4.0378	3.1411		2.5557	2.9705	2.5747	3.9211		3.8498	2.6699	3.7828	4.1415	2.5369	2.7987		2.7007	2.8917	2.8859		3.2469	3.4486	3.3605	3.0693	2.6901
9.845	3.5415	4.0251	3.5008	3.4041	2.3706	2.7943		2.7762	3.4334	3.2659	2.9504	3.2968	3.0391		3.0886	3.2382	3.037	2.2319	3.2404	3.1723		3.4654	3.458	3.4741	3.0257	4.0295	3.1418		2.5044	2.9812	2.619	3.8907		3.8491	2.6348	3.7883	4.1722	2.5243	2.7987		2.6867	2.8901	2.9024		3.2484	3.4575	3.3804	3.0451	2.7113
9.86	3.5713	3.9827	3.4822	3.3804	2.3511	2.7957		2.7207	3.4502	3.2472	2.9275	3.2805	3.082		3.0834	3.2187	3.0615	2.2408	3.2489	3.2017		3.47	3.4814	3.4633	3.0105	4.034	3.1785		2.4934	2.9992	2.6205	3.8564		3.8397	2.6238	3.7899	4.1635	2.5475	2.8164		2.6794	2.8702	2.8911		3.2573	3.4182	3.3337	3.0807	2.7187
9.875	3.5493	4.0244	3.4891	3.3915	2.3714	2.7994		2.7145	3.4091	3.2968	2.9291	3.3117	3.0652		3.0967	3.239	3.0749	2.2435	3.2715	3.1926		3.501	3.4734	3.4871	3.0214	4.034	3.1746		2.5126	3.0193	2.6288	3.9008		3.8295	2.6231	3.793	4.1415	2.5292	2.7656		2.694	2.9047	2.8904		3.2173	3.4598	3.3789	3.0375	2.6886
9.89	3.5102	4.0158	3.4767	3.3846	2.3571	2.8178		2.7473	3.4365	3.2716	2.9449	3.2976	3.0789		3.0798	3.2404	3.0482	2.2408	3.2517	3.18		3.4972	3.477	3.4475	3.0264	4.0242	3.1793		2.5133	3.0214	2.6085	3.9		3.8048	2.6487	3.7789	4.1313	2.5116	2.8186		2.6845	2.8917	2.9024		3.2528	3.4583	3.3789	3.0762	2.7326
9.905	3.5571	4.0359	3.4857	3.3853	2.3766	2.8134		2.7238	3.4768	3.2684	2.9733	3.2864	3.072		3.0688	3.223	3.0854	2.2552	3.2255	3.173		3.4866	3.4975	3.4648	3.0351	4.0348	3.1886		2.5187	3.015	2.6348	3.9086		3.8215	2.6545	3.7514	4.1147	2.5383	2.7921		2.7043	2.8633	2.8851		3.258	3.4842	3.3536	3.064	2.6784
9.92	3.5727	4.0014	3.4781	3.3874	2.3669	2.8024		2.7098	3.4464	3.2887	2.9907	3.3191	3.0514		3.0578	3.2064	3.0657	2.2374	3.2489	3.1723		3.4881	3.4595	3.436	2.999	4.0439	3.1762		2.4975	3.0537	2.6235	3.9234		3.8389	2.6553	3.833	4.1612	2.513	2.8208		2.7197	2.8709	2.8874		3.2558	3.4761	3.3421	3.0792	2.6886
9.935	3.5358	4.0323	3.496	3.3699	2.3579	2.8053		2.7199	3.4411	3.2716	2.9749	3.3057	3.0874		3.0475	3.2071	3.0714	2.2524	3.2566	3.2102		3.4775	3.4749	3.4267	3.0185	4.0264	3.2237		2.5085	3.02	2.6003	3.939		3.8709	2.6494	3.8212	4.1785	2.5193	2.8061		2.7087	2.8702	2.8821		3.2551	3.4434	3.3659	3.0618	2.7201
9.95	3.55	4.0258	3.516	3.409	2.3631	2.7817		2.7278	3.4213	3.2838	2.9654	3.3072	3.0544		3.0783	3.2592	3.0328	2.2298	3.2467	3.1723		3.4669	3.5143	3.4684	3.0329	4.0622	3.1762		2.4879	3.0329	2.5913	3.9101		3.823	2.6757	3.8157	4.1572	2.5186	2.7928		2.6867	2.8571	2.8889		3.2454	3.4605	3.3797	3.0807	2.6938
9.965	3.5337	4.01	3.4836	3.4208	2.3481	2.8134		2.7449	3.4456	3.244	2.967	3.3303	3.0675		3.0724	3.2303	3.0643	2.2065	3.2672	3.1898		3.4624	3.4968	3.4799	3.0423	4.0401	3.2027		2.5263	3.0279	2.6498	3.946		3.8259	2.6853	3.8251	4.1478	2.5299	2.8053		2.7146	2.8771	2.8806		3.2262	3.439	3.385	3.0837	2.6645
9.98	3.5266	4.0323	3.4767	3.3978	2.3391	2.7935		2.7395	3.4167	3.2773	2.9322	3.3236	3.0537		3.0636	3.2469	3.0468	2.2367	3.2919	3.1975		3.4836	3.488	3.4748	3.0481	4.0606	3.2027		2.5448	3.0264	2.6626	3.9203		3.881	2.6765	3.8487	4.1698	2.5292	2.8237		2.675	2.8441	2.8896		3.2454	3.4256	3.3774	3.0784	2.7165
9.995	3.5372	4.0186	3.4871	3.4027	2.3511	2.7965		2.7559	3.454	3.2602	2.9512	3.3273	3.0514		3.0901	3.2491	3.0896	2.262	3.2806	3.2109		3.4631	3.458	3.4511	3.025	4.0409	3.2034		2.5064	3.0293	2.6491	3.8899		3.8288	2.656	3.8416	4.1344	2.5419	2.795		2.7161	2.8548	2.8806		3.2625	3.4523	3.3567	3.0913	2.6747
10.01	3.5649	4.0021	3.4719	3.4062	2.3496	2.7884		2.7551	3.4433	3.2944	2.9409	3.3147	3.105		3.1077	3.2317	3.0952	2.238	3.2707	3.2193		3.4745	3.51	3.4605	3.0336	4.0378	3.2097		2.5256	3.0437	2.6288	3.893		3.8854	2.6567	3.8244	4.1856	2.5137	2.7891		2.7168	2.8479	2.9047		3.2528	3.442	3.3421	3.0724	2.6616
10.025	3.5599	4.0165	3.4822	3.4152	2.3293	2.7832		2.7551	3.4274	3.2521	2.952	3.3176	3.0644		3.0856	3.2382	3.058	2.249	3.2587	3.1968		3.4798	3.4873	3.4418	3.0394	4.0386	3.2019		2.5495	3.0157	2.6641	3.9086		3.8781	2.656	3.8573	4.1612	2.5383	2.8252		2.7197	2.884	2.8648		3.2514	3.4553	3.3575	3.089	2.6901
10.04	3.5301	3.9776	3.4816	3.3832	2.3548	2.809		2.7879	3.4289	3.2399	2.9346	3.3288	3.0537		3.0967	3.231	3.0686	2.2052	3.2524	3.2024		3.4382	3.5202	3.4619	3.0344	4.034	3.1917		2.5434	3.0329	2.622	3.9195		3.8665	2.6443	3.8408	4.1423	2.5327	2.8127		2.7278	2.8947	2.8896		3.2639	3.4227	3.3605	3.0966	2.6894
10.055	3.5635	4.0014	3.5036	3.4069	2.3796	2.7935		2.7535	3.4289	3.257	2.9299	3.3414	3.0644		3.0658	3.2266	3.0945	2.2285	3.2573	3.1793		3.4715	3.499	3.4518	3.0626	4.0485	3.1855		2.529	3.053	2.619	3.8961		3.8339	2.6611	3.8377	4.1754	2.5559	2.8201		2.7395	2.8725	2.8445		3.2765	3.4501	3.3873	3.0633	2.6952
10.07	3.5585	4.0129	3.4678	3.3992	2.3624	2.7463		2.7707	3.4281	3.2318	2.9844	3.3696	3.0705		3.0989	3.2317	3.0924	2.2326	3.2587	3.1891		3.4707	3.4814	3.4921	3.0727	4.047	3.2042		2.5482	3.0157	2.6183	3.9288		3.9057	2.6823	3.8471	4.1872	2.5933	2.8399		2.7344	2.8686	2.8551		3.2972	3.4768	3.3621	3.0709	2.6799
10.085	3.5535	3.9834	3.4946	3.4118	2.3789	2.7559		2.7629	3.4502	3.2741	2.9654	3.354	3.0552		3.1033	3.2404	3.0749	2.2113	3.2545	3.1786		3.4578	3.4822	3.4806	3.0691	4.0363	3.2385		2.5434	3.0128	2.6115	3.9039		3.8984	2.6962	3.8667	4.1966	2.5391	2.8171		2.7351	2.8671	2.8535		3.2839	3.4568	3.3536	3.0875	2.6894
10.1	3.5784	4.0158	3.4822	3.4069	2.3624	2.7736		2.7465	3.403	3.2789	2.9472	3.3213	3.0766		3.0989	3.2404	3.0349	2.2278	3.2326	3.18		3.5085	3.5048	3.4885	3.0698	4.012	3.2183		2.5379	3.0465	2.6085	3.9249		3.8868	2.6845	3.8628	4.2005	2.5616	2.8422		2.7205	2.8663	2.8648		3.2647	3.459	3.3713	3.1148	2.723
10.115	3.5677	3.9855	3.5036	3.4208	2.3901	2.8245		2.7699	3.4053	3.3025	2.948	3.3355	3.0652		3.0812	3.218	3.065	2.2552	3.2722	3.1695		3.476	3.4961	3.4763	3.0763	4.0508	3.1933		2.555	3.0336	2.6356	3.8907		3.8912	2.6619	3.8581	4.1856	2.5707	2.809		2.7168	2.8801	2.8671		3.3031	3.485	3.395	3.0966	2.715
10.13	3.5933	3.9805	3.5002	3.4097	2.3601	2.8031		2.7723	3.4418	3.2724	2.9615	3.3169	3.0575		3.1216	3.2122	3.0735	2.2682	3.2425	3.1828		3.4874	3.4661	3.4971	3.0705	4.0151	3.205		2.5694	3.0487	2.625	3.932		3.8643	2.6363	3.8745	4.1557	2.5658	2.8333		2.7043	2.9055	2.8671		3.2832	3.4434	3.372	3.0565	2.7018
10.145	3.5542	4.0158	3.4671	3.3699	2.3789	2.806		2.7762	3.4281	3.2863	2.986	3.3399	3.0567		3.1106	3.2477	3.0973	2.2641	3.2446	3.1638		3.5017	3.4924	3.4971	3.0654	4.0257	3.2214		2.555	3.0214	2.6228	3.8899		3.8462	2.7013	3.8589	4.1549	2.5405	2.8164		2.7124	2.8656	2.8859		3.2728	3.4738	3.3529	3.0277	2.693
10.16	3.5436	4.0143	3.4678	3.4222	2.3518	2.7825		2.7699	3.4426	3.3058	2.9812	3.3392	3.0743		3.1525	3.2245	3.0763	2.2702	3.2686	3.1673		3.5002	3.499	3.4655	3.0611	4.0113	3.2292		2.5304	3.0236	2.6476	3.8977		3.8767	2.6765	3.8604	4.1935	2.5581	2.8215		2.7359	2.8663	2.8693		3.2787	3.4538	3.3598	3.0701	2.7018
10.175	3.545	4.023	3.4754	3.409	2.3744	2.7714		2.7363	3.4479	3.296	2.9544	3.3191	3.0521		3.093	3.2216	3.0714	2.2661	3.2842	3.1512		3.4919	3.499	3.4504	3.0597	4.0257	3.2245		2.5187	3.0422	2.6423	3.9101		3.8556	2.7021	3.8291	4.1903	2.5623	2.8547		2.7278	2.8771	2.8949		3.3024	3.4331	3.3759	3.0792	2.6908
10.19	3.5535	4.0424	3.5119	3.4361	2.3736	2.7795		2.7871	3.4357	3.2537	2.9457	3.3243	3.1004		3.1202	3.239	3.0524	2.2743	3.2672	3.2046		3.4919	3.5158	3.4669	3.0719	4.0257	3.2128		2.5187	3.0221	2.6498	3.914		3.8709	2.7065	3.8604	4.2092	2.5693	2.8591		2.7461	2.8525	2.8911		3.3053	3.4523	3.3552	3.0436	2.6857
10.205	3.5649	4.0359	3.5167	3.3943	2.3571	2.7972		2.7715	3.4517	3.3009	2.9646	3.305	3.069		3.1231	3.2317	3.0566	2.2668	3.2602	3.1786		3.4904	3.5173	3.4705	3.0763	4.0356	3.2292		2.529	3.0006	2.6588	3.9179		3.8803	2.7006	3.8565	4.2273	2.5911	2.8061		2.7285	2.8732	2.8731		3.2839	3.4649	3.3429	3.0466	2.6886
10.22	3.5656	4.0359	3.4884	3.4208	2.3834	2.7987		2.7684	3.4388	3.2732	2.9552	3.3057	3.0705		3.1216	3.2187	3.0398	2.2949	3.2912	3.1688		3.4768	3.51	3.5101	3.0748	4.0447	3.2526		2.529	3.0272	2.6295	3.9242		3.8571	2.6991	3.8487	4.1706	2.5742	2.8399		2.6985	2.874	2.8648		3.2891	3.4664	3.3697	3.0299	2.7018
10.235	3.5564	4.0158	3.465	3.4361	2.3939	2.8075		2.7496	3.4684	3.2675	2.9757	3.3355	3.0851		3.1033	3.2129	3.023	2.2805	3.2545	3.2109		3.507	3.5107	3.4993	3.0994	4.0622	3.2206		2.5338	2.9819	2.631	3.9546		3.8868	2.7145	3.8306	4.2021	2.575	2.8591		2.7102	2.8494	2.8678		3.2891	3.4242	3.3789	3.0481	2.6908
10.25	3.5635	4.0208	3.4733	3.432	2.3548	2.7662		2.7645	3.4548	3.2903	2.9559	3.3325	3.0843		3.1356	3.2353	3.0398	2.2456	3.2594	3.2102		3.4768	3.5663	3.4777	3.0683	4.053	3.2105		2.501	3.0228	2.6273	3.9086		3.8643	2.7028	3.8557	4.2021	2.608	2.8392		2.7476	2.8671	2.8821		3.2943	3.4553	3.3651	3.0481	2.7062
10.265	3.5464	4.0359	3.4857	3.4118	2.3691	2.7972		2.7543	3.4654	3.2944	2.9662	3.3563	3.0644		3.1202	3.2245	3.0412	2.2504	3.2206	3.2074		3.4919	3.5385	3.4655	3.0467	4.0432	3.2338		2.4989	3.0272	2.616	3.9203		3.8266	2.7321	3.8314	4.2068	2.5982	2.8414		2.7454	2.8625	2.8934		3.2514	3.4612	3.3697	3.0815	2.6923
10.28	3.5422	4.0287	3.485	3.4382	2.3856	2.7854		2.7371	3.492	3.2895	2.9662	3.3577	3.0552		3.1253	3.2165	3.0286	2.2326	3.2616	3.2067		3.4858	3.5041	3.4669	3.0604	4.0682	3.2245		2.49	3.048	2.6641	3.9468		3.8651	2.6904	3.8142	4.2037	2.5672	2.8517		2.7337	2.8648	2.8656		3.258	3.4635	3.3659	3.0678	2.6894
10.295	3.5635	4.0431	3.5119	3.4327	2.3436	2.7965		2.7309	3.473	3.2594	2.9749	3.354	3.0499		3.118	3.2049	3.0195	2.2456	3.2933	3.2207		3.4768	3.4961	3.4827	3.098	4.0371	3.2268		2.4832	3.02	2.6543	3.9211		3.8716	2.7087	3.851	4.2084	2.6165	2.8532		2.7425	2.8686	2.9175		3.2381	3.4382	3.3598	3.0731	2.7223
10.31	3.5628	4.023	3.4822	3.432	2.3864	2.7854		2.7637	3.4829	3.2985	2.9804	3.3392	3.0766		3.1378	3.2049	3.0146	2.26	3.2926	3.2137		3.4805	3.5209	3.4734	3.0524	4.0462	3.2432		2.5235	3.0329	2.6446	3.9296		3.8643	2.7174	3.8361	4.1935	2.5792	2.865		2.7161	2.8709	2.8896		3.2735	3.4775	3.3896	3.0777	2.6711
10.325	3.5599	4.0208	3.5167	3.4347	2.3849	2.781		2.7559	3.4913	3.2586	2.9749	3.3362	3.0667		3.1348	3.2035	3.0244	2.225	3.2672	3.2031		3.5138	3.5114	3.4971	3.0821	4.0508	3.2487		2.5359	3.0114	2.604	3.9039		3.8629	2.6977	3.8102	4.2013	2.5672	2.8687		2.7219	2.8771	2.8896		3.2876	3.4242	3.3429	3.0474	2.6886
10.34	3.5819	4.0158	3.505	3.4598	2.3946	2.8237		2.7543	3.5057	3.2814	2.9599	3.3429	3.1019		3.1385	3.2093	3.0251	2.2141	3.2976	3.18		3.4972	3.5019	3.5115	3.0676	4.047	3.2354		2.5783	3.0422	2.6273	3.9211		3.8513	2.7204	3.8557	4.2186	2.5644	2.8709		2.7359	2.8456	2.9107		3.2883	3.4827	3.3621	3.0709	2.7004
10.355	3.5869	4.0395	3.507	3.4264	2.3751	2.7854		2.7801	3.4639	3.2765	2.9607	3.3251	3.0659		3.129	3.1854	2.9957	2.2305	3.2686	3.1716		3.4775	3.5158	3.5014	3.0972	4.0356	3.2214		2.5194	3.0451	2.6153	3.9436		3.868	2.7094	3.8667	4.1998	2.5911	2.8775		2.7322	2.874	2.8889		3.2647	3.4738	3.3988	3.0913	2.7157
10.37	3.5656	4.0165	3.5029	3.4313	2.3631	2.8459		2.7817	3.4662	3.3001	2.9583	3.328	3.0812		3.1253	3.2361	3.0153	2.2291	3.2326	3.2214		3.4783	3.5107	3.4914	3.0806	4.0196	3.2245		2.527	3.0293	2.6536	3.9296		3.8585	2.716	3.8753	4.21	2.6024	2.8539		2.7197	2.8771	2.8769		3.3031	3.4813	3.3797	3.0845	2.685
10.385	3.5954	4.041	3.4905	3.4515	2.3736	2.806		2.7817	3.4913	3.2797	2.9868	3.334	3.0912		3.1224	3.2093	3.0342	2.2059	3.2722	3.173		3.4798	3.5209	3.4899	3.0654	4.0432	3.205		2.5365	3.0286	2.6318	3.9491		3.8607	2.7584	3.8573	4.2415	2.5559	2.8635		2.7095	2.8502	2.8949		3.3024	3.4627	3.3835	3.058	2.6938
10.4	3.5926	4.0424	3.5105	3.4368	2.3571	2.8193		2.7692	3.4426	3.2732	2.9994	3.2887	3.0675		3.1084	3.2339	2.988	2.2517	3.2707	3.1947		3.4866	3.5217	3.4914	3.0929	4.0675	3.237		2.5454	3.0286	2.589	3.9063		3.8542	2.7343	3.8722	4.2328	2.563	2.8569		2.7051	2.854	2.8866		3.2728	3.4968	3.3804	3.0974	2.6967
10.415	3.5862	4.051	3.5222	3.4313	2.3556	2.7803		2.7895	3.4821	3.2863	2.9694	3.308	3.1027		3.1304	3.2237	2.9901	2.2422	3.2623	3.2495		3.5093	3.5458	3.4892	3.0936	4.0789	3.2533		2.5495	3.0709	2.6476	3.9172		3.8738	2.735	3.8518	4.2045	2.5883	2.8687		2.7029	2.8663	2.8896		3.2425	3.4761	3.4004	3.0572	2.7033
10.43	3.5564	4.0546	3.5146	3.4626	2.3586	2.7869		2.7989	3.4715	3.2822	2.9433	3.3072	3.0713		3.1356	3.2324	3.0307	2.3093	3.2679	3.2263		3.5063	3.5121	3.4986	3.0806	4.0834	3.2526		2.5598	3.0602	2.6521	3.9468		3.8476	2.7225	3.8408	4.2588	2.57	2.8466		2.6779	2.8418	2.8829		3.2854	3.462	3.3889	3.0572	2.7033
10.445	3.5699	4.0381	3.4953	3.4682	2.3706	2.795		2.7785	3.4761	3.3033	2.9504	3.328	3.0789		3.1157	3.2151	3.0181	2.2737	3.2545	3.1919		3.507	3.5268	3.4964	3.0972	4.0181	3.2183		2.5619	3.0487	2.6386	3.914		3.86	2.7094	3.8298	4.2517	2.5637	2.8628		2.7227	2.8441	2.8708		3.3016	3.4976	3.3889	3.0701	2.7135
10.46	3.5862	4.0625	3.4988	3.4459	2.3886	2.8223		2.7864	3.4578	3.2944	2.9599	3.3213	3.0766		3.1341	3.218	3.0419	2.2675	3.2404	3.1982		3.5108	3.5487	3.4914	3.0654	4.0295	3.2518		2.553	3.0702	2.6738	3.9491		3.8476	2.7277	3.8267	4.247	2.5637	2.8488		2.6963	2.8379	2.8731		3.2854	3.4649	3.3835	3.064	2.6945
10.475	3.5713	4.0366	3.5201	3.4313	2.3879	2.8134		2.7668	3.4441	3.305	2.9836	3.3199	3.0659		3.0996	3.2469	3.0209	2.2593	3.2453	3.227		3.5033	3.5173	3.5381	3.103	4.0538	3.2229		2.5523	3.0444	2.6431	3.9616		3.8426	2.7591	3.8526	4.2257	2.5693	2.8628		2.6691	2.8402	2.8551		3.2802	3.4694	3.3544	3.0527	2.723
10.49	3.5833	4.0294	3.5387	3.4466	2.3804	2.8304		2.7848	3.4677	3.2789	2.9955	3.2924	3.0835		3.0798	3.2165	3.0209	2.2695	3.2467	3.2102		3.4737	3.5348	3.4835	3.0987	4.0561	3.2377		2.5708	3.0716	2.6536	3.9475		3.8208	2.7167	3.8502	4.2234	2.5559	2.862		2.7029	2.8625	2.8964		3.2721	3.4998	3.3636	3.0663	2.7348
10.505	3.5862	4.0445	3.527	3.4403	2.3811	2.8193		2.7676	3.4639	3.2741	2.9781	3.276	3.0713		3.0856	3.2361	3.0153	2.26	3.2736	3.2193		3.4677	3.5034	3.5014	3.0828	4.0834	3.1871		2.5776	3.0903	2.6738	3.9179		3.8716	2.7211	3.8494	4.232	2.5996	2.8539		2.7388	2.8187	2.8731		3.2795	3.4627	3.3605	3.0709	2.7494
10.52	3.6082	4.0669	3.5325	3.4403	2.3706	2.8304		2.7645	3.4654	3.2635	2.9986	3.2939	3.1011		3.0864	3.2085	3.0188	2.2654	3.2587	3.2263		3.4472	3.5173	3.5187	3.1059	4.0842	3.2112		2.5605	3.0523	2.6581	3.9717		3.8484	2.7584	3.844	4.2131	2.5651	2.8657		2.7036	2.8579	2.8911		3.275	3.4835	3.3981	3.0989	2.7479
10.535	3.5855	4.0525	3.5284	3.4076	2.3601	2.8031		2.7981	3.489	3.283	2.9915	3.3199	3.0851		3.1363	3.2281	3.0006	2.2826	3.2707	3.2509		3.4609	3.5385	3.5237	3.0871	4.0888	3.2034		2.5667	3.0465	2.6633	3.9094		3.873	2.7525	3.8353	4.2399	2.6102	2.8628		2.6882	2.8663	2.8896		3.3068	3.5228	3.4119	3.1376	2.7289
10.55	3.5727	4.0589	3.4864	3.4166	2.3481	2.8392		2.7449	3.4654	3.2822	2.9615	3.3525	3.0835		3.1216	3.2172	3.0034	2.2935	3.2912	3.246		3.4662	3.5041	3.4907	3.0669	4.069	3.1988		2.5537	3.0501	2.6175	3.9522		3.8571	2.7416	3.8628	4.2493	2.6116	2.8694		2.708	2.8748	2.9002		3.2987	3.4724	3.3919	3.108	2.7355
10.565	3.5642	4.0676	3.5401	3.4313	2.3503	2.809		2.7856	3.4555	3.2806	2.9931	3.3466	3.0774		3.1539	3.2209	3.0237	2.3045	3.2863	3.2453		3.4601	3.4997	3.5194	3.1182	4.0264	3.2097		2.5537	3.0494	2.6716	3.9101		3.8622	2.7174	3.862	4.2053	2.6172	2.8753		2.7043	2.8778	2.9182		3.3016	3.4916	3.3881	3.0936	2.7289
10.58	3.6203	4.0481	3.5312	3.441	2.3691	2.8525		2.791	3.4342	3.2936	2.9623	3.3332	3.0889		3.1275	3.2064	3.0279	2.3106	3.2707	3.213		3.4874	3.4705	3.5367	3.1059	4.0508	3.205		2.5482	3.0853	2.6603	3.9569		3.8592	2.762	3.9059	4.2391	2.5982	2.8267		2.6845	2.8502	2.9272		3.2898	3.5198	3.3812	3.0822	2.715
10.595	3.6061	4.0539	3.5105	3.4396	2.3751	2.8304		2.7778	3.4616	3.3001	2.9583	3.3184	3.0682		3.1363	3.21	3.0034	2.3236	3.251	3.2151		3.4783	3.5012	3.5273	3.0951	4.1017	3.205		2.5174	3.0559	2.6573	3.9218		3.8643	2.7145	3.8526	4.2194	2.6073	2.8326		2.6918	2.8425	2.9272		3.2987	3.522	3.3782	3.0633	2.7267
10.61	3.5528	4.0805	3.5215	3.4201	2.3864	2.8186		2.7668	3.4319	3.3269	2.9662	3.3206	3.0858		3.115	3.2027	3.0048	2.2963	3.2594	3.213		3.5131	3.5297	3.5209	3.1037	4.0758	3.2229		2.5448	3.0839	2.6663	3.9592		3.8426	2.7174	3.8698	4.2612	2.6151	2.8849		2.6963	2.8587	2.9265		3.295	3.4857	3.382	3.0739	2.7157
10.625	3.5564	4.064	3.505	3.4306	2.3969	2.8326		2.7715	3.4342	3.3196	2.9923	3.3154	3.1027		3.1084	3.1962	3.0006	2.2661	3.2969	3.2221		3.5297	3.5663	3.5086	3.0821	4.0454	3.2518		2.5468	3.0731	2.6506	3.9359		3.9202	2.7364	3.8643	4.2604	2.5869	2.8694		2.7161	2.8571	2.8942		3.2957	3.4798	3.3835	3.0898	2.6996
10.64	3.5613	4.0884	3.5243	3.4459	2.3977	2.8289		2.7871	3.4525	3.3066	2.9812	3.3176	3.0736		3.1025	3.189	3.0314	2.2935	3.2962	3.1954		3.507	3.5224	3.5151	3.0712	4.0576	3.2533		2.5523	3.0745	2.6491	3.9436		3.9224	2.7087	3.9012	4.2493	2.6151	2.8797		2.6948	2.884	2.9129		3.326	3.4679	3.3605	3.039	2.6996
10.655	3.5571	4.0582	3.4898	3.4814	2.3661	2.8407		2.7817	3.4684	3.2879	3.0034	3.3362	3.0682		3.1414	3.2122	3.0223	2.2784	3.2955	3.2137		3.5108	3.507	3.513	3.0575	4.05	3.2463		2.5626	3.0925	2.6528	3.9078		3.8897	2.7533	3.8785	4.2722	2.6207	2.9165		2.7007	2.8395	2.9205		3.3127	3.5013	3.3352	3.0853	2.6843
10.67	3.5613	4.0877	3.494	3.4347	2.3894	2.792		2.7676	3.4532	3.2985	2.9828	3.2939	3.0613		3.137	3.2078	3.0062	2.2791	3.2891	3.2095		3.5025	3.5238	3.5252	3.0351	4.0538	3.2681		2.5578	3.0745	2.6431	3.8977		3.8803	2.7386	3.8589	4.2305	2.6285	2.8952		2.7058	2.8425	2.9077		3.3076	3.4902	3.3789	3.089	2.6908
10.685	3.5571	4.0611	3.5291	3.432	2.3594	2.851		2.7731	3.4753	3.322	3.0097	3.3295	3.0789		3.1378	3.2056	3.0097	2.2757	3.2757	3.1821		3.5305	3.5158	3.5309	3.0712	4.0705	3.2463		2.5762	3.0867	2.6573	3.9452		3.8781	2.7569	3.8855	4.2493	2.6151	2.9114		2.6852	2.8149	2.9498		3.3113	3.5131	3.3483	3.0534	2.7099
10.7	3.5727	4.0791	3.516	3.4403	2.4029	2.8938		2.7692	3.4532	3.2993	3.02	3.3288	3.0652		3.151	3.2259	3.0223	2.2394	3.2835	3.2249		3.5078	3.5151	3.5036	3.0698	4.0492	3.2471		2.5783	3.0573	2.6491	3.9296		3.8781	2.7196	3.8894	4.2344	2.6292	2.8451		2.7329	2.8648	2.9355		3.2935	3.482	3.3682	3.0663	2.7143
10.715	3.5734	4.0913	3.5284	3.4278	2.3969	2.8687		2.7559	3.4608	3.3017	3.0105	3.3295	3.0675		3.1458	3.1861	3.03	2.2435	3.3075	3.2207		3.501	3.529	3.5144	3.0915	4.0561	3.2416		2.5441	3.0695	2.6453	3.9374		3.8926	2.7321	3.9012	4.2706	2.6094	2.8657		2.7183	2.8134	2.916		3.2839	3.5109	3.3736	3.0352	2.6938
10.73	3.611	4.0863	3.4974	3.4605	2.3684	2.8392		2.7918	3.438	3.318	3.0097	3.3109	3.0789		3.1488	3.1984	3.0181	2.2538	3.3174	3.2046		3.4851	3.477	3.4993	3.0842	4.0812	3.219		2.5619	3.0594	2.6738	3.9296		3.9122	2.7781	3.8753	4.2738	2.6179	2.904		2.7234	2.8318	2.9408		3.2846	3.5198	3.346	3.061	2.7282
10.745	3.6011	4.0561	3.5677	3.4285	2.3518	2.8481		2.7488	3.454	3.2911	3.0136	3.3199	3.0897		3.1224	3.2151	3.0454	2.2264	3.3117	3.1786		3.4881	3.499	3.505	3.0315	4.0576	3.2713		2.5359	3.0975	2.6551	3.9444		3.8934	2.7218	3.8988	4.2399	2.6066	2.8746		2.7241	2.831	2.931		3.3201	3.5191	3.369	3.0837	2.7091
10.76	3.5777	4.0669	3.5043	3.4494	2.3586	2.8547		2.7488	3.4464	3.2781	3.02	3.3184	3.0996		3.1436	3.2324	3.0559	2.2668	3.3103	3.1863		3.4964	3.5158	3.5302	3.09	4.0515	3.2611		2.581	3.0688	2.6468	3.9491		3.8919	2.7262	3.9051	4.2596	2.6214	2.8532		2.7212	2.8479	2.9265		3.3105	3.502	3.3866	3.0557	2.6747
10.775	3.5919	4.0438	3.5387	3.4682	2.3556	2.8392		2.7817	3.4578	3.3107	3.0128	3.3436	3.1065		3.1216	3.1904	3.058	2.2689	3.2602	3.2235		3.4768	3.4844	3.5396	3.0944	4.05	3.2354		2.568	3.0673	2.6723	3.9499		3.8672	2.773	3.938	4.2627	2.6453	2.893		2.7051	2.8517	2.9242		3.2876	3.4805	3.3965	3.1194	2.7121
10.79	3.5904	4.0604	3.527	3.4536	2.3706	2.8318		2.766	3.4517	3.2741	3.0097	3.3139	3.1019		3.1172	3.231	3.0896	2.2887	3.2877	3.2172		3.5161	3.5319	3.5403	3.0365	4.0538	3.251		2.5372	3.0559	2.6581	3.9561		3.8832	2.765	3.9278	4.2501	2.6186	2.9077		2.7014	2.8356	2.9453		3.3083	3.5191	3.3843	3.0853	2.726
10.805	3.5493	4.0568	3.5463	3.4682	2.3616	2.8318		2.7582	3.4761	3.2765	2.9607	3.3206	3.1111		3.1385	3.1897	3.0686	2.2483	3.3011	3.2172		3.4889	3.5195	3.546	3.1059	4.0652	3.251		2.5482	3.0652	2.7016	3.9499		3.8796	2.7774	3.9114	4.2635	2.6432	2.8967		2.6948	2.8594	2.9453		3.2787	3.4916	3.359	3.0845	2.7282
10.82	3.5933	4.0431	3.5422	3.478	2.3669	2.8407		2.7379	3.4578	3.2838	2.9781	3.3407	3.0835		3.1143	3.2093	3.0728	2.2346	3.323	3.2249		3.4836	3.5034	3.5583	3.0626	4.0827	3.2377		2.5359	3.0594	2.6461	3.9187		3.8759	2.7781	3.9082	4.2793	2.6658	2.8797		2.7498	2.8479	2.916		3.2684	3.4679	3.3896	3.0936	2.6916
10.835	3.5663	4.1115	3.5801	3.4703	2.3436	2.8377		2.7981	3.4913	3.2684	3.0018	3.3637	3.1134		3.1216	3.2614	3.051	2.2469	3.3124	3.2179		3.4957	3.5209	3.569	3.051	4.066	3.2268		2.5619	3.0709	2.6618	3.9561		3.8948	2.8015	3.9584	4.2667	2.6482	2.8679		2.7249	2.8494	2.9566		3.3142	3.5035	3.3682	3.0921	2.7026
10.85	3.6075	4.1158	3.5332	3.4814	2.3496	2.8444		2.7965	3.4601	3.2854	3.001	3.3548	3.0881		3.1525	3.252	3.0615	2.2408	3.2877	3.1786		3.5138	3.526	3.5957	3.0907	4.0538	3.2105		2.6043	3.0702	2.6693	3.9413		3.8846	2.7884	3.9302	4.2934	2.6334	2.9025		2.7117	2.8441	2.9618		3.2669	3.4872	3.3751	3.111	2.726
10.865	3.6032	4.0834	3.569	3.455	2.3811	2.8186		2.7903	3.4479	3.2944	3.0334	3.3525	3.1249		3.1246	3.2397	3.0482	2.2476	3.2764	3.1982		3.5434	3.5151	3.5849	3.1146	4.0964	3.2494		2.5845	3.076	2.6446	3.9257		3.8948	2.7591	3.9216	4.2982	2.6721	2.8981		2.7051	2.831	2.9551		3.2787	3.4976	3.3674	3.0784	2.6952
10.88	3.6082	4.0769	3.5339	3.4912	2.3924	2.8245		2.7824	3.4494	3.2846	3.0294	3.3993	3.0996		3.1187	3.2281	3.0335	2.2524	3.258	3.1863		3.5358	3.5377	3.559	3.1261	4.0781	3.2323		2.5817	3.0781	2.6686	3.9366		3.9042	2.7606	3.8879	4.2934	2.6672	2.9327		2.7043	2.8233	2.9385		3.2817	3.4798	3.3628	3.0815	2.6982
10.895	3.6337	4.0719	3.5332	3.418	2.3586	2.8621		2.8035	3.4646	3.2667	2.9623	3.3555	3.0927		3.1341	3.2223	3.0475	2.2702	3.2609	3.2053		3.5252	3.5231	3.536	3.0698	4.0758	3.2175		2.5667	3.0795	2.6378	3.9436		3.8745	2.7423	3.9145	4.2675	2.6531	2.8915		2.7219	2.821	2.9678		3.2913	3.5005	3.3483	3.0716	2.7216
10.91	3.6231	4.0899	3.5236	3.4306	2.3631	2.8363		2.7965	3.4852	3.3017	2.9947	3.3548	3.0812		3.1246	3.2759	3.0391	2.2606	3.3181	3.1905		3.5366	3.5019	3.5633	3.0915	4.0705	3.2549		2.5872	3.0573	2.6633	3.9475		3.873	2.735	3.9231	4.2619	2.6144	2.9107		2.6779	2.8602	2.9445		3.2898	3.5198	3.3605	3.0762	2.7121
10.925	3.6174	4.0827	3.536	3.4445	2.4119	2.8414		2.8145	3.4433	3.2854	2.9923	3.354	3.0805		3.118	3.2549	3.0412	2.2353	3.2835	3.201		3.5638	3.5195	3.5604	3.0503	4.0667	3.2385		2.579	3.0925	2.6476	3.9288		3.9122	2.7854	3.9114	4.2556	2.6123	2.9048		2.6801	2.8487	2.943		3.3031	3.4813	3.3605	3.08	2.6967
10.94	3.6181	4.0654	3.5498	3.4334	2.3834	2.8186		2.7934	3.4555	3.2627	2.9986	3.3577	3.0904		3.0974	3.2469	3.0181	2.2606	3.2813	3.2017		3.5388	3.5063	3.5245	3.0886	4.0637	3.2455		2.5824	3.076	2.6235	3.9195		3.8984	2.7796	3.967	4.2588	2.6524	2.9121		2.6963	2.8103	2.952		3.2846	3.4983	3.3506	3.1156	2.6718
10.955	3.6203	4.0784	3.5332	3.4612	2.3946	2.8252		2.8223	3.4791	3.2985	2.9907	3.3778	3.0912		3.1312	3.2723	3.0314	2.2517	3.2842	3.2031		3.526	3.5377	3.5453	3.1146	4.0758	3.2276		2.5557	3.0839	2.6941	3.9296		3.9318	2.7723	3.967	4.2635	2.6552	2.918		2.6948	2.8525	2.9536		3.2817	3.5005	3.3965	3.0921	2.7172
10.97	3.6004	4.0769	3.5491	3.4933	2.3233	2.8318		2.8004	3.5103	3.3261	2.9781	3.3912	3.0828		3.1554	3.2332	3.0524	2.2476	3.2842	3.2361		3.5305	3.5092	3.5719	3.0951	4.1078	3.212		2.5728	3.0731	2.6671	3.9273		3.8788	2.7591	3.9584	4.2919	2.6587	2.9018		2.7285	2.8479	2.9581		3.2676	3.5079	3.3766	3.0845	2.7077
10.985	3.5869	4.0798	3.558	3.4786	2.3669	2.8459		2.7903	3.4662	3.3253	2.9923	3.3897	3.0988		3.1517	3.2332	3.0412	2.2531	3.2905	3.2109		3.532	3.5546	3.5338	3.0878	4.0758	3.2502		2.6146	3.0508	2.6356	3.9312		3.8876	2.7613	3.9208	4.2509	2.6629	2.907		2.6999	2.8379	2.9708		3.2351	3.5087	3.3889	3.0421	2.7135
11	3.611	4.1028	3.5477	3.4591	2.3556	2.8613		2.7871	3.4882	3.2928	2.9923	3.3466	3.1095		3.1385	3.2353	3.0686	2.2661	3.2771	3.213		3.5154	3.5472	3.5503	3.1254	4.0591	3.2073		2.6064	3.091	2.6491	3.8899		3.8948	2.7759	3.9208	4.2604	2.6756	2.9129		2.6933	2.8732	2.9603		3.258	3.5079	3.3682	3.0837	2.7245
11.015	3.5968	4.0776	3.5422	3.4752	2.3526	2.8473		2.7965	3.4898	3.3294	3.0057	3.3837	3.0927		3.1488	3.2404	3.0412	2.2196	3.2891	3.2214		3.4858	3.5414	3.5726	3.1261	4.0629	3.2151		2.5591	3.0623	2.6723	3.9257		3.8839	2.7672	3.9741	4.2368	2.6714	2.8974		2.6647	2.8372	2.9746		3.2573	3.4879	3.3705	3.086	2.7077
11.03	3.6266	4.0985	3.5387	3.4738	2.3901	2.8422		2.8098	3.4966	3.3001	3.0358	3.3392	3.0843		3.1591	3.2498	3.0601	2.2387	3.27	3.2347		3.5267	3.5465	3.5475	3.1283	4.0667	3.2089		2.54	3.086	2.6326	3.9187		3.8919	2.7635	3.9553	4.2769	2.6777	2.9254		2.6948	2.8502	2.9866		3.2358	3.5057	3.3766	3.0693	2.7223
11.045	3.6274	4.1323	3.5305	3.4612	2.3609	2.8672		2.7989	3.4913	3.3058	2.9986	3.3392	3.0881		3.1231	3.2513	3.0503	2.2107	3.2722	3.2326		3.5229	3.5531	3.5762	3.1204	4.066	3.2253		2.5324	3.1133	2.6784	3.9623		3.9013	2.7657	3.971	4.2493	2.6827	2.9092		2.6867	2.8341	2.9528		3.2913	3.5057	3.3559	3.0822	2.7472
11.06	3.6153	4.0956	3.5553	3.457	2.3383	2.8753		2.759	3.492	3.3359	2.9789	3.3719	3.0682		3.1429	3.2397	3.0496	2.2545	3.2828	3.2088		3.4904	3.526	3.5611	3.1261	4.1002	3.2432		2.5728	3.086	2.6416	3.9436		3.8992	2.7679	3.9741	4.284	2.6594	2.9129		2.7043	2.8241	2.9355		3.2809	3.4649	3.3667	3.0792	2.7238
11.075	3.6188	4.0949	3.5339	3.4598	2.3774	2.8805		2.7989	3.4829	3.296	2.9939	3.3778	3.0897		3.1341	3.2571	3.058	2.2695	3.239	3.2214		3.5116	3.5312	3.5863	3.1247	4.0842	3.2307		2.5461	3.0925	2.6573	3.946		3.9042	2.792	3.967	4.2974	2.6397	2.9401		2.6992	2.8448	2.925		3.2772	3.4568	3.3866	3.0701	2.7055
11.09	3.6167	4.0805	3.5002	3.4807	2.3639	2.8569		2.7684	3.4867	3.2822	2.9283	3.3785	3.1004		3.1326	3.2752	3.0987	2.2374	3.2707	3.2558		3.5154	3.5282	3.5626	3.1196	4.0751	3.2713		2.568	3.0659	2.6919	3.9592		3.9006	2.7723	3.9655	4.2698	2.6615	2.946		2.6566	2.8633	2.8987		3.2965	3.4946	3.3804	3.0792	2.7457
11.105	3.6011	4.0877	3.5305	3.487	2.3819	2.8694		2.802	3.4898	3.309	2.9417	3.3585	3.1172		3.1444	3.2426	3.0812	2.2894	3.2743	3.2481		3.5176	3.5282	3.5806	3.111	4.0736	3.2627		2.5619	3.0846	2.6986	3.9359		3.9137	2.7503	3.9545	4.2919	2.6362	2.946		2.6669	2.8663	2.9107		3.2669	3.4983	3.3804	3.1141	2.7165
11.12	3.6174	4.0956	3.527	3.4807	2.3353	2.882		2.8098	3.5111	3.296	3.0065	3.3451	3.1011		3.1202	3.2339	3.0349	2.2853	3.282	3.2467		3.5252	3.5619	3.5626	3.0972	4.0728	3.258		2.5537	3.0716	2.6761	3.9211		3.9057	2.7818	3.96	4.2667	2.6383	2.9526		2.7021	2.8563	2.9197		3.2765	3.5168	3.3759	3.0936	2.7355
11.135	3.6053	4.0971	3.5188	3.48	2.3691	2.8753		2.7848	3.47	3.2635	2.9939	3.3206	3.0942		3.1312	3.2484	3.0671	2.2408	3.3202	3.1996		3.5191	3.5355	3.5547	3.1146	4.0956	3.2775		2.5653	3.0666	2.6776	3.9335		3.9238	2.7891	3.9608	4.306	2.6489	2.9563		2.6838	2.8448	2.9107		3.2772	3.5406	3.3942	3.0951	2.6974
11.15	3.6167	4.0683	3.5374	3.4996	2.3841	2.8488		2.8231	3.4631	3.3123	2.9891	3.3503	3.0981		3.1451	3.2549	3.0447	2.2648	3.2792	3.2635		3.5661	3.5443	3.5619	3.1066	4.0652	3.2689		2.592	3.0745	2.6814	3.9288		3.8905	2.7884	3.9326	4.2816	2.632	2.9188		2.7007	2.8917	2.8994		3.2625	3.5369	3.3996	3.105	2.6901
11.165	3.6323	4.0877	3.5429	3.4814	2.3646	2.8584		2.8301	3.4631	3.3163	2.9876	3.3681	3.0897		3.184	3.2288	3.0349	2.2791	3.2941	3.2312		3.5547	3.5611	3.5719	3.0972	4.0751	3.2479		2.581	3.0831	2.6994	3.9226		3.9159	2.7891	3.9357	4.2785	2.6468	2.921		2.7021	2.8786	2.922		3.3046	3.5487	3.3996	3.1027	2.6974
11.18	3.6557	4.0755	3.5573	3.5072	2.3992	2.8532		2.8184	3.5035	3.2797	2.9773	3.3919	3.0675		3.1774	3.2397	3.0384	2.2798	3.2785	3.2242		3.5237	3.6065	3.5698	3.1081	4.085	3.2986		2.5742	3.1169	2.6994	3.9655		3.9384	2.7796	3.9349	4.3084	2.6784	2.9467		2.6706	2.8464	2.928		3.2691	3.5554	3.3782	3.0701	2.6828
11.195	3.6245	4.1107	3.5229	3.4821	2.4217	2.8554		2.8059	3.4342	3.2919	2.9899	3.3407	3.0644		3.1451	3.2448	3.0482	2.2976	3.2948	3.1912		3.5275	3.5845	3.5381	3.1066	4.0553	3.2861		2.6105	3.1011	2.6723	3.9569		3.9492	2.8198	3.967	4.2997	2.658	2.9519		2.6728	2.884	2.9235		3.2728	3.5421	3.3881	3.1019	2.6843
11.21	3.6117	4.0676	3.5477	3.4745	2.3841	2.8274		2.7762	3.4654	3.2781	2.9773	3.3555	3.0613		3.1326	3.2419	3.0342	2.3271	3.2778	3.227		3.501	3.5823	3.5554	3.0813	4.0508	3.2791		2.6276	3.0946	2.6986	3.939		3.8854	2.7745	3.9075	4.3147	2.7024	2.8952		2.6992	2.8901	2.9385		3.2758	3.5428	3.3621	3.1239	2.723
11.225	3.6401	4.0604	3.5849	3.4557	2.3579	2.8584		2.8481	3.4639	3.2911	2.9828	3.3719	3.0476		3.1481	3.239	3.0265	2.2832	3.2778	3.2081		3.5191	3.556	3.564	3.1254	4.1024	3.2908		2.5769	3.1169	2.6641	3.9639		3.9093	2.7935	3.9365	4.306	2.689	2.9408		2.7029	2.8778	2.9167		3.2721	3.5524	3.3835	3.1133	2.715
11.24	3.6259	4.0827	3.5808	3.4891	2.3849	2.8451		2.8332	3.4578	3.2863	3.02	3.3756	3.0514		3.1848	3.2426	3.0279	2.2853	3.275	3.2151		3.507	3.5765	3.559	3.1551	4.0804	3.2596		2.5817	3.0853	2.6671	3.9452		3.9224	2.792	3.9271	4.2919	2.6728	2.9467		2.7036	2.8832	2.9265		3.2809	3.5102	3.3651	3.1163	2.734
11.255	3.633	4.0784	3.5863	3.4598	2.3676	2.8613		2.8332	3.4669	3.283	3.0097	3.3652	3.0874		3.1466	3.239	3.0398	2.2702	3.2948	3.2467		3.5653	3.6072	3.5705	3.1153	4.0591	3.3001		2.5988	3.0932	2.6656	3.9631		3.9376	2.8118	3.9051	4.2974	2.6763	2.9666		2.683	2.8525	2.9566		3.2876	3.5539	3.3827	3.1012	2.7062
11.27	3.6082	4.0719	3.5773	3.5225	2.3624	2.8473		2.8559	3.4966	3.322	3.031	3.3726	3.0912		3.1627	3.2136	3.0286	2.2586	3.2813	3.2193		3.5593	3.5816	3.569	3.1608	4.0394	3.2697		2.5735	3.1176	2.6573	3.9452		3.9013	2.8015	3.931	4.2824	2.6622	2.9438		2.6801	2.8763	2.9235		3.2957	3.5332	3.3843	3.0913	2.7055
11.285	3.6217	4.1115	3.5332	3.4661	2.3939	2.8532		2.8207	3.4951	3.3294	3.0042	3.3251	3.0835		3.1818	3.2295	3.0342	2.2949	3.2969	3.2137		3.5403	3.5889	3.569	3.1247	4.0576	3.2876		2.566	3.0882	2.6821	3.967		3.9238	2.8154	3.9373	4.2612	2.6531	2.9482		2.6948	2.8633	2.931		3.244	3.5146	3.3981	3.0966	2.7326
11.3	3.6451	4.0669	3.5918	3.4633	2.3946	2.8444		2.82	3.4867	3.3245	2.9955	3.3533	3.0766		3.1752	3.2122	3.0104	2.2812	3.275	3.22		3.5721	3.6006	3.5597	3.1204	4.0903	3.2572		2.5735	3.0781	2.6656	3.9421		3.8977	2.7928	3.9482	4.284	2.6974	2.932		2.6911	2.8556	2.9626		3.312	3.5561	3.4057	3.0648	2.7304
11.315	3.6302	4.0841	3.5449	3.4905	2.3759	2.8694		2.8121	3.4898	3.3277	2.9757	3.3436	3.0805		3.1128	3.2433	3.0552	2.2894	3.2644	3.2186		3.5615	3.6043	3.5583	3.1305	4.0599	3.2502		2.5605	3.0874	2.6754	3.9312		3.9042	2.8103	3.9537	4.2848	2.6763	2.9733		2.653	2.854	2.9227		3.2869	3.5302	3.4042	3.0724	2.6938
11.33	3.6139	4.0992	3.5325	3.4633	2.3969	2.8495		2.8176	3.4799	3.322	3.001	3.3392	3.0858		3.1077	3.2129	3.037	2.2853	3.2813	3.2031		3.5524	3.5604	3.5741	3.1464	4.0827	3.2931		2.5865	3.0946	2.6746	3.9374		3.8868	2.8118	3.9396	4.2942	2.682	2.974		2.683	2.8425	2.9393		3.2809	3.5458	3.3904	3.08	2.7165
11.345	3.6437	4.0784	3.5518	3.5142	2.3631	2.8208		2.802	3.4799	3.3139	2.9915	3.3355	3.0675		3.0996	3.2375	3.0377	2.262	3.2863	3.2151		3.5661	3.5509	3.5863	3.129	4.085	3.2931		2.5865	3.0716	2.6641	3.9421		3.9224	2.7723	3.9427	4.2942	2.7136	2.9489		2.6889	2.8157	2.9107		3.315	3.5131	3.3896	3.0542	2.7216
11.36	3.6238	4.1115	3.5732	3.4849	2.3879	2.8259		2.795	3.4593	3.2887	2.9994	3.3473	3.0713		3.1209	3.2237	3.0356	2.2558	3.2856	3.2186		3.5857	3.5663	3.5957	3.1681	4.1017	3.283		2.5783	3.0939	2.7054	3.9374		3.8941	2.784	3.9271	4.2926	2.6848	2.9659		2.6948	2.854	2.9415		3.3053	3.5487	3.3958	3.0739	2.7274
11.375	3.6302	4.0762	3.5422	3.4703	2.3811	2.8606		2.8418	3.4624	3.3196	3.0065	3.3525	3.0713		3.1216	3.2317	3.0279	2.2572	3.27	3.2389		3.5691	3.575	3.5863	3.1377	4.0819	3.29		2.5803	3.0795	2.6934	3.9265		3.8963	2.7555	3.9623	4.3178	2.6686	2.9394		2.697	2.8226	2.9152		3.2861	3.5376	3.4157	3.0815	2.7113
11.39	3.6231	4.0913	3.5601	3.4689	2.3721	2.8392		2.8356	3.4479	3.3245	2.9939	3.3325	3.0973		3.1246	3.2375	3.0069	2.3079	3.2792	3.2572		3.5646	3.5699	3.6021	3.1457	4.0888	3.2744		2.5797	3.0968	2.6573	3.9795		3.897	2.7884	3.9914	4.3005	2.6615	2.9475		2.6926	2.8548	2.9355		3.3238	3.525	3.3766	3.0784	2.7121
11.405	3.6174	4.0798	3.5794	3.4703	2.3481	2.8429		2.8285	3.4684	3.305	2.9986	3.3451	3.0988		3.1635	3.2056	3.0097	2.2606	3.2813	3.2544		3.56	3.5904	3.5705	3.1442	4.0865	3.2806		2.5653	3.1011	2.6731	4.0114		3.9238	2.7942	3.9663	4.321	2.7066	2.9563		2.6896	2.854	2.9317		3.346	3.5309	3.3751	3.0951	2.7216
11.42	3.6387	4.0848	3.5511	3.4738	2.4052	2.8716		2.7692	3.4555	3.3163	2.9717	3.3882	3.1195		3.137	3.1955	3.023	2.2682	3.3089	3.2123		3.5502	3.5802	3.5662	3.1558	4.0705	3.2869		2.5872	3.0874	2.6806	3.9732		3.9122	2.7942	3.9655	4.3273	2.7003	2.9968		2.6794	2.8395	2.9242		3.326	3.5176	3.3873	3.0906	2.7457
11.435	3.6487	4.0863	3.5649	3.4501	2.4014	2.8783		2.8145	3.47	3.3172	2.9741	3.3444	3.108		3.1517	3.223	3.0559	2.2634	3.2919	3.2067		3.5668	3.5765	3.5784	3.1435	4.0834	3.2915		2.5845	3.0803	2.6941	3.9397		3.9144	2.7715	3.9702	4.2919	2.696	2.9931		2.6838	2.851	2.9145		3.3113	3.551	3.3965	3.1042	2.7274
11.45	3.6359	4.0863	3.5863	3.4759	2.3961	2.865		2.8004	3.4616	3.3269	2.9733	3.3629	3.1149		3.1554	3.2151	3.0083	2.2778	3.2856	3.2663		3.5653	3.5597	3.6108	3.116	4.069	3.2697		2.5879	3.1133	2.6723	3.9694		3.9238	2.7935	3.9796	4.2903	2.6911	3.0182		2.6757	2.8372	2.9317		3.3076	3.528	3.4088	3.0671	2.7026
11.465	3.6188	4.0964	3.547	3.5421	2.3849	2.8709		2.7996	3.4898	3.3416	3.0168	3.4023	3.0881		3.1429	3.1998	2.9922	2.3052	3.2658	3.234		3.532	3.5728	3.5899	3.111	4.0302	3.2884		2.5927	3.1083	2.6866	3.9834		3.9057	2.7781	3.9616	4.3218	2.689	2.988		2.6757	2.8656	2.9385		3.332	3.5354	3.4004	3.0944	2.7187
11.48	3.6572	4.1158	3.5504	3.494	2.4217	2.8444		2.7864	3.4684	3.3058	2.9773	3.4045	3.095		3.1642	3.2259	3.0258	2.3045	3.2397	3.2193		3.5736	3.5787	3.5921	3.1276	4.0698	3.258		2.5975	3.0673	2.6904	3.9569		3.9376	2.784	3.9749	4.2989	2.7045	2.9968		2.6889	2.8702	2.949		3.3371	3.5042	3.4011	3.0724	2.7435
11.495	3.6621	4.1187	3.556	3.5058	2.4194	2.8532		2.8332	3.438	3.2944	2.9939	3.3681	3.0766		3.1422	3.2245	3.0489	2.2757	3.2884	3.2109		3.5653	3.578	3.5942	3.137	4.072	3.2798		2.5838	3.0745	2.6814	3.9678		3.9246	2.7657	3.9474	4.3304	2.6876	3.0049		2.7007	2.8801	2.94		3.2928	3.4961	3.3996	3.0754	2.7026
11.51	3.6274	4.1237	3.5677	3.4731	2.4487	2.8982		2.8207	3.4631	3.3131	2.9986	3.3852	3.0858		3.1664	3.2143	3.0356	2.2853	3.2969	3.2158		3.5865	3.6072	3.582	3.1355	4.0637	3.2962		2.5913	3.0451	2.6558	3.967		3.9376	2.7328	3.9545	4.2635	2.6672	2.9769		2.6845	2.8602	2.943		3.3105	3.479	3.3827	3.0648	2.7223
11.525	3.6643	4.0856	3.5787	3.5086	2.3977	2.8643		2.777	3.4875	3.3066	2.9781	3.3659	3.0713		3.129	3.2339	3.0062	2.2689	3.2474	3.2172		3.557	3.5728	3.6179	3.1305	4.091	3.2884		2.5995	3.058	2.6468	3.9912		3.9449	2.7657	3.9851	4.3013	2.7115	2.9814		2.6772	2.851	2.952		3.3246	3.5191	3.4165	3.0944	2.6989
11.54	3.6387	4.1115	3.5766	3.5093	2.4217	2.851		2.7817	3.4723	3.2968	2.997	3.3652	3.0988		3.1429	3.2513	2.9908	2.2716	3.2644	3.2165		3.5767	3.5904	3.5921	3.1211	4.0979	3.2954		2.5824	3.0932	2.6641	3.96		3.9311	2.7635	3.978	4.2682	2.6904	2.9814		2.6625	2.8364	2.9468		3.3357	3.5154	3.4149	3.0686	2.7157
11.555	3.6692	4.1014	3.5759	3.5267	2.4314	2.8599		2.7879	3.4829	3.3269	2.9836	3.3808	3.0981		3.1187	3.2426	3.03	2.2791	3.2948	3.2263		3.5827	3.5604	3.5985	3.1312	4.1017	3.2759		2.5838	3.0602	2.6926	3.9779		3.9442	2.7613	4.0047	4.3194	2.708	2.9784		2.6889	2.8525	2.94		3.3268	3.5013	3.4027	3.1141	2.6938
11.57	3.6501	4.1201	3.5959	3.4856	2.3909	2.8694		2.7926	3.4578	3.2944	2.9662	3.386	3.1004		3.1517	3.2281	3.0265	2.2641	3.2806	3.2137		3.5593	3.5568	3.6036	3.1312	4.0971	3.2728		2.6002	3.0551	2.6866	3.9873		3.9354	2.7606	3.9906	4.2911	2.7073	3.0005		2.694	2.8326	2.9611		3.3061	3.4902	3.4287	3.1201	2.7252
11.585	3.6345	4.1273	3.5752	3.5044	2.3992	2.8488		2.7942	3.4745	3.3416	2.9741	3.3696	3.1057		3.1341	3.2455	3.0111	2.2921	3.2729	3.2354		3.5487	3.6079	3.6158	3.1435	4.1184	3.3017		2.5892	3.0673	2.6889	3.9818		3.9325	2.7759	3.9968	4.284	2.7587	3.0005		2.675	2.8402	2.9543		3.3068	3.5228	3.3935	3.0853	2.7392
11.6	3.6217	4.1402	3.5608	3.5239	2.3901	2.8584		2.7762	3.4875	3.3058	2.9978	3.3815	3.1164		3.1525	3.2332	3.0503	2.275	3.3096	3.2067		3.5774	3.5502	3.6108	3.1507	4.0872	3.2861		2.5543	3.0896	2.6701	4.0052		3.9362	2.7847	3.9835	4.2643	2.7157	2.9931		2.6992	2.8809	2.9235		3.3268	3.5154	3.3866	3.0853	2.7282
11.615	3.6117	4.0784	3.5808	3.5246	2.4082	2.8547		2.7785	3.473	3.3155	3.0168	3.3979	3.1157		3.1099	3.2527	3.0756	2.2737	3.282	3.2067		3.585	3.5838	3.5971	3.0878	4.1267	3.3001		2.5721	3.076	2.6821	3.9974		3.9478	2.792	3.9529	4.2525	2.696	3.0167		2.675	2.8924	2.9393		3.2965	3.5421	3.3973	3.0906	2.7289
11.63	3.6124	4.1388	3.5725	3.5337	2.4202	2.8746		2.7754	3.4745	3.3009	2.9876	3.4216	3.0782		3.1517	3.2563	3.0251	2.2408	3.282	3.2375		3.5789	3.6087	3.6309	3.1616	4.1275	3.2861		2.5667	3.0724	2.6799	3.9592		3.9347	2.8015	3.9804	4.2596	2.6946	2.9909		2.6955	2.8855	2.9017		3.3157	3.5065	3.3973	3.086	2.723
11.645	3.616	4.1352	3.5594	3.5142	2.4104	2.8584		2.7895	3.4829	3.2846	3.0113	3.4142	3.105		3.1488	3.2484	3.0714	2.236	3.2609	3.2291		3.56	3.5787	3.5935	3.1558	4.0956	3.2954		2.553	3.0652	2.6904	4.02		3.9282	2.8147	3.9725	4.269	2.7101	2.9887		2.6926	2.874	2.952		3.3039	3.5161	3.4073	3.1118	2.7479
11.66	3.6359	4.1546	3.5635	3.5051	2.4104	2.8311		2.7692	3.454	3.3009	3.0302	3.4068	3.1218		3.1091	3.2592	3.0496	2.2641	3.2743	3.2691		3.5797	3.5853	3.6079	3.1131	4.0926	3.3087		2.5769	3.0953	2.6708	3.9616		3.926	2.8454	3.9945	4.2604	2.6869	2.9872		2.7073	2.8809	2.9378		3.3164	3.5517	3.4272	3.089	2.7099
11.675	3.6274	4.1532	3.5628	3.4996	2.4314	2.8599		2.7918	3.4928	3.3155	3.0223	3.4112	3.1356		3.1407	3.2592	3.0784	2.2387	3.2856	3.2698		3.5888	3.5736	3.6072	3.124	4.0895	3.304		2.5516	3.0623	2.6821	3.9538		3.9558	2.8176	3.9765	4.2887	2.6855	2.9976		2.7344	2.8932	2.9393		3.3364	3.5332	3.4226	3.089	2.7296
11.69	3.6465	4.1244	3.5663	3.4696	2.4142	2.8466		2.7785	3.4426	3.3025	2.9931	3.3964	3.0981		3.1466	3.2339	3.0657	2.2401	3.3315	3.1975		3.5547	3.5765	3.6028	3.1384	4.0872	3.2986		2.5434	3.1061	2.6851	3.9647		3.9521	2.8154	4.0086	4.2501	2.7249	2.9946		2.6904	2.8648	2.9227		3.2743	3.5369	3.418	3.0959	2.7421
11.705	3.6387	4.1554	3.578	3.4766	2.3699	2.8665		2.7793	3.4517	3.3115	2.9615	3.3659	3.1241		3.1348	3.2542	3.0146	2.2312	3.2955	3.246		3.5729	3.5889	3.5798	3.1464	4.091	3.2931		2.5646	3.1004	2.6866	3.9943		3.95	2.7774	3.9921	4.2903	2.7143	3.0447		2.6735	2.8425	2.9182		3.312	3.525	3.4264	3.0875	2.7392
11.72	3.6309	4.1424	3.5704	3.4912	2.3886	2.8658		2.7621	3.473	3.305	2.9868	3.3875	3.1226		3.1554	3.2303	3.0398	2.2346	3.2962	3.1961		3.5676	3.586	3.5971	3.1579	4.0918	3.2798		2.5626	3.1004	2.7016	3.9935		3.9485	2.8015	3.9992	4.2982	2.715	2.9953		2.6559	2.8203	2.9009		3.2913	3.5539	3.4103	3.089	2.7399
11.735	3.6529	4.1417	3.5746	3.4912	2.4119	2.879		2.7668	3.4433	3.3359	2.9907	3.3644	3.1042		3.1334	3.2542	3.0307	2.2326	3.3046	3.1975		3.5895	3.627	3.6122	3.142	4.1017	3.2876		2.5749	3.0982	2.6663	4.0052		3.9812	2.7745	3.9906	4.3021	2.7186	3.027		2.6676	2.8633	2.9167		3.2928	3.5487	3.4065	3.0883	2.7443
11.75	3.6572	4.1417	3.5635	3.4828	2.4097	2.8635		2.7996	3.454	3.3107	3.0034	3.3674	3.0965		3.1253	3.2506	3.0433	2.2291	3.2926	3.2137		3.6312	3.5641	3.6215	3.1666	4.0964	3.2681		2.5653	3.0975	2.6528	4.0293		3.9289	2.7657	3.9953	4.2643	2.6939	3.0395		2.697	2.8848	2.946		3.3201	3.5183	3.428	3.0875	2.7201
11.765	3.6522	4.1482	3.5312	3.4745	2.4254	2.8805		2.7739	3.4814	3.3131	2.9923	3.3971	3.121		3.1693	3.2665	3.0125	2.2223	3.2912	3.2291		3.6031	3.5743	3.5928	3.1594	4.1024	3.2861		2.5892	3.0917	2.6814	3.9834		3.9188	2.7606	3.9882	4.2391	2.6967	3.0241		2.7051	2.8625	2.9099		3.2979	3.5547	3.4433	3.0618	2.7465
11.78	3.611	4.1345	3.5911	3.5058	2.4082	2.8702		2.8129	3.4494	3.3131	3.0168	3.4001	3.1425		3.1826	3.2339	3.0384	2.2408	3.2856	3.2509		3.5918	3.5531	3.6223	3.1594	4.1359	3.2939		2.5776	3.0803	2.7091	3.9725		3.9514	2.743	4.0047	4.2706	2.6827	3.016		2.7307	2.884	2.9122		3.3009	3.528	3.4027	3.0845	2.7575
11.795	3.6231	4.1489	3.5842	3.5191	2.4029	2.8805		2.795	3.4616	3.3131	3.0192	3.3897	3.1501		3.1693	3.2339	3.0377	2.26	3.2658	3.1835		3.5926	3.5845	3.6273	3.1551	4.0986	3.2993		2.5865	3.1097	2.6716	3.9919		3.9514	2.7701	4.0141	4.2777	2.7052	3.0329		2.6985	2.8717	2.9573		3.3238	3.5383	3.4165	3.0678	2.7355
11.81	3.6373	4.1165	3.5449	3.5309	2.4262	2.8834		2.777	3.4723	3.3391	3.0065	3.4112	3.1203		3.1547	3.2209	3.0307	2.2558	3.287	3.1765		3.6137	3.5889	3.5885	3.142	4.1047	3.3001		2.592	3.0939	2.7136	4.0177		3.9325	2.7723	4.0313	4.284	2.7129	3.0329		2.686	2.8694	2.9475		3.3468	3.5176	3.4218	3.0656	2.7179
11.825	3.6373	4.1381	3.5608	3.4933	2.4247	2.8643		2.7567	3.4867	3.3261	3.0121	3.4135	3.0904		3.1715	3.2107	3.0377	2.2531	3.2693	3.1996		3.5918	3.5553	3.5863	3.1565	4.107	3.3212		2.5762	3.0788	2.6911	3.9927		3.955	2.7767	4.0039	4.2832	2.6763	3.0484		2.6867	2.8748	2.9378		3.3201	3.5547	3.4348	3.0921	2.7304
11.84	3.6508	4.1043	3.5677	3.4793	2.4487	2.84		2.7817	3.454	3.2814	3.0002	3.3875	3.1073		3.1642	3.2201	3.044	2.2586	3.2792	3.2102		3.5812	3.6335	3.6021	3.1623	4.1343	3.3032		2.5749	3.1233	2.7114	3.9709		3.918	2.7781	4.0149	4.295	2.6665	3.0432		2.7183	2.8694	2.9408		3.3024	3.5369	3.4609	3.0936	2.7047
11.855	3.6721	4.1266	3.556	3.5128	2.4074	2.8584		2.7942	3.47	3.3001	3.0168	3.4149	3.108		3.1715	3.2346	3.0538	2.249	3.2806	3.2179		3.6213	3.6028	3.5834	3.1652	4.1123	3.3009		2.5495	3.0889	2.6791	3.9779		3.9652	2.7891	3.9953	4.2777	2.7038	3.0233		2.675	2.8686	2.9197		3.3305	3.5257	3.3766	3.1156	2.7128
11.87	3.6465	4.1028	3.5594	3.4947	2.4329	2.8621		2.7668	3.4783	3.3334	2.9994	3.406	3.1057		3.1642	3.2353	3.0489	2.2497	3.2397	3.2031		3.6054	3.5728	3.5942	3.1529	4.11	3.3212		2.5605	3.0767	2.6934	3.9655		3.9703	2.8074	3.971	4.2856	2.696	3.0351		2.6794	2.8709	2.9513		3.3468	3.5213	3.4057	3.0989	2.6923
11.885	3.6416	4.1151	3.5966	3.4891	2.3961	2.8857		2.7739	3.4928	3.3831	3.0279	3.3964	3.0889		3.1627	3.2527	3.07	2.2415	3.2658	3.2017		3.5714	3.6131	3.5626	3.1695	4.0994	3.3414		2.5742	3.0839	2.7031	3.9569		3.9471	2.8169	4	4.2808	2.7122	3.0049		2.6684	2.8349	2.9618		3.3253	3.548	3.4111	3.0944	2.7062
11.9	3.6572	4.1129	3.5801	3.4773	2.4082	2.8731		2.8207	3.4745	3.344	2.9939	3.3934	3.131		3.1576	3.2607	3.0454	2.2408	3.2665	3.206		3.5729	3.5663	3.5489	3.1428	4.1161	3.329		2.5495	3.0688	2.7377	4.0005		3.9725	2.7811	4.0204	4.2808	2.6988	3.027		2.6794	2.8326	2.9272		3.3283	3.5391	3.4234	3.0731	2.726
11.915	3.6792	4.1143	3.587	3.4891	2.4029	2.8989		2.7707	3.4509	3.3432	3.0144	3.3912	3.1272		3.1525	3.218	3.0552	2.2565	3.2347	3.201		3.5804	3.5933	3.582	3.1811	4.104	3.2915		2.5714	3.048	2.6799	4.0301		3.9224	2.8088	3.9843	4.2769	2.7108	3.0182		2.6786	2.8279	2.9077		3.3453	3.5235	3.4394	3.0853	2.7245
11.93	3.6508	4.1287	3.5863	3.4821	2.3721	2.854		2.7778	3.4548	3.3399	3.0168	3.3889	3.0904		3.1613	3.2448	3.0496	2.2463	3.263	3.2418		3.6092	3.5992	3.5964	3.1392	4.1146	3.3305		2.5537	3.0659	2.7061	3.9958		3.987	2.8271	3.9953	4.2863	2.7003	3.0624		2.6735	2.8563	2.9385		3.3224	3.5665	3.4034	3.0686	2.7113
11.945	3.6671	4.1302	3.5635	3.4717	2.3916	2.8422		2.7629	3.4464	3.3505	2.9907	3.3956	3.1004		3.14	3.244	3.0412	2.2648	3.246	3.1765		3.6092	3.5882	3.5741	3.1767	4.1108	3.2853		2.5646	3.0472	2.6949	3.9912		3.9703	2.7818	3.9882	4.2848	2.677	3.0491		2.672	2.8871	2.9182		3.3268	3.5599	3.4011	3.0875	2.7069
11.96	3.66	4.1366	3.5849	3.494	2.3909	2.865		2.777	3.4677	3.3733	3.0113	3.3837	3.1073		3.1458	3.3042	3.037	2.2538	3.299	3.2228		3.5767	3.5948	3.5827	3.215	4.0895	3.3461		2.5694	3.0695	2.6641	4.013		3.9558	2.8279	4.0204	4.2919	2.708	3.0513		2.7087	2.8464	2.9678		3.3386	3.5576	3.4027	3.0686	2.704
11.975	3.6366	4.1244	3.5449	3.4786	2.4359	2.8466		2.7754	3.4707	3.3521	3.0184	3.3852	3.095		3.1253	3.2636	3.0545	2.2511	3.27	3.1821		3.6031	3.5633	3.5877	3.1876	4.0986	3.3414		2.5845	3.0444	2.6716	3.9904		3.918	2.7913	3.9968	4.2958	2.7383	3.069		2.7131	2.8448	2.9295		3.3431	3.551	3.408	3.0519	2.7172
11.99	3.6621	4.1295	3.5677	3.4933	2.4374	2.8827		2.802	3.4479	3.3424	3.0065	3.3548	3.1187		3.1143	3.244	3.0342	2.2367	3.2948	3.1947		3.5812	3.6065	3.6028	3.1782	4.1207	3.336		2.5934	3.0623	2.6904	3.967		3.9064	2.7928	4.0086	4.295	2.7411	3.044		2.6882	2.8778	2.952		3.3386	3.5725	3.4073	3.0496	2.7165
12.005	3.6572	4.123	3.5739	3.48	2.4134	2.8982		2.7793	3.4464	3.344	3.0152	3.36	3.0912		3.1444	3.2223	3.0433	2.2764	3.2849	3.1996		3.5646	3.6116	3.5841	3.1348	4.1192	3.3399		2.5714	3.058	2.6844	4.006		3.9536	2.7759	3.9921	4.3257	2.7221	3.0823		2.6911	2.8533	2.9077		3.3283	3.5695	3.4234	3.0587	2.7326
12.02	3.6806	4.1208	3.5601	3.5051	2.3909	2.8584		2.777	3.4319	3.3383	3.0184	3.3756	3.1294		3.1282	3.2433	3.0482	2.2983	3.2835	3.187		3.5918	3.6145	3.5921	3.2042	4.107	3.3063		2.5578	3.0272	2.6716	3.9701		3.9652	2.7993	3.9961	4.3139	2.7326	3.0756		2.6823	2.8663	2.8754		3.3645	3.5947	3.395	3.0739	2.7018
12.035	3.6778	4.1064	3.5684	3.4828	2.4059	2.8591		2.8106	3.4616	3.3456	3.0279	3.3533	3.1478		3.14	3.2129	3.0139	2.2942	3.3046	3.206		3.5888	3.6218	3.5985	3.1644	4.1131	3.3032		2.5537	3.0415	2.6693	4.0192		3.9659	2.7986	4.0141	4.2824	2.7439	3.0837		2.6838	2.8778	2.9077		3.3401	3.6014	3.4034	3.0762	2.6938
12.05	3.6891	4.1345	3.5787	3.4968	2.3901	2.8517		2.8043	3.4334	3.3408	3.0049	3.3637	3.1034		3.1473	3.2462	3.0819	2.2771	3.3159	3.2102		3.616	3.5977	3.5849	3.1666	4.085	3.3118		2.5728	3.0544	2.7061	3.9795		3.9579	2.7913	4.0039	4.3163	2.7362	3.0616		2.6838	2.8487	2.9242		3.3297	3.5539	3.4073	3.0443	2.7487
12.065	3.6607	4.1741	3.5518	3.4703	2.4029	2.8812		2.7871	3.4479	3.3456	3.0437	3.3741	3.1195		3.1598	3.2687	3.0559	2.2826	3.287	3.201		3.5812	3.597	3.6115	3.1536	4.1252	3.3469		2.5673	3.0659	2.6784	3.9912		3.9471	2.7884	4.018	4.3249	2.7214	3.0388		2.6918	2.851	2.9167		3.3682	3.5532	3.4387	3.0724	2.7252
12.08	3.6657	4.1575	3.5876	3.4752	2.4142	2.879		2.7926	3.438	3.3204	3.0073	3.38	3.1157		3.151	3.2745	3.023	2.2963	3.3032	3.1835		3.5956	3.5597	3.582	3.1558	4.0766	3.3321		2.5851	3.0609	2.6964	3.9935		3.9289	2.8066	4.0094	4.3446	2.7256	3.0373		2.6977	2.841	2.9302		3.3283	3.5762	3.3973	3.0974	2.7157
12.095	3.6316	4.1381	3.5511	3.4807	2.3901	2.893		2.7989	3.47	3.3204	2.9844	3.3852	3.1471		3.1312	3.2353	3.0328	2.2921	3.311	3.1905		3.5835	3.6445	3.6172	3.1637	4.0933	3.3025		2.5845	3.0652	2.6979	3.9896		3.9826	2.7935	4.011	4.321	2.7566	3.0594		2.6999	2.884	2.9295		3.3194	3.5465	3.3935	3.089	2.6974
12.11	3.6259	4.1467	3.5814	3.4626	2.4262	2.8547		2.7918	3.5179	3.3082	3.0049	3.3667	3.1493		3.1422	3.2498	3.0062	2.2737	3.2969	3.1849		3.5948	3.6189	3.5863	3.1811	4.1146	3.3134		2.5612	3.0688	2.6769	3.9717		3.9877	2.7752	3.9968	4.3415	2.7354	3.0543		2.6955	2.8855	2.9363		3.3578	3.551	3.3513	3.0481	2.696
12.125	3.6856	4.0971	3.5518	3.503	2.4344	2.8702		2.7965	3.4837	3.322	2.9986	3.3436	3.1226		3.1326	3.2607	3.051	2.3024	3.2799	3.2102		3.6039	3.5838	3.5921	3.1659	4.0948	3.3445		2.5714	3.0903	2.6979	3.9771		3.9921	2.7986	4.0266	4.3218	2.7397	3.0823		2.7007	2.8955	2.94		3.3512	3.5725	3.3866	3.0746	2.7611
12.14	3.6274	4.1122	3.5677	3.5407	2.4344	2.8938		2.8246	3.4608	3.3229	2.9591	3.3964	3.1233		3.1341	3.2723	3.0601	2.2771	3.287	3.1947		3.6198	3.5823	3.6064	3.1912	4.0827	3.3391		2.5564	3.0939	2.7046	3.9927		3.9485	2.8103	4.0274	4.2816	2.7108	3.0683		2.7153	2.8594	2.9265		3.3194	3.5391	3.4103	3.1216	2.7545
12.155	3.6487	4.1273	3.5312	3.5128	2.4555	2.8901		2.7715	3.4646	3.3066	3.0018	3.3875	3.1272		3.1547	3.2853	3.0728	2.2983	3.2828	3.1933		3.6357	3.5838	3.5913	3.1912	4.1154	3.3141		2.579	3.1312	2.6896	4.0114		3.9594	2.7979	4.0157	4.3076	2.7425	3.0756		2.6816	2.8725	2.943		3.3305	3.5702	3.3889	3.0997	2.7362
12.17	3.6096	4.1626	3.538	3.5295	2.4487	2.8709		2.802	3.4761	3.3245	3.0437	3.406	3.1402		3.1172	3.2766	3.0952	2.2867	3.275	3.213		3.6084	3.5619	3.5856	3.1702	4.0918	3.3149		2.5537	3.0752	2.6814	3.9725		3.9775	2.8081	4.0329	4.2942	2.7509	3.0381		2.6918	2.9001	2.9671		3.3771	3.5628	3.4019	3.1027	2.7091
12.185	3.66	4.1251	3.5284	3.4821	2.466	2.8628		2.7957	3.4654	3.3408	3.0105	3.3919	3.1034		3.1187	3.2759	3.0657	2.3093	3.275	3.2172		3.6266	3.5589	3.5978	3.1825	4.1176	3.3149		2.5714	3.0846	2.7031	3.9935		4.0153	2.7884	4.0447	4.295	2.7249	3.0506		2.6867	2.8986	2.9663		3.3453	3.5739	3.4195	3.0981	2.7223
12.2	3.6856	4.1582	3.5091	3.5086	2.439	2.8915		2.7989	3.4639	3.331	3.0192	3.3875	3.1363		3.1701	3.3136	3.0924	2.2901	3.2877	3.1765		3.6001	3.5911	3.6187	3.2179	4.1146	3.3282		2.5311	3.0903	2.6941	3.9935		3.9674	2.8008	4.0141	4.2903	2.7284	3.0837		2.6838	2.8963	2.9498		3.3172	3.5643	3.4203	3.1224	2.704
12.215	3.6593	4.169	3.5194	3.5107	2.4495	2.8724		2.7926	3.4662	3.3464	3.0113	3.3592	3.1272		3.1679	3.2585	3.07	2.2887	3.2983	3.1688		3.5956	3.5706	3.6417	3.171	4.1085	3.297		2.5187	3.0501	2.6851	3.9694		3.963	2.8337	4.0023	4.3045	2.7228	3.0896		2.6904	2.8832	2.9724		3.3201	3.5821	3.4295	3.0822	2.7157
12.23	3.6345	4.1331	3.5057	3.5163	2.4352	2.8576		2.7684	3.4471	3.322	2.9915	3.3592	3.1034		3.1752	3.2614	3.0447	2.2778	3.3152	3.1926		3.5933	3.5692	3.5964	3.1746	4.0956	3.29		2.5502	3.0573	2.6776	3.9997		3.995	2.8015	4.0219	4.332	2.7263	3.1007		2.6963	2.93	2.9498		3.3297	3.545	3.4195	3.1345	2.7282
12.245	3.665	4.1841	3.5201	3.5428	2.4577	2.8525		2.8075	3.4913	3.3196	2.9939	3.3711	3.1157		3.1583	3.2607	3.0174	2.2737	3.3032	3.2081		3.6077	3.5845	3.6093	3.1832	4.1116	3.3212		2.5523	3.0566	2.7174	4.0013		3.9993	2.8205	4.018	4.3194	2.739	3.1169		2.7058	2.8671	2.9972		3.3201	3.5465	3.4134	3.1474	2.7018
12.26	3.6345	4.1597	3.5642	3.5058	2.4487	2.8473		2.795	3.4532	3.3448	2.9994	3.3629	3.1157		3.1811	3.252	3.0356	2.2867	3.2778	3.1673		3.6342	3.5904	3.6122	3.1868	4.0986	3.3126		2.5632	3.0394	2.7467	4.0005		3.9442	2.8439	4.0141	4.3643	2.7706	3.0962		2.6691	2.917	2.9393		3.3608	3.5532	3.4088	3.1141	2.7077
12.275	3.6288	4.182	3.5256	3.5009	2.4532	2.8974		2.8098	3.4654	3.3765	3.0184	3.3785	3.131		3.1936	3.2266	3.0671	2.3175	3.2849	3.1716		3.6304	3.6065	3.605	3.1731	4.126	3.3313		2.5845	3.0508	2.7294	3.9631		3.9543	2.8439	3.9961	4.3249	2.7179	3.0786		2.7073	2.9001	2.9844		3.3297	3.571	3.3912	3.0997	2.7384
12.29	3.6458	4.1647	3.5353	3.5009	2.4202	2.8805		2.7762	3.4791	3.3765	2.9804	3.3875	3.134		3.1921	3.2469	3.0678	2.2928	3.2799	3.1645		3.6153	3.5933	3.6496	3.1767	4.1313	3.3297		2.5961	3.0695	2.7219	3.9912		3.9608	2.8147	4.0447	4.3013	2.7509	3.1014		2.7014	2.9085	2.9588		3.363	3.5621	3.3988	3.1027	2.7487
12.305	3.6366	4.1726	3.536	3.4591	2.442	2.8871		2.7879	3.4548	3.3863	2.9797	3.3934	3.0919		3.1576	3.2701	3.0552	2.2737	3.2912	3.2361		3.6539	3.5794	3.6057	3.1775	4.1283	3.3329		2.5762	3.0774	2.7204	3.9997		3.9775	2.8337	4.0211	4.2919	2.7425	3.0985		2.694	2.9155	2.9739		3.3519	3.5858	3.3843	3.1012	2.6938
12.32	3.6458	4.1626	3.5484	3.4724	2.4037	2.8812		2.7942	3.4692	3.3692	2.9868	3.3845	3.1287		3.1657	3.2795	3.0636	2.3079	3.2983	3.2031		3.6069	3.6043	3.6036	3.1731	4.1283	3.3032		2.6029	3.0487	2.7212	4.0325		4.0073	2.841	4.0572	4.2926	2.7601	3.0653		2.6867	2.9254	3.0017		3.3697	3.5383	3.3873	3.0845	2.7091
12.335	3.6487	4.1863	3.5484	3.5037	2.4134	2.8643		2.784	3.4616	3.3684	3.0152	3.4142	3.1126		3.1679	3.2737	3.0433	2.3154	3.2933	3.1758		3.6077	3.5772	3.5985	3.1854	4.1108	3.3679		2.579	3.0602	2.7016	4.0067		3.9289	2.792	4.0204	4.2761	2.7298	3.0845		2.6596	2.9239	2.9746		3.3682	3.568	3.395	3.0853	2.6828
12.35	3.6437	4.1769	3.5656	3.4926	2.4412	2.865		2.802	3.4745	3.3538	3.0208	3.4105	3.1325		3.1686	3.3092	3.0426	2.3045	3.2863	3.2172		3.6069	3.5831	3.5992	3.1724	4.1495	3.3204		2.5769	3.0645	2.6746	4.0138		3.9536	2.8037	4.0321	4.2887	2.7692	3.0918		2.6713	2.9224	2.9972		3.329	3.5762	3.4034	3.1027	2.7223
12.365	3.6444	4.1992	3.5573	3.4933	2.4179	2.8849		2.8067	3.4799	3.3643	3.0279	3.3956	3.1095		3.1693	3.2745	3.03	2.2908	3.3018	3.1996		3.6024	3.5823	3.577	3.1644	4.126	3.3227		2.5639	3.0731	2.6934	3.9958		3.9521	2.7898	4.0611	4.3139	2.7545	3.0742		2.7109	2.897	2.9663		3.3482	3.5821	3.3728	3.0883	2.7091
12.38	3.6969	4.1683	3.5987	3.5177	2.3961	2.8643		2.8035	3.4479	3.3497	3.0144	3.409	3.1172		3.1466	3.2766	3.0293	2.2887	3.2962	3.2074		3.6645	3.5736	3.6036	3.1666	4.1313	3.3102		2.5831	3.086	2.6874	4.0036		3.9434	2.811	4.047	4.3446	2.7552	3.083		2.7227	2.9016	2.9558		3.3541	3.5569	3.3598	3.0959	2.6974
12.395	3.6643	4.1626	3.6104	3.4814	2.4164	2.8525		2.8145	3.4821	3.3359	3.0081	3.3949	3.118		3.1943	3.2708	3.0237	2.2689	3.2941	3.2347		3.6402	3.5882	3.5957	3.1883	4.1374	3.2697		2.581	3.0939	2.6814	3.9896		3.9333	2.8118	4.0439	4.3139	2.7587	3.0683		2.7153	2.8855	2.9693		3.3039	3.5836	3.3973	3.1034	2.7069
12.41	3.6345	4.1316	3.5938	3.4891	2.3864	2.8702		2.8293	3.4471	3.3586	3.0121	3.3979	3.1501		3.1554	3.2708	3.0608	2.2757	3.2962	3.201		3.6546	3.5546	3.6064	3.1594	4.1062	3.3251		2.5988	3.0781	2.6641	3.9795		3.9478	2.8308	4.0329	4.3021	2.7559	3.0933		2.7249	2.8855	2.9716		3.3527	3.5776	3.4034	3.0898	2.7055
12.425	3.6274	4.1345	3.6565	3.5072	2.4149	2.8613		2.8207	3.4456	3.3668	3.0034	3.3979	3.1371		3.14	3.2723	3.0419	2.2798	3.2912	3.2404		3.6039	3.5414	3.6014	3.1775	4.1199	3.3399		2.5769	3.109	2.7001	3.9842		3.9688	2.8118	4.0313	4.317	2.7545	3.0697		2.7087	2.8932	2.9588		3.3593	3.568	3.4096	3.058	2.7333
12.44	3.6636	4.1115	3.6042	3.5093	2.439	2.8576		2.8387	3.489	3.3806	3.0049	3.3889	3.0897		3.1774	3.2904	3.0468	2.2743	3.2778	3.2382		3.644	3.5758	3.61	3.1644	4.0918	3.3843		2.5564	3.081	2.6821	3.967		3.9696	2.8205	3.9937	4.3123	2.7643	3.0705		2.719	2.9277	2.9791		3.3475	3.551	3.3981	3.0587	2.6857
12.455	3.6536	4.1043	3.578	3.5253	2.4014	2.8687		2.8004	3.4753	3.3562	3.0081	3.4157	3.118		3.1892	3.2868	3.0258	2.2613	3.3237	3.2214		3.6183	3.5802	3.6165	3.1478	4.1442	3.336		2.5735	3.0688	2.6558	3.9888		3.9478	2.8242	4.0149	4.3084	2.7685	3.1029		2.719	2.9162	2.9378		3.3682	3.5865	3.3513	3.0731	2.7274
12.47	3.6678	4.1359	3.5911	3.4745	2.4239	2.8599		2.8028	3.4761	3.3643	2.9955	3.4224	3.1233		3.1539	3.3071	3.0258	2.2743	3.3138	3.2046		3.619	3.5926	3.6144	3.1493	4.1138	3.3477		2.5995	3.0559	2.6641	3.9873		3.9848	2.8169	4.0298	4.3226	2.7411	3.0837		2.7161	2.9078	2.9445		3.3475	3.5776	3.3942	3.0709	2.7245
12.485	3.6536	4.1259	3.5904	3.517	2.3954	2.8591		2.8075	3.4852	3.3546	3.0073	3.3667	3.1356		3.1789	3.281	3.0342	2.2613	3.3237	3.1884		3.6433	3.5524	3.6129	3.1767	4.1419	3.3523		2.5913	3.0286	2.7091	4.0153		3.9579	2.8169	4.0188	4.354	2.7467	3.0638		2.6845	2.8863	2.943		3.3652	3.522	3.372	3.0496	2.7172
12.5	3.6579	4.0899	3.5808	3.5469	2.4149	2.8716		2.7996	3.4456	3.3464	3.031	3.3815	3.1616		3.1209	3.2723	3.058	2.2812	3.2778	3.213		3.6463	3.5648	3.546	3.1789	4.1389	3.357		2.5831	3.0494	2.7212	4.0075		3.9877	2.8264	4.0204	4.3218	2.7742	3.0668		2.7432	2.8786	2.946		3.3275	3.5472	3.3958	3.0936	2.7165
12.515	3.6458	4.146	3.5532	3.5344	2.445	2.8709		2.8262	3.4403	3.3741	3.0042	3.3867	3.1011		3.1282	3.2614	3.0482	2.288	3.2644	3.2361		3.6243	3.5926	3.5885	3.1796	4.1062	3.3141		2.568	3.0451	2.7272	4.006		4.0051	2.8374	4.0698	4.3312	2.7354	3.0852		2.7293	2.9016	2.9588		3.3564	3.5465	3.3858	3.0739	2.7106
12.53	3.6408	4.1107	3.6069	3.5323	2.4097	2.8908		2.8239	3.4456	3.3822	3.0429	3.3837	3.1493		3.118	3.2542	3.0426	2.3113	3.2948	3.2193		3.6092	3.5919	3.5827	3.1449	4.1184	3.3321		2.5831	3.0652	2.7632	3.9592		3.9674	2.8286	4.0776	4.3422	2.7657	3.0638		2.7139	2.8978	2.952		3.3305	3.5421	3.3444	3.0845	2.6982
12.545	3.6288	4.1237	3.5794	3.5093	2.4292	2.8775		2.8496	3.4753	3.3725	3.0287	3.3934	3.1287		3.1319	3.2788	3.0622	2.2709	3.2609	3.2347		3.6554	3.5875	3.5971	3.129	4.1123	3.3313		2.579	3.0616	2.7542	4.0099		3.9638	2.833	4.0345	4.3761	2.7284	3.0705		2.7153	2.8855	2.9558		3.3401	3.6132	3.3552	3.0807	2.6828
12.56	3.6458	4.1187	3.6	3.5121	2.4555	2.8576		2.8411	3.457	3.3855	2.9836	3.3941	3.1471		3.1356	3.2498	3.0819	2.2963	3.2778	3.2151		3.647	3.5706	3.6215	3.1681	4.1518	3.3149		2.6118	3.0788	2.7024	4.0052		3.9833	2.8066	4.0486	4.3375	2.7713	3.0977		2.7139	2.897	2.9355		3.326	3.5791	3.3575	3.1019	2.6747
12.575	3.6579	4.0978	3.5994	3.5288	2.4337	2.8702		2.8106	3.4479	3.353	3.0128	3.3845	3.1272		3.115	3.2658	3.0952	2.301	3.2764	3.2432		3.6569	3.586	3.6036	3.1775	4.1427	3.3063		2.633	3.0623	2.7339	3.9958		3.9703	2.8088	4.0407	4.3643	2.7636	3.0734		2.6823	2.9047	2.9453		3.3468	3.5458	3.3858	3.0837	2.7113
12.59	3.6579	4.1374	3.609	3.5037	2.451	2.8901		2.827	3.4471	3.3782	3.0136	3.3369	3.1394		3.1304	3.2469	3.0868	2.2969	3.2842	3.2003		3.6289	3.5809	3.6079	3.1717	4.1397	3.2986		2.6324	3.063	2.7257	4.0145		3.9638	2.8213	4.0737	4.3415	2.7756	3.0756		2.6772	2.8986	2.9513		3.3497	3.6103	3.3981	3.1057	2.7091
12.605	3.6749	4.1424	3.609	3.5706	2.4329	2.893		2.8473	3.4441	3.3831	2.967	3.383	3.1302		3.129	3.2853	3.091	2.3038	3.2715	3.201		3.6084	3.586	3.6064	3.21	4.104	3.2674		2.6057	3.0788	2.7106	3.9896		3.9739	2.8227	4.058	4.3729	2.7488	3.0513		2.6874	2.8771	2.9032		3.3364	3.5769	3.4134	3.0989	2.6784
12.62	3.6529	4.1604	3.6076	3.5337	2.4074	2.8805		2.8325	3.4692	3.3684	2.997	3.3659	3.1547		3.1231	3.2781	3.0756	2.3045	3.2594	3.1989		3.6312	3.5802	3.6345	3.1905	4.1184	3.3032		2.6043	3.0673	2.7046	4.0067		3.987	2.8198	4.0556	4.3596	2.7136	3.0837		2.6963	2.8602	2.9498		3.3283	3.591	3.372	3.0875	2.7209
12.635	3.6863	4.1683	3.6	3.5748	2.4217	2.8871		2.8739	3.4494	3.3774	2.9765	3.3912	3.1669		3.1547	3.2332	3.0433	2.3154	3.2933	3.2074		3.6395	3.5626	3.6086	3.1659	4.11	3.2697		2.6139	3.0867	2.6896	3.9818		3.995	2.7876	4.0494	4.3367	2.7214	3.1132		2.6742	2.8947	2.9505		3.3201	3.6184	3.3667	3.0625	2.6711
12.65	3.6756	4.1561	3.6021	3.5595	2.4322	2.9085		2.8246	3.473	3.3603	2.9615	3.3971	3.1363		3.0996	3.2621	3.0496	2.3161	3.2941	3.2151		3.6319	3.5999	3.5985	3.1594	4.1305	3.2713		2.5968	3.0716	2.6896	4.0067		3.9797	2.833	4.0643	4.3635	2.7179	3.1206		2.6808	2.8671	2.934		3.3364	3.588	3.3674	3.0648	2.723
12.665	3.643	4.1777	3.6104	3.54	2.4067	2.8724		2.8332	3.4844	3.3611	3.0065	3.4097	3.1126		3.1187	3.244	3.037	2.3072	3.3082	3.2151		3.6107	3.6153	3.6302	3.1514	4.1541	3.3282		2.6159	3.0774	2.7264	4.0184		4.0153	2.8081	4.0705	4.3391	2.7319	3.0845		2.6963	2.8909	2.9573		3.3327	3.5799	3.4073	3.0474	2.734
12.68	3.6756	4.1597	3.6062	3.5476	2.4149	2.8827		2.8262	3.473	3.3481	3.0113	3.3993	3.1095		3.1304	3.2759	3.0503	2.2963	3.2679	3.2116		3.6334	3.6036	3.6072	3.1854	4.145	3.3149		2.5892	3.0874	2.7257	3.9982		4.0073	2.8198	4.0737	4.343	2.7538	3.0756		2.6933	2.884	2.9566		3.3172	3.5814	3.3889	3.0754	2.7399
12.695	3.6749	4.1877	3.609	3.5421	2.4022	2.8672		2.8434	3.4692	3.3717	3.031	3.4075	3.1004		3.1275	3.2506	3.0328	2.2874	3.2778	3.2165		3.6319	3.6145	3.6179	3.1977	4.1336	3.3157		2.5981	3.0745	2.6791	3.9662		4.0116	2.8461	4.0854	4.3509	2.7207	3.0727		2.7241	2.874	2.9047		3.3349	3.5821	3.3858	3.0868	2.7567
12.71	3.6806	4.1683	3.6173	3.5267	2.3999	2.9115		2.8387	3.4783	3.3359	3.0073	3.386	3.1317		3.1466	3.2745	3.0735	2.2723	3.2679	3.1954		3.6433	3.6204	3.5784	3.189	4.1374	3.3258		2.5578	3.0688	2.7016	3.9834		4.0008	2.8264	4.0846	4.3596	2.7164	3.0462		2.7073	2.8794	2.9415		3.3475	3.5443	3.3567	3.0709	2.7121
12.725	3.6728	4.1777	3.6145	3.4982	2.3811	2.8724		2.8098	3.4882	3.3831	2.9883	3.4023	3.1256		3.1576	3.2469	3.0643	2.2504	3.2792	3.2221		3.6387	3.6182	3.5892	3.1926	4.1305	3.3126		2.5735	3.0566	2.6618	3.9538		4.008	2.8374	4.0721	4.3312	2.7411	3.0874		2.6808	2.9055	2.9272		3.3438	3.5903	3.3628	3.0913	2.7194
12.74	3.7019	4.1676	3.5911	3.5323	2.4262	2.896		2.8114	3.4646	3.366	3.016	3.4246	3.1226		3.1605	3.2745	3.0384	2.2928	3.2863	3.2382		3.6675	3.6204	3.6309	3.2064	4.1594	3.3336		2.5886	3.091	2.7024	3.9943		3.9616	2.8491	4.0635	4.3407	2.7516	3.0756		2.7263	2.884	2.943		3.3342	3.5584	3.3713	3.0898	2.7106
12.755	3.6927	4.1676	3.5759	3.533	2.4232	2.8901		2.8192	3.4601	3.366	3.0073	3.4023	3.144		3.1605	3.2832	3.0966	2.2778	3.3046	3.2024		3.6879	3.6262	3.6259	3.1876	4.1518	3.3656		2.6057	3.0372	2.77	3.9857		3.9971	2.8235	4.0211	4.3564	2.7713	3.0609		2.7124	2.8732	2.9851		3.3682	3.5769	3.3965	3.083	2.7209
12.77	3.6863	4.182	3.5828	3.517	2.451	2.9336		2.8035	3.4821	3.3448	3.0176	3.4045	3.1585		3.1723	3.2882	3.112	2.2648	3.2948	3.234		3.6516	3.5926	3.6043	3.21	4.1267	3.3344		2.6426	3.0451	2.7384	3.9553		3.9703	2.8154	4.0376	4.3596	2.7523	3.0683		2.7183	2.8663	2.9814		3.3638	3.5554	3.3789	3.0716	2.6747
12.785	3.6927	4.1554	3.5938	3.5365	2.4322	2.8886		2.8098	3.4479	3.3229	3.0034	3.3785	3.1149		3.1583	3.2513	3.0973	2.2901	3.2566	3.2207		3.669	3.6123	3.6208	3.1912	4.1389	3.3219		2.6495	3.0889	2.7234	3.9725		4.0066	2.83	4.0415	4.3635	2.7925	3.0778		2.7109	2.9062	2.9866		3.3712	3.5836	3.3804	3.0754	2.6967
12.8	3.6479	4.1647	3.589	3.517	2.445	2.9137		2.7965	3.4738	3.3261	3.0002	3.3993	3.105		3.162	3.2636	3.0587	2.3024	3.2884	3.2235		3.6364	3.5911	3.5892	3.1926	4.1769	3.311		2.6057	3.0846	2.7317	3.9732		3.9891	2.8454	4.0478	4.3659	2.7664	3.0764		2.7542	2.8801	2.9656		3.3845	3.5754	3.3368	3.0527	2.7348
12.815	3.6557	4.1388	3.6228	3.5302	2.4179	2.8798		2.8184	3.4494	3.353	3.0294	3.3652	3.0988		3.1473	3.2984	3.1106	2.2511	3.3075	3.2284		3.6319	3.6028	3.6122	3.2027	4.1495	3.343		2.5961	3.0544	2.7212	3.9966		3.9935	2.8417	4.0298	4.3564	2.7756	3.08		2.7168	2.8686	2.9859		3.3423	3.5932	3.3919	3.0504	2.7472
12.83	3.6522	4.1518	3.6159	3.5142	2.4487	2.9262		2.8246	3.5019	3.3538	3.0366	3.3979	3.1233		3.1605	3.3049	3.0728	2.3072	3.3018	3.2116		3.6448	3.6006	3.5957	3.2172	4.1556	3.336		2.6043	3.0673	2.7197	3.9787		4.032	2.8388	4.0509	4.3344	2.7664	3.0491		2.719	2.8855	2.9791		3.3549	3.6118	3.4027	3.0769	2.7384
12.845	3.677	4.1633	3.6104	3.5567	2.475	2.9063		2.8207	3.4776	3.3383	3.0421	3.4038	3.1027		3.1436	3.2701	3.0952	2.2956	3.3054	3.2361		3.6516	3.5992	3.6079	3.2064	4.1389	3.3235		2.5509	3.0681	2.7174	3.9935		4	2.8242	4.0329	4.3619	2.7643	3.055		2.7205	2.8894	2.9979		3.3512	3.568	3.3667	3.0966	2.7047
12.86	3.6692	4.1496	3.6414	3.5386	2.4262	2.8864		2.7903	3.4745	3.3562	3.0405	3.4016	3.1486		3.1745	3.2904	3.0419	2.299	3.287	3.2158		3.6281	3.5897	3.5978	3.1991	4.1298	3.2853		2.618	3.091	2.7054	4.0106		3.987	2.8235	4.0008	4.3761	2.7847	3.083		2.7043	2.8702	3.0107		3.3386	3.5517	3.3827	3.1178	2.7274
12.875	3.6728	4.1604	3.618	3.5163	2.3984	2.8812		2.816	3.4487	3.3692	3.0389	3.3555	3.1501		3.1642	3.2701	3.0636	2.2942	3.2926	3.2158		3.6516	3.5809	3.6165	3.2042	4.1488	3.2666		2.5954	3.0738	2.7024	3.9639		3.9986	2.8469	4.0353	4.3824	2.753	3.097		2.6838	2.8855	2.9859		3.3504	3.5532	3.3705	3.0883	2.7004
12.89	3.677	4.1554	3.6242	3.5504	2.4412	2.8967		2.8184	3.4761	3.3521	3.0468	3.3867	3.1294		3.1576	3.2672	3.0447	2.2921	3.2983	3.2305		3.6327	3.5962	3.5985	3.2107	4.1435	3.3188		2.5975	3.0702	2.6911	3.9982		4.0472	2.8403	4.058	4.3785	2.7861	3.0771		2.6735	2.8886	2.9573		3.3312	3.5799	3.3697	3.0671	2.7289
12.905	3.7239	4.1712	3.6124	3.5316	2.4202	2.9144		2.8106	3.4631	3.3879	3.0334	3.3793	3.1027		3.1576	3.3165	3.0454	2.2956	3.3237	3.2214		3.675	3.597	3.5928	3.1999	4.1473	3.3141		2.5838	3.0516	2.7144	4.0005		4.0189	2.8578	4.058	4.3533	2.7721	3.0889		2.6816	2.8686	2.9716		3.3386	3.5732	3.3988	3.0565	2.734
12.92	3.6614	4.21	3.6552	3.5692	2.4007	2.9358		2.784	3.4684	3.3351	3.0144	3.4142	3.1539		3.1664	3.3034	3.0349	2.2538	3.3075	3.2081		3.6319	3.6145	3.6136	3.2035	4.145	3.3048		2.6111	3.0666	2.6979	3.9577		4.0015	2.8417	4.0415	4.3312	2.808	3.0778		2.6911	2.8947	2.934		3.3615	3.5776	3.4234	3.1232	2.7216
12.935	3.6657	4.1618	3.5918	3.5553	2.4172	2.9255		2.7848	3.4837	3.3383	3.0445	3.4023	3.1333		3.1282	3.2788	3.0475	2.2634	3.2905	3.2298		3.6425	3.6445	3.6007	3.2288	4.1283	3.3329		2.5742	3.0996	2.7024	3.9935		3.9725	2.8666	4.0219	4.3328	2.8094	3.0815		2.694	2.8824	2.9415		3.3852	3.5739	3.428	3.1065	2.7333
12.95	3.6728	4.1633	3.6145	3.5783	2.4134	2.9277		2.7879	3.5027	3.3342	3.031	3.3986	3.1157		3.173	3.2556	3.0601	2.2606	3.2489	3.2333		3.6705	3.6313	3.6115	3.1948	4.1366	3.3251		2.5851	3.0874	2.7046	3.9709		3.9957	2.8688	4.058	4.3399	2.8023	3.0727		2.6918	2.897	2.94		3.3726	3.5732	3.4119	3.0777	2.7392
12.965	3.6323	4.1374	3.6035	3.5518	2.4194	2.8989		2.7817	3.4989	3.3383	3.0255	3.3956	3.1394		3.1458	3.2911	3.0398	2.2764	3.2693	3.2144		3.6607	3.6328	3.5784	3.2042	4.1381	3.3266		2.5824	3.0817	2.7084	3.981		4.0066	2.8922	4.0062	4.3391	2.7742	3.0314		2.6874	2.8886	2.9408		3.3438	3.5932	3.4004	3.0504	2.7392
12.98	3.66	4.1769	3.6262	3.5295	2.4134	2.9196		2.8043	3.4768	3.3546	3.0421	3.4038	3.1011		3.198	3.2752	3.0405	2.238	3.2969	3.2088		3.6826	3.5736	3.623	3.2049	4.1275	3.3219		2.5947	3.0982	2.6956	3.967		3.9862	2.8505	4.0502	4.3517	2.8023	3.0388		2.6867	2.8748	2.946		3.3601	3.5814	3.4226	3.0807	2.7267
12.995	3.6408	4.1618	3.6159	3.5546	2.4337	2.9262		2.8098	3.4403	3.3757	3.0445	3.4112	3.0988		3.1928	3.2549	3.0735	2.2374	3.2785	3.2172		3.6387	3.575	3.5921	3.2114	4.1252	3.3258		2.579	3.0523	2.6851	4.0044		3.9848	2.8249	4.0439	4.3556	2.7925	3.0962		2.6882	2.9224	2.943		3.3556	3.5814	3.428	3.086	2.7055
13.01	3.6515	4.1633	3.6283	3.5511	2.4299	2.8967		2.8114	3.4723	3.3652	3.0263	3.4157	3.1386		3.1906	3.2723	3.065	2.2709	3.2969	3.206		3.6243	3.5743	3.6115	3.1854	4.1579	3.3407		2.62	3.0688	2.7129	4.0091		4.0087	2.8681	4.0274	4.3501	2.7833	3.0771		2.6948	2.897	2.9317		3.3623	3.5799	3.4326	3.0875	2.7113
13.025	3.6636	4.1338	3.6421	3.5609	2.4359	2.896		2.8075	3.47	3.3725	3.0239	3.4097	3.1203		3.1965	3.2607	3.0496	2.2654	3.299	3.206		3.6652	3.567	3.5892	3.2085	4.1412	3.3383		2.5968	3.0752	2.7182	4.006		3.9667	2.8505	4.0345	4.3635	2.7826	3.0557		2.7146	2.8587	2.9355		3.3423	3.5673	3.4088	3.089	2.7201
13.04	3.6522	4.1582	3.6138	3.5574	2.4397	2.8709		2.8192	3.473	3.3578	3.02	3.4172	3.1264		3.1649	3.2665	3.07	2.2949	3.2665	3.2109		3.6614	3.6196	3.6	3.189	4.1465	3.3235		2.6303	3.0623	2.7332	3.9616		3.9739	2.8432	4.0549	4.3478	2.8058	3.0992		2.7161	2.9193	2.9077		3.3993	3.568	3.4249	3.1065	2.7479
13.055	3.66	4.1539	3.6448	3.5804	2.3939	2.8798		2.7692	3.4761	3.3473	3.0192	3.3904	3.108		3.1451	3.2716	3.0468	2.2784	3.3025	3.2361		3.6614	3.5926	3.5547	3.2006	4.1723	3.3212		2.605	3.076	2.7197	4.0192		3.9986	2.8381	4.0235	4.3729	2.7974	3.0543		2.7197	2.9062	2.9047		3.4007	3.5547	3.4065	3.0822	2.7172
13.07	3.638	4.1647	3.62	3.5532	2.4134	2.9181		2.809	3.4509	3.3635	3.0302	3.3882	3.1356		3.1708	3.2911	3.0454	2.2401	3.3025	3.2003		3.6486	3.5977	3.6108	3.1991	4.1792	3.2931		2.6009	3.0853	2.6859	3.9678		3.9616	2.8549	4.0541	4.3564	2.7988	3.0498		2.6926	2.9423	2.9543		3.3342	3.5495	3.4257	3.0815	2.7289
13.085	3.6494	4.1633	3.6448	3.5428	2.4517	2.8805		2.8075	3.4639	3.3562	3.0468	3.3823	3.1264		3.1613	3.2991	3.0868	2.2613	3.299	3.2291		3.6599	3.5904	3.6144	3.2194	4.1404	3.3321		2.5981	3.0594	2.6874	3.9584		3.9696	2.8286	4.0509	4.3895	2.8072	3.058		2.7212	2.9132	2.934		3.3933	3.5561	3.4073	3.0724	2.7501
13.1	3.6536	4.1633	3.5966	3.5741	2.4374	2.9063		2.7801	3.4372	3.3643	3.0366	3.3793	3.1264		3.126	3.3302	3.0735	2.2805	3.2672	3.1926		3.6561	3.5823	3.5913	3.197	4.1359	3.3578		2.6173	3.0874	2.6979	3.981		3.9848	2.8264	4.0572	4.3659	2.7777	3.0646		2.7153	2.9408	2.9581		3.3423	3.5465	3.4126	3.0944	2.756
13.115	3.665	4.1316	3.5994	3.5553	2.4397	2.8915		2.8301	3.4662	3.3652	3.0318	3.3808	3.1042		3.1554	3.3194	3.084	2.2928	3.2905	3.2389		3.6629	3.5845	3.628	3.1876	4.1495	3.336		2.6022	3.0709	2.6949	3.9787		4.0095	2.8564	4.0572	4.3903	2.796	3.0594		2.7359	2.8917	2.9889		3.3541	3.5547	3.4142	3.0678	2.7545
13.13	3.6699	4.1676	3.6069	3.549	2.4675	2.9196		2.7887	3.4738	3.3717	3.0413	3.3956	3.1233		3.1613	3.3215	3.1029	2.2702	3.3167	3.213		3.6349	3.6079	3.5921	3.21	4.1655	3.343		2.5838	3.0587	2.7054	3.967		3.9964	2.8703	4.0603	4.3808	2.7756	3.0543		2.7007	2.8963	2.9558		3.3564	3.5591	3.4494	3.0754	2.7553
13.145	3.6543	4.1482	3.5932	3.5302	2.4307	2.9203		2.8067	3.4342	3.3831	3.0279	3.4008	3.0851		3.2105	3.2571	3.0552	2.2839	3.3096	3.1947		3.6236	3.5933	3.6172	3.1796	4.1473	3.3282		2.579	3.063	2.7076	3.9958		4.0008	2.8754	4.0682	4.3863	2.7559	3.0859		2.7051	2.8963	2.9445		3.3712	3.5836	3.3835	3.0951	2.7531
13.16	3.6884	4.1374	3.6186	3.5274	2.4052	2.8731		2.7957	3.4319	3.3643	3.0318	3.3852	3.1294		3.2163	3.3071	3.051	2.2908	3.3054	3.2249		3.6728	3.6401	3.6172	3.2136	4.1313	3.3516		2.5824	3.0896	2.7009	3.9974		4.0095	2.8827	4.0682	4.3926	2.7685	3.0742		2.697	2.8871	2.9317		3.3578	3.5888	3.3889	3.1057	2.7472
13.175	3.6884	4.1762	3.6428	3.5198	2.4127	2.8621		2.7864	3.4182	3.3692	3.0476	3.4149	3.1103		3.1767	3.2737	3.0686	2.3134	3.2912	3.2193		3.6728	3.5655	3.6172	3.1746	4.1336	3.3344		2.5954	3.1032	2.6971	4.02		4.0022	2.8761	4.0572	4.3785	2.7819	3.0756		2.7337	2.93	2.9257		3.3556	3.5717	3.4019	3.0815	2.7494
13.19	3.6579	4.1366	3.6186	3.5246	2.4157	2.9063		2.8028	3.4456	3.3464	3.0294	3.4209	3.1272		3.1605	3.265	3.0517	2.2963	3.2898	3.2565		3.6569	3.5904	3.5942	3.2403	4.1381	3.3445		2.5913	3.1427	2.7031	4.0114		3.9826	2.841	4.0666	4.3879	2.8171	3.08		2.7271	2.8709	2.9731		3.3475	3.565	3.3835	3.111	2.7509
13.205	3.6295	4.1331	3.6448	3.5219	2.3924	2.882		2.8223	3.4281	3.3619	3.0358	3.4031	3.1134		3.1495	3.265	3.0489	2.2846	3.2891	3.22		3.6697	3.5999	3.6381	3.2165	4.1404	3.343		2.5961	3.1377	2.7061	3.9694		4.0058	2.8849	4.0807	4.3509	2.8072	3.1095		2.7219	2.8817	2.9859		3.3231	3.565	3.4042	3.086	2.7596
13.22	3.6806	4.1539	3.6042	3.5184	2.4059	2.9019		2.7973	3.4525	3.3554	3.0263	3.3667	3.1287		3.1701	3.2861	3.0749	2.3271	3.275	3.201		3.6705	3.5736	3.5841	3.2165	4.1389	3.3438		2.6283	3.1126	2.7159	3.9896		4.0363	2.8542	4.0815	4.3659	2.8044	3.1287		2.6999	2.897	2.9603		3.3911	3.5821	3.3613	3.0868	2.7618
13.235	3.6714	4.1395	3.6159	3.51	2.3992	2.8783		2.8028	3.4593	3.3676	3.0176	3.3882	3.1356		3.1664	3.273	3.0538	2.2867	3.3145	3.2389		3.6607	3.548	3.6093	3.2273	4.1617	3.3453		2.5981	3.1083	2.6776	3.9849		4.0472	2.8469	4.0337	4.3729	2.7918	3.1228		2.7271	2.9178	2.9693		3.3586	3.6029	3.4096	3.08	2.7457
13.25	3.6841	4.1503	3.6393	3.5149	2.4239	2.9033		2.7856	3.4578	3.3961	3.0334	3.4068	3.1524		3.1657	3.2904	3.0805	2.2648	3.2919	3.2123		3.6743	3.5794	3.6079	3.2093	4.1518	3.343		2.594	3.1011	2.7151	3.9756		4.0189	2.8205	4.0345	4.3958	2.7974	3.1139		2.7366	2.8771	2.9581		3.3919	3.6095	3.4195	3.1065	2.7296
13.265	3.66	4.1647	3.649	3.5051	2.4833	2.8798		2.8082	3.4304	3.3611	3.0192	3.3681	3.1348		3.1473	3.2774	3.0636	2.2819	3.2884	3.2418		3.6576	3.5458	3.6517	3.2302	4.1541	3.3562		2.5851	3.0874	2.6971	4.0021		4.0109	2.8337	4.087	4.3588	2.7805	3.1309		2.7447	2.874	2.9551		3.4015	3.5925	3.4111	3.0875	2.7216
13.28	3.6735	4.1662	3.6166	3.5232	2.439	2.8503		2.8395	3.4639	3.3464	3.0342	3.3934	3.1034		3.1591	3.2426	3.0987	2.3195	3.2842	3.2137		3.6599	3.5685	3.6057	3.223	4.1731	3.3633		2.5927	3.0437	2.7121	3.9927		4.008	2.8439	4.0502	4.3769	2.8065	3.1345		2.7095	2.8894	2.9769		3.3734	3.6088	3.4226	3.0716	2.7465
13.295	3.6636	4.1683	3.6269	3.5246	2.445	2.9454		2.8207	3.4456	3.3871	3.0271	3.3882	3.1249		3.1503	3.2708	3.0636	2.312	3.2559	3.2614		3.6455	3.6014	3.6014	3.2237	4.1609	3.3516		2.5776	3.1025	2.7347	3.9826		3.9942	2.8578	4.0854	4.3659	2.7946	3.1102		2.7124	2.8924	3.0175		3.3519	3.5814	3.3896	3.0966	2.7589
13.31	3.6714	4.1733	3.6235	3.51	2.4495	2.9019		2.7879	3.4563	3.3521	3.0097	3.4053	3.0866		3.1356	3.2317	3.0664	2.2976	3.2806	3.2628		3.6463	3.5955	3.6316	3.2251	4.129	3.3368		2.5667	3.0946	2.7174	3.9919		4.0131	2.8586	4.0988	4.3399	2.7643	3.1029		2.7109	2.907	2.9889		3.3615	3.5858	3.4111	3.0633	2.7384
13.325	3.665	4.182	3.64	3.5023	2.448	2.893		2.82	3.4783	3.3782	2.9883	3.3934	3.0919		3.1363	3.2723	3.0875	2.3134	3.2933	3.2705		3.6561	3.5999	3.6215	3.2006	4.1503	3.3633		2.5708	3.1255	2.7136	3.9849		4.024	2.8571	4.0823	4.3832	2.7467	3.0506		2.7117	2.8886	2.9949		3.3682	3.6125	3.4226	3.0875	2.7487
13.34	3.6685	4.1546	3.6469	3.4759	2.4254	2.8599		2.8223	3.4981	3.4042	3.0057	3.412	3.1103		3.1715	3.2303	3.0601	2.3031	3.2644	3.2509		3.6637	3.5816	3.6187	3.1977	4.1647	3.3609		2.5694	3.0867	2.7317	3.9997		3.9797	2.8725	4.0737	4.4092	2.7918	3.097		2.7197	2.894	2.9806		3.3638	3.5524	3.4096	3.0671	2.7406
13.355	3.6827	4.1777	3.651	3.5114	2.4517	2.907		2.8035	3.4586	3.3717	3.0484	3.4008	3.0812		3.1686	3.2752	3.0573	2.3195	3.287	3.2333		3.6584	3.5816	3.6582	3.2056	4.1541	3.3539		2.566	3.1039	2.6836	3.9912		4.0051	2.8476	4.0666	4.4021	2.796	3.083		2.6823	2.9139	2.9851		3.3749	3.5613	3.3904	3.0944	2.7801
13.37	3.6763	4.1733	3.6496	3.5225	2.4367	2.8834		2.7989	3.47	3.3554	3.0176	3.386	3.0996		3.1605	3.2889	3.0671	2.3141	3.2884	3.2432		3.6592	3.5889	3.6208	3.1876	4.1465	3.3344		2.5646	3.0788	2.6956	4.0029		4.0204	2.8966	4.1035	4.38	2.822	3.1117		2.7168	2.8679	2.9618		3.3874	3.5599	3.4019	3.0784	2.7589
13.385	3.6593	4.1669	3.6352	3.5637	2.4667	2.8716		2.816	3.4723	3.3611	3.0381	3.3771	3.1027		3.1598	3.3063	3.0777	2.3127	3.3004	3.1989		3.6508	3.6094	3.6036	3.2006	4.1663	3.3305		2.5646	3.0961	2.7009	3.9678		4.0124	2.8644	4.0854	4.3879	2.8122	3.1117		2.7102	2.8702	2.9363		3.3889	3.5643	3.4157	3.0966	2.7714
13.4	3.6856	4.2129	3.6331	3.5288	2.4359	2.868		2.8145	3.4639	3.3749	3.0121	3.3993	3.0858		3.1723	3.2803	3.077	2.3305	3.2919	3.1758		3.6872	3.6021	3.5928	3.1962	4.1404	3.3321		2.5714	3.1291	2.7151	3.9756		4.0233	2.8388	4.1042	4.3926	2.7897	3.1139		2.7315	2.894	2.9265		3.4089	3.5658	3.4387	3.0974	2.7758
13.415	3.6643	4.1877	3.651	3.5051	2.4187	2.8422		2.802	3.5126	3.3871	3.0168	3.4127	3.0942		3.1701	3.281	3.0868	2.2805	3.3167	3.234		3.6834	3.5802	3.6251	3.1919	4.1488	3.3391		2.5913	3.1032	2.7257	3.9756		4.0204	2.871	4.1215	4.3698	2.8185	3.0823		2.7315	2.8548	2.9911		3.383	3.594	3.431	3.0997	2.7304
13.43	3.6785	4.1424	3.6262	3.5246	2.4765	2.8746		2.791	3.4989	3.3814	3.0318	3.4461	3.1126		3.1451	3.294	3.0742	2.2949	3.3159	3.2291		3.6433	3.6109	3.628	3.2201	4.1617	3.3523		2.618	3.1083	2.7362	3.9748		3.9804	2.8586	4.0854	4.358	2.7981	3.0977		2.7117	2.8801	2.9468		3.3778	3.5643	3.4303	3.0868	2.7516
13.445	3.6884	4.1395	3.6262	3.5651	2.463	2.8628		2.7934	3.5012	3.3993	3.0619	3.412	3.1325		3.1745	3.2658	3.058	2.2874	3.3322	3.2333		3.6372	3.5999	3.6366	3.1984	4.1556	3.3672		2.5934	3.1018	2.7084	3.9732		4.0066	2.8586	4.1074	4.3588	2.815	3.0764		2.7263	2.8587	2.9498		3.3416	3.5717	3.4356	3.0436	2.7201
13.46	3.6856	4.1575	3.6531	3.5379	2.4517	2.8768		2.7903	3.4867	3.3513	3.0215	3.4068	3.1088		3.1458	3.2527	3.0945	2.3065	3.3025	3.2389		3.6198	3.5699	3.6496	3.2027	4.1799	3.3508		2.5981	3.1341	2.7302	3.9943		4.0167	2.8469	4.1223	4.3533	2.8129	3.0867		2.7439	2.8748	2.9483		3.3822	3.5954	3.4502	3.0777	2.7772
13.475	3.6735	4.1978	3.6359	3.5351	2.4975	2.8901		2.8035	3.486	3.3879	3.0152	3.3904	3.1157		3.1591	3.2781	3.0805	2.2976	3.3237	3.2284		3.6463	3.5955	3.6481	3.2114	4.1815	3.3453		2.6166	3.086	2.7287	3.9857		3.987	2.8637	4.1278	4.3548	2.8115	3.0808		2.7249	2.854	2.9551		3.3919	3.6177	3.4241	3.0807	2.7648
13.49	3.6905	4.1388	3.6345	3.5435	2.5043	2.8871		2.8207	3.4646	3.3871	3.0524	3.3912	3.1402		3.1906	3.2824	3.0777	2.3052	3.3188	3.2411		3.6319	3.6065	3.6532	3.2093	4.1792	3.3336		2.6043	3.0989	2.6994	3.9795		4.045	2.8768	4.1254	4.369	2.8136	3.0609		2.7315	2.8656	2.9536		3.4007	3.5806	3.4578	3.0883	2.7684
13.505	3.6714	4.1762	3.6359	3.5365	2.448	2.8753		2.8364	3.4943	3.3554	3.0223	3.386	3.1379		3.1561	3.3215	3.0686	2.3065	3.2764	3.2621		3.6327	3.6211	3.6316	3.236	4.2103	3.3422		2.6098	3.0939	2.7542	4.0013		4.0312	2.8717	4.1325	4.38	2.8199	3.044		2.7417	2.8763	2.9581		3.3859	3.5495	3.4371	3.0807	2.737
13.52	3.643	4.1733	3.6634	3.5372	2.4487	2.8871		2.8231	3.4966	3.3741	3.0761	3.4127	3.1317		3.1737	3.2976	3.1029	2.3024	3.27	3.2502		3.6266	3.6291	3.6151	3.189	4.2103	3.3461		2.6159	3.1068	2.7497	3.9499		4.0247	2.8915	4.0862	4.4005	2.846	3.0926		2.7124	2.8809	2.9543		3.3645	3.5791	3.4563	3.0959	2.7355
13.535	3.7026	4.1546	3.6379	3.54	2.4525	2.8997		2.784	3.4936	3.357	3.0642	3.4164	3.1034		3.1826	3.294	3.07	2.3127	3.3223	3.2537		3.672	3.635	3.6359	3.197	4.205	3.3368		2.581	3.1219	2.7677	3.9888		4.0356	2.8922	4.105	4.395	2.8199	3.108		2.7139	2.874	2.9618		3.3808	3.5858	3.4211	3.1065	2.7596
13.55	3.6934	4.1726	3.6607	3.5455	2.463	2.8901		2.8246	3.4844	3.3627	3.0342	3.3927	3.0942		3.1914	3.2752	3.0629	2.2969	3.2955	3.2719		3.6561	3.6211	3.6273	3.2244	4.1929	3.3547		2.6324	3.1348	2.7324	4.0075		4.0247	2.8988	4.1121	4.4044	2.822	3.097		2.7278	2.8947	2.9686		3.3808	3.5754	3.4555	3.105	2.7326
13.565	3.6934	4.1705	3.682	3.5539	2.4637	2.8495		2.8332	3.4806	3.3798	3.035	3.4038	3.1172		3.1657	3.3034	3.077	2.2976	3.2856	3.2537		3.669	3.6313	3.6259	3.2143	4.2096	3.3329		2.6132	3.1233	2.7219	4.0122		4.0269	2.8527	4.1011	4.4021	2.7995	3.0962		2.719	2.8917	2.9731		3.3586	3.5917	3.4249	3.1072	2.7589
13.58	3.6941	4.1626	3.6662	3.5818	2.4435	2.8702		2.8356	3.492	3.3635	3.0326	3.4239	3.1172		3.1495	3.294	3.0742	2.3065	3.3004	3.246		3.675	3.6109	3.6503	3.1948	4.1655	3.3516		2.607	3.1212	2.7272	3.9943		4.0204	2.8951	4.1207	4.3761	2.8129	3.0889		2.6896	2.9032	3.0047		3.4118	3.5947	3.4226	3.1004	2.7516
13.595	3.7132	4.1539	3.6483	3.5671	2.4848	2.8871		2.8075	3.4791	3.3863	3.0373	3.4298	3.1118		3.176	3.2795	3.0707	2.2894	3.3272	3.2319		3.6773	3.6482	3.6438	3.2324	4.1807	3.3718		2.5721	3.1506	2.7197	3.9997		4.0225	2.9171	4.1035	4.3926	2.8178	3.0867		2.7102	2.8809	2.9889		3.3985	3.6036	3.3881	3.0815	2.7582
13.61	3.6941	4.1654	3.6538	3.5685	2.487	2.882		2.8184	3.4723	3.3985	3.0326	3.3889	3.1172		3.1884	3.2665	3.0657	2.2737	3.2594	3.2361		3.6713	3.6387	3.6553	3.1991	4.2081	3.3726		2.5934	3.1441	2.7399	3.9818		4.0385	2.9017	4.0792	4.3855	2.8227	3.0955		2.73	2.8848	3.0017		3.403	3.6273	3.4019	3.1065	2.7494
13.625	3.6991	4.1813	3.6717	3.563	2.46	2.9078		2.8317	3.5004	3.3627	3.0247	3.3993	3.1386		3.1495	3.2527	3.0608	2.3113	3.2722	3.2333		3.6501	3.6335	3.6043	3.1926	4.186	3.3687		2.5831	3.1334	2.7354	4.0052		4.0378	2.8688	4.0831	4.4013	2.8199	3.0675		2.7095	2.8679	2.9724		3.3993	3.6021	3.4264	3.1042	2.7296
13.64	3.6898	4.1834	3.6552	3.5574	2.4382	2.9203		2.834	3.4958	3.3798	3.0508	3.3875	3.118		3.1723	3.2803	3.037	2.3086	3.2983	3.2368		3.6546	3.624	3.6115	3.2338	4.1936	3.3461		2.5886	3.17	2.7272	4.0169		4.0494	2.9003	4.1003	4.3903	2.8263	3.0918		2.6889	2.8663	2.9648		3.383	3.5799	3.4793	3.0883	2.7516
13.655	3.6856	4.1482	3.6235	3.5665	2.4292	2.9225		2.7996	3.4715	3.3798	3.0468	3.4097	3.1172		3.1958	3.302	3.0517	2.323	3.3011	3.2579		3.6554	3.6365	3.6165	3.2425	4.1951	3.3523		2.6036	3.1542	2.7046	3.9974		3.9979	2.8944	4.0995	4.4099	2.8072	3.058		2.7256	2.9178	2.9821		3.3985	3.5858	3.4341	3.1012	2.7223
13.67	3.6983	4.1633	3.6345	3.5699	2.4352	2.9041		2.8184	3.4608	3.3822	3.0453	3.3689	3.1195		3.1708	3.265	3.0454	2.3079	3.3181	3.2628		3.6917	3.6248	3.6589	3.2223	4.1906	3.357		2.6214	3.1219	2.7287	3.9943		4.0218	2.8703	4.127	4.4233	2.8319	3.1036		2.7403	2.8832	3.0167		3.4007	3.5791	3.4356	3.1072	2.7838
13.685	3.687	4.1719	3.6483	3.5692	2.4555	2.9019		2.8012	3.47	3.3839	3.0176	3.4016	3.1118		3.1745	3.2716	3.0587	2.3106	3.3089	3.2382		3.6667	3.6218	3.6467	3.2685	4.2058	3.3555		2.6153	3.1197	2.7459	4.0145		4.0429	2.9105	4.1129	4.3934	2.8474	3.094		2.7293	2.9016	2.9648		3.4	3.5917	3.4456	3.1307	2.7575
13.7	3.6934	4.2043	3.6366	3.5637	2.4194	2.9262		2.8395	3.5324	3.3505	3.0373	3.3897	3.1103		3.1796	3.2563	3.0643	2.2839	3.2835	3.2235		3.6546	3.624	3.6165	3.2519	4.1822	3.3469		2.5803	3.1169	2.7309	4.013		3.9884	2.8622	4.0917	4.391	2.8586	3.0977		2.708	2.927	2.9889		3.3978	3.5717	3.4808	3.108	2.764
13.715	3.7132	4.1899	3.6469	3.5504	2.4277	2.9336		2.8184	3.5141	3.357	3.0302	3.3808	3.1226		3.1642	3.2889	3.0587	2.3456	3.3039	3.2235		3.6637	3.5919	3.6467	3.2309	4.1754	3.3477		2.6105	3.1219	2.7399	3.9818		3.9608	2.9149	4.1003	4.3777	2.822	3.097		2.7205	2.8709	2.9934		3.4229	3.5769	3.4333	3.1027	2.7845
13.73	3.6905	4.1856	3.6689	3.5344	2.4382	2.8768		2.8137	3.4852	3.3375	3.035	3.3837	3.1715		3.1671	3.31	3.0314	2.2661	3.2969	3.2397		3.6599	3.6138	3.6201	3.2136	4.2065	3.357		2.618	3.1362	2.7227	4.0286		3.9862	2.8834	4.1129	4.3729	2.8023	3.083		2.708	2.8855	2.9378		3.3822	3.5561	3.4479	3.1368	2.7743
13.745	3.7083	4.1784	3.6207	3.5462	2.4292	2.9078		2.8082	3.4951	3.3855	3.065	3.3756	3.1555		3.1613	3.2933	3.0784	2.288	3.2693	3.2228		3.6697	3.6416	3.641	3.2208	4.1913	3.3578		2.5906	3.1484	2.7317	4.0247		4.0189	2.8673	4.105	4.3706	2.8185	3.0889		2.7256	2.8763	3.0017		3.4089	3.5873	3.4471	3.1216	2.7779
13.76	3.6941	4.1798	3.6434	3.5448	2.4525	2.9033		2.8043	3.5035	3.3473	3.0484	3.3845	3.1149		3.1686	3.2368	3.1078	2.2826	3.2623	3.2242		3.6349	3.5882	3.6546	3.1977	4.2134	3.3734		2.6187	3.1628	2.7114	4.0114		3.9848	2.909	4.1278	4.3981	2.8354	3.1169		2.6992	2.8617	2.9731		3.4259	3.5168	3.418	3.1201	2.7765
13.775	3.7083	4.2028	3.6193	3.5532	2.4697	2.9056		2.8528	3.5126	3.3757	3.02	3.3763	3.1333		3.184	3.2469	3.0721	2.286	3.2743	3.2053		3.6788	3.6094	3.6805	3.2093	4.2096	3.3664		2.5899	3.1391	2.7317	3.9958		4.0015	2.863	4.1121	4.4052	2.8403	3.1301		2.7146	2.8702	2.9949		3.4015	3.5762	3.4065	3.1156	2.7596
13.79	3.7012	4.1647	3.6207	3.5435	2.454	2.8901		2.8082	3.4928	3.3652	3.0484	3.3882	3.1256		3.1921	3.2527	3.0615	2.2949	3.2757	3.2151		3.697	3.6335	3.6618	3.2425	4.202	3.3336		2.592	3.114	2.7437	3.9857		4.0312	2.8556	4.1152	4.3981	2.8622	3.1309		2.6926	2.8909	2.9708		3.3785	3.608	3.4341	3.1391	2.7384
13.805	3.6593	4.1755	3.6035	3.5448	2.4299	2.8783		2.784	3.5004	3.3733	3.046	3.3756	3.1157		3.1782	3.2607	3.0454	2.2401	3.2545	3.234		3.6932	3.6408	3.628	3.2223	4.1883	3.3251		2.5968	3.1025	2.7384	4.013		4.0029	2.8695	4.1074	4.4029	2.8481	3.1029		2.7168	2.8978	2.9799		3.366	3.5695	3.3759	3.0883	2.7589
13.82	3.6976	4.1597	3.6545	3.5588	2.4472	2.9122		2.7934	3.4593	3.3774	3.0516	3.4075	3.1471		3.1796	3.2752	3.0377	2.2997	3.3117	3.2748		3.6985	3.6328	3.6122	3.2447	4.1929	3.3414		2.5961	3.114	2.7444	4.041		4.0508	2.8651	4.1325	4.4013	2.8227	3.1559		2.7029	2.864	3.013		3.4015	3.5413	3.431	3.1125	2.7567
13.835	3.6799	4.1856	3.6235	3.5302	2.4089	2.8997		2.8137	3.4631	3.3839	3.0445	3.3964	3.131		3.1745	3.2781	3.0482	2.2846	3.3202	3.2074		3.6561	3.6467	3.6424	3.2064	4.1822	3.3407		2.5769	3.1362	2.7317	4.034		4.0675	2.8615	4.076	4.4139	2.8439	3.1161		2.7029	2.8978	2.9851		3.4059	3.5532	3.4195	3.108	2.767
13.85	3.6636	4.1827	3.6421	3.5532	2.4029	2.9041		2.8215	3.4601	3.3782	3.0271	3.4135	3.1302		3.1422	3.2918	3.0314	2.2641	3.3195	3.213		3.6713	3.6694	3.6366	3.1883	4.2058	3.3399		2.5721	3.1377	2.7474	3.9888		4.0015	2.8739	4.1082	4.4391	2.8579	3.1161		2.697	2.8963	2.9784		3.3652	3.5547	3.4364	3.1156	2.7567
13.865	3.7211	4.21	3.6434	3.5671	2.4134	2.8923		2.8129	3.5004	3.3538	3.0057	3.4031	3.105		3.173	3.26	3.0461	2.2716	3.2933	3.2109		3.6592	3.6511	3.6712	3.2114	4.2164	3.3523		2.6105	3.1205	2.7489	4.0005		4.0545	2.8944	4.1144	4.4107	2.8192	3.1684		2.7095	2.9147	2.9746		3.3749	3.5487	3.4402	3.1247	2.7897
13.88	3.7019	4.1885	3.6676	3.5658	2.4097	2.8945		2.8559	3.4799	3.3847	3.0271	3.4127	3.1348		3.1958	3.2723	3.0496	2.2723	3.2983	3.2172		3.6463	3.6584	3.687	3.2093	4.1739	3.3734		2.6118	3.1327	2.7647	4.0364		4.0487	2.8878	4.1497	4.4068	2.8143	3.1581		2.686	2.9308	2.9791		3.3815	3.5613	3.3896	3.1307	2.775
13.895	3.692	4.164	3.6614	3.5804	2.4352	2.9063		2.8582	3.4776	3.3708	3.0492	3.4179	3.1386		3.1914	3.2477	3.0419	2.2463	3.2686	3.2179		3.6349	3.6299	3.6654	3.2078	4.1982	3.3305		2.6043	3.1205	2.7519	4.0278		4.0407	2.9046	4.1231	4.4257	2.8333	3.1117		2.7227	2.9393	2.9731		3.3638	3.6362	3.4172	3.1277	2.7962
13.91	3.682	4.2136	3.6407	3.5658	2.4615	2.8731		2.8496	3.4852	3.379	3.0326	3.406	3.1065		3.1598	3.2846	3.0468	2.2764	3.2778	3.2102		3.6758	3.646	3.664	3.2194	4.2119	3.3445		2.6009	3.1161	2.7332	4.0029		4.0574	2.9134	4.1246	4.4265	2.8312	3.1169		2.6867	2.8924	2.9596		3.3778	3.5814	3.3866	3.1125	2.797
13.925	3.7076	4.2014	3.6304	3.5888	2.4675	2.8783		2.852	3.4996	3.3391	3.0065	3.4164	3.1172		3.1789	3.2542	3.0861	2.2476	3.2764	3.2081		3.666	3.6423	3.6611	3.21	4.2468	3.364		2.5913	3.1276	2.7287	4.0247		4.0385	2.9098	4.1482	4.4162	2.8453	3.1426		2.7058	2.9178	2.9626		3.3837	3.5346	3.4088	3.0822	2.7867
13.94	3.6891	4.1863	3.6379	3.5588	2.4382	2.8702		2.852	3.4669	3.3521	3.0223	3.4179	3.1624		3.1561	3.2832	3.0601	2.3086	3.2884	3.2221		3.6705	3.635	3.6582	3.2237	4.2172	3.3368		2.6194	3.114	2.7054	3.9873		4.0407	2.8988	4.1246	4.3832	2.8537	3.1375		2.6911	2.9293	2.949		3.3785	3.5658	3.4257	3.0906	2.7772
13.955	3.7104	4.2021	3.6558	3.5644	2.4284	2.8702		2.859	3.4768	3.3627	3.0215	3.4387	3.1509		3.1752	3.2549	3.0503	2.2654	3.2736	3.2102		3.6531	3.6474	3.6489	3.2389	4.1989	3.364		2.6159	3.0925	2.7272	3.9935		4.0037	2.9054	4.1372	4.3934	2.822	3.1228		2.7007	2.9254	2.9536		3.3675	3.5458	3.4188	3.1072	2.7582
13.97	3.7069	4.2057	3.6166	3.5692	2.4502	2.893		2.8098	3.4943	3.3652	3.0057	3.4031	3.1509		3.1752	3.2774	3.0735	2.2565	3.2467	3.2256		3.6652	3.6496	3.6525	3.2035	4.2065	3.364		2.6009	3.1111	2.7437	4.02		4.0225	2.882	4.1207	4.4044	2.8467	3.0845		2.7322	2.9032	2.9415		3.3719	3.5561	3.4004	3.1247	2.7831
13.985	3.7267	4.1892	3.6455	3.5553	2.4239	2.8812		2.8387	3.4829	3.353	3.0215	3.4335	3.157		3.1642	3.2404	3.0678	2.2791	3.2835	3.2151		3.6561	3.6291	3.6309	3.2027	4.186	3.3266		2.6022	3.1226	2.7422	4.0091		4.0138	2.8703	4.1144	4.4115	2.808	3.1073		2.741	2.9346	2.9626		3.3697	3.5799	3.4226	3.1042	2.7904
14	3.6948	4.2129	3.6242	3.5832	2.4367	2.8908		2.8293	3.4852	3.353	3.0547	3.4305	3.1241		3.1605	3.252	3.0454	2.2531	3.2757	3.22		3.669	3.6547	3.646	3.2302	4.1921	3.3711		2.5961	3.1255	2.7294	4.0075		4.0008	2.9178	4.1317	4.3792	2.8298	3.0977		2.7241	2.9039	2.9603		3.4044	3.5932	3.4019	3.0837	2.7794
14.015	3.7218	4.2064	3.6345	3.5574	2.4262	2.9188		2.8332	3.4974	3.3603	3.0389	3.4298	3.1516		3.1921	3.2506	3.0398	2.2558	3.2658	3.2235		3.6713	3.6379	3.6259	3.202	4.1868	3.3633		2.6029	3.1054	2.7474	4.0208		4.0167	2.9105	4.0988	4.3942	2.8586	3.1029		2.741	2.9331	2.9423		3.3985	3.5673	3.3912	3.0906	2.7772
14.03	3.7026	4.1805	3.6462	3.5665	2.4803	2.9107		2.8176	3.4646	3.3497	3.0468	3.4357	3.1425		3.1862	3.252	3.0636	2.2517	3.2884	3.2354		3.6417	3.6284	3.6683	3.2056	4.1997	3.35		2.5981	3.1233	2.7151	4.0301		4.0508	2.8915	4.0776	4.3989	2.8467	3.1014		2.7447	2.9139	2.9972		3.3874	3.5621	3.4142	3.1368	2.7816
14.045	3.7317	4.1913	3.6545	3.5497	2.4615	2.8864		2.8582	3.4829	3.3489	3.0508	3.4172	3.1386		3.1782	3.2643	3.0202	2.2339	3.3025	3.2312		3.6402	3.6562	3.6158	3.2071	4.1845	3.3445		2.6036	3.1054	2.7264	4.0216		4.0211	2.9163	4.0933	4.3847	2.8361	3.0638		2.7087	2.9316	2.9708		3.4	3.5487	3.3996	3.1232	2.7728
14.06	3.7303	4.1957	3.6262	3.5616	2.466	2.8967		2.8559	3.5103	3.3399	3.0587	3.3993	3.1486		3.1855	3.2781	3.023	2.2428	3.2983	3.2502		3.6652	3.6847	3.6374	3.2013	4.1792	3.364		2.6139	3.109	2.7347	4.0418		4.0508	2.9076	4.1231	4.4257	2.8453	3.0815		2.7381	2.9085	2.9603		3.4007	3.5584	3.4172	3.0815	2.7435
14.075	3.7125	4.2	3.6352	3.5609	2.4517	2.8915		2.8309	3.4829	3.3627	3.0381	3.3964	3.1141		3.2024	3.281	3.0258	2.2415	3.2771	3.234		3.694	3.6182	3.6474	3.2295	4.2005	3.3874		2.6105	3.1276	2.6791	4.0395		4.0675	2.9346	4.1348	4.395	2.8586	3.1088		2.7432	2.9124	2.9987		3.4074	3.5717	3.4226	3.0959	2.7589
14.09	3.7097	4.1892	3.6083	3.5769	2.4592	2.8834		2.8653	3.4357	3.3562	3.0294	3.4031	3.144		3.1899	3.231	3.0482	2.2552	3.2828	3.2432		3.7099	3.6467	3.6719	3.2251	4.1898	3.3874		2.6125	3.1054	2.6791	4.0589		4.0327	2.9163	4.0917	4.3706	2.8586	3.1117		2.7432	2.9224	2.9693		3.3904	3.5524	3.4272	3.0898	2.7677
14.105	3.6948	4.1942	3.5773	3.5713	2.439	2.9011		2.8692	3.4799	3.3521	3.02	3.4031	3.1417		3.1627	3.2433	3.0594	2.2668	3.2856	3.234		3.6743	3.6401	3.6726	3.1934	4.1967	3.3835		2.6146	3.124	2.7016	4.0371		4.0632	2.8944	4.1003	4.4013	2.8734	3.0985		2.7491	2.9446	2.9611		3.4392	3.5732	3.4188	3.0678	2.7662
14.12	3.6841	4.1762	3.6118	3.586	2.475	2.8665		2.895	3.4867	3.3521	3.0144	3.3979	3.1294		3.1818	3.2781	3.0377	2.2661	3.2891	3.2326		3.6735	3.6555	3.6561	3.1883	4.1685	3.3789		2.6146	3.1097	2.7046	4.027		4.0436	2.8864	4.0964	4.3824	2.8277	3.0786		2.7307	2.93	2.9806		3.4	3.5843	3.4402	3.1239	2.7779
14.135	3.6806	4.2165	3.6317	3.5671	2.4652	2.8834		2.8731	3.4791	3.3928	3.0239	3.4045	3.1141		3.2053	3.2832	3.0503	2.2757	3.2969	3.2214		3.6834	3.6343	3.6539	3.2013	4.205	3.3601		2.592	3.1248	2.7084	4.013		4.0559	2.8754	4.0925	4.3698	2.834	3.0904		2.7271	2.9016	2.9513		3.4229	3.5769	3.4318	3.0989	2.7897
14.15	3.7111	4.2072	3.6414	3.5699	2.4367	2.8997		2.8215	3.4707	3.379	3.05	3.3993	3.1203		3.1972	3.2781	3.0693	2.286	3.2919	3.2039		3.6781	3.6306	3.6647	3.2165	4.1792	3.3866		2.6419	3.1197	2.7197	4.0184		4.0487	2.8959	4.0894	4.391	2.8347	3.0874		2.7036	2.8801	2.9272		3.4089	3.5903	3.4088	3.1254	2.764
14.165	3.7069	4.1863	3.64	3.579	2.4239	2.907		2.8364	3.4974	3.3961	3.05	3.3897	3.1103		3.2075	3.2368	3.0587	2.2545	3.2792	3.2095		3.6728	3.6262	3.6489	3.2273	4.1815	3.3765		2.6022	3.1154	2.7384	4.0177		4.0276	2.9017	4.0933	4.3824	2.8298	3.122		2.7205	2.9078	2.943		3.4052	3.6006	3.3988	3.1489	2.756
14.18	3.7189	4.1712	3.6448	3.5825	2.463	2.8834		2.8512	3.5057	3.3554	3.0144	3.4194	3.1126		3.1958	3.2506	3.0728	2.2613	3.2842	3.2207		3.6879	3.6723	3.6697	3.1811	4.1488	3.3368		2.6283	3.1032	2.7099	4.0254		4.0385	2.9375	4.1019	4.4147	2.8446	3.0985		2.7065	2.894	2.9821		3.414	3.5747	3.4272	3.1209	2.7516
14.195	3.748	4.1784	3.6324	3.5525	2.4344	2.9085		2.8379	3.5012	3.3595	3.0168	3.4209	3.1149		3.1921	3.2426	3.0566	2.2956	3.3145	3.2284		3.7023	3.6467	3.6697	3.1948	4.1746	3.3469		2.6324	3.1004	2.7452	4.0301		4.0167	2.8937	4.1466	4.369	2.8826	3.1206		2.708	2.8809	2.9603		3.434	3.588	3.4326	3.1065	2.7809
14.21	3.6962	4.1539	3.6441	3.5741	2.4532	2.8857		2.8293	3.4677	3.3326	2.9994	3.4209	3.118		3.1965	3.2324	3.0293	2.2812	3.2813	3.18		3.6902	3.6774	3.6654	3.2006	4.1845	3.3601		2.5988	3.1355	2.7069	3.9997		4.0603	2.9083	4.1137	4.3918	2.8678	3.1117		2.7212	2.8679	2.9934		3.4126	3.594	3.4379	3.1292	2.7853
14.225	3.7012	4.1647	3.6228	3.5553	2.4465	2.8768		2.8481	3.47	3.3676	3.0136	3.4105	3.1647		3.1892	3.2462	3.058	2.2997	3.2764	3.1624		3.6856	3.6664	3.6884	3.2064	4.2058	3.3625		2.5981	3.1176	2.6964	3.999		4.0407	2.89	4.1121	4.3926	2.8467	3.1264		2.7021	2.8924	2.9611		3.4274	3.5695	3.4448	3.1482	2.7714
14.24	3.6983	4.1892	3.6462	3.5616	2.4517	2.9173		2.8176	3.4799	3.3416	3.0263	3.4112	3.1601		3.1811	3.2846	3.0777	2.3134	3.311	3.1842		3.6902	3.6723	3.6604	3.2158	4.183	3.3726		2.5988	3.1298	2.6896	4.0052		4.0262	2.9178	4.134	4.406	2.8368	3.1404		2.7564	2.9062	2.9528		3.4037	3.6155	3.4149	3.111	2.7977
14.255	3.7005	4.2151	3.6545	3.5936	2.4803	2.8864		2.8496	3.4799	3.3521	3.0334	3.4291	3.1493		3.1723	3.2259	3.077	2.2983	3.2722	3.1793		3.703	3.6167	3.6625	3.2201	4.1883	3.3313		2.6296	3.1441	2.6686	4.0441		4.032	2.9054	4.1246	4.3808	2.8523	3.0962		2.7601	2.9101	2.9814		3.4044	3.6014	3.4111	3.0997	2.7845
14.27	3.7118	4.1791	3.6441	3.5665	2.4337	2.9107		2.8582	3.4898	3.3383	3.069	3.4357	3.1348		3.1693	3.1998	3.077	2.3195	3.2835	3.1961		3.6796	3.6262	3.6561	3.215	4.2058	3.3375		2.6105	3.1649	2.7219	4.0317		4.0479	2.8871	4.1066	4.4107	2.8572	3.1044		2.7175	2.851	2.9475		3.4126	3.5769	3.4111	3.1171	2.7706
14.285	3.6877	4.1906	3.6269	3.5713	2.4585	2.8967		2.8192	3.4433	3.3521	3.0682	3.4231	3.1203		3.1547	3.2469	3.0847	2.288	3.2792	3.1947		3.6872	3.6496	3.6417	3.1919	4.2141	3.3648		2.5913	3.1362	2.7182	4.0067		4.0066	2.8798	4.1325	4.4367	2.8558	3.1382		2.7175	2.8878	2.9851		3.3919	3.6043	3.4149	3.064	2.7911
14.3	3.6728	4.218	3.6744	3.5699	2.4457	2.9033		2.8457	3.438	3.3676	3.065	3.4179	3.1218		3.187	3.2187	3.07	2.312	3.2842	3.2312		3.6826	3.6504	3.6654	3.1919	4.1959	3.343		2.5906	3.1262	2.7189	4.0364		4.0341	2.9193	4.116	4.4351	2.8178	3.1191		2.7388	2.8878	2.9724		3.4066	3.588	3.4027	3.0557	2.7736
14.315	3.6983	4.2129	3.6345	3.5692	2.4374	2.8997		2.8434	3.4844	3.3676	3.0619	3.4432	3.1562		3.209	3.2469	3.0756	2.3058	3.2806	3.2186		3.6985	3.6482	3.6726	3.215	4.2035	3.3586		2.607	3.1449	2.7309	4.0192		3.9913	2.9046	4.0807	4.4422	2.8516	3.1397		2.7381	2.854	2.9942		3.4399	3.5873	3.3919	3.08	2.7772
14.33	3.6834	4.2129	3.6359	3.5379	2.4427	2.8901		2.8176	3.4799	3.3318	3.0682	3.3778	3.134		3.195	3.2549	3.0356	2.3113	3.2962	3.2305		3.6629	3.6789	3.6302	3.2049	4.1845	3.3578		2.6173	3.124	2.7482	4.0309		4.0465	2.9083	4.109	4.4501	2.8446	3.125		2.7652	2.8587	2.9739		3.431	3.5472	3.3843	3.0928	2.7926
14.345	3.7012	4.2216	3.6393	3.5706	2.4487	2.9011		2.834	3.4753	3.3408	3.0468	3.3785	3.1088		3.1928	3.2803	3.0524	2.3154	3.3004	3.1975		3.6523	3.6613	3.6784	3.1796	4.1853	3.3578		2.6262	3.1197	2.7452	4.0075		4.0385	2.9185	4.0878	4.4493	2.8157	3.1323		2.7461	2.8878	2.9949		3.4377	3.5502	3.4356	3.0853	2.767
14.36	3.7054	4.1949	3.6414	3.5637	2.4254	2.893		2.8317	3.5187	3.3497	3.0358	3.3897	3.1287		3.1921	3.2621	3.0728	2.3305	3.3202	3.2361		3.6955	3.6628	3.6891	3.2035	4.1647	3.3734		2.5981	3.1391	2.7272	3.9997		4.0421	2.9251	4.1505	4.4304	2.8129	3.1117		2.7667	2.8625	2.9656		3.4044	3.5732	3.4034	3.0754	2.7611
14.375	3.7069	4.2288	3.6186	3.5699	2.4314	2.9218		2.8246	3.4867	3.353	3.0413	3.3912	3.1118		3.2083	3.252	3.0903	2.3291	3.3103	3.2039		3.6766	3.6408	3.6561	3.2403	4.1473	3.329		2.5865	3.1499	2.7264	4.0083		4.0421	2.928	4.1207	4.4493	2.8248	3.153		2.7359	2.8917	2.9498		3.4384	3.5873	3.4057	3.0807	2.756
14.39	3.692	4.2777	3.6441	3.6131	2.4314	2.896		2.8653	3.5133	3.3464	3.0429	3.3748	3.1471		3.2288	3.2701	3.0538	2.3147	3.2828	3.2088		3.7008	3.654	3.646	3.2353	4.1579	3.3711		2.6426	3.1384	2.7076	3.9818		4.0494	2.9609	4.0846	4.428	2.834	3.1426		2.7417	2.8778	2.9701		3.4103	3.5762	3.4417	3.0678	2.7655
14.405	3.7154	4.1964	3.6062	3.5929	2.4435	2.8798		2.8668	3.4905	3.3456	3.0318	3.3845	3.1463		3.2068	3.2904	3.0615	2.2915	3.3068	3.1582		3.6932	3.6387	3.6935	3.2476	4.1754	3.3835		2.6372	3.1147	2.7219	3.9974		4.0458	2.9529	4.0886	4.4296	2.8657	3.1647		2.7491	2.8832	3.0047		3.397	3.5843	3.408	3.0451	2.7538
14.42	3.7211	4.2144	3.6255	3.5888	2.4359	2.9306		2.8395	3.5035	3.3497	3.0611	3.4276	3.1432		3.2281	3.2962	3.0721	2.2853	3.2955	3.2095		3.694	3.6262	3.6963	3.21	4.1913	3.364		2.6214	3.1205	2.7166	4.027		4.0298	2.8995	4.0839	4.4706	2.8579	3.1471		2.7439	2.8878	2.9558		3.4059	3.6169	3.4287	3.0762	2.7904
14.435	3.7282	4.1834	3.6276	3.6048	2.4344	2.9019		2.8536	3.4943	3.3603	3.0705	3.3867	3.1302		3.2156	3.2723	3.0868	2.3565	3.3082	3.2031		3.6576	3.627	3.6446	3.2237	4.2073	3.3937		2.6153	3.1205	2.7264	3.9748		4.0516	2.9778	4.1199	4.4194	2.8706	3.1596		2.752	2.9039	2.9648		3.4126	3.5917	3.3759	3.0936	2.7977
14.45	3.682	4.2259	3.6228	3.6034	2.4299	2.907		2.8411	3.5004	3.3286	3.0753	3.4016	3.0988		3.1899	3.2549	3.0861	2.3113	3.3054	3.2144		3.6887	3.6423	3.6647	3.2215	4.1693	3.3695		2.5954	3.0953	2.7069	4.0169		3.9862	2.9302	4.0901	4.4202	2.879	3.1603		2.7293	2.8894	2.9618		3.4126	3.6029	3.3904	3.0739	2.7604
14.465	3.6884	4.2216	3.6524	3.602	2.4585	2.9137		2.8411	3.4852	3.3342	3.0682	3.4016	3.1501		3.2024	3.2861	3.0517	2.3236	3.323	3.2074		3.675	3.6584	3.6481	3.2317	4.1708	3.3664		2.6166	3.1061	2.7602	4.0052		4.0283	2.9171	4.1027	4.4454	2.8509	3.1493		2.7256	2.8947	2.9317		3.4185	3.5784	3.4011	3.0527	2.7758
14.48	3.6664	4.2194	3.6428	3.5825	2.4472	2.9247		2.8614	3.4844	3.3107	3.0895	3.4187	3.1294		3.1833	3.2788	3.0517	2.2908	3.2997	3.1933		3.6811	3.6547	3.6647	3.1984	4.1769	3.3484		2.5906	3.0903	2.7384	4.0239		4.0334	2.9185	4.0886	4.4029	2.8607	3.1773		2.7417	2.9032	2.9648		3.3926	3.588	3.4119	3.0656	2.7509
14.495	3.6976	4.2208	3.6524	3.5894	2.448	2.9115		2.8559	3.4327	3.3497	3.0871	3.3971	3.1256		3.1877	3.2679	3.0924	2.3031	3.3393	3.1772		3.6834	3.6569	3.6525	3.2093	4.2119	3.3843		2.6084	3.0874	2.7069	3.9935		4.0298	2.9207	4.0972	4.4343	2.8586	3.167		2.7682	2.9001	2.9588		3.414	3.565	3.4303	3.0777	2.7531
14.51	3.6827	4.2079	3.6393	3.5665	2.4435	2.9033		2.8559	3.4433	3.357	3.0998	3.4283	3.1402		3.1892	3.2918	3.0426	2.3271	3.3272	3.227		3.7303	3.6621	3.6251	3.2085	4.1777	3.3898		2.6351	3.1161	2.6836	4.0005		4.0175	2.9251	4.1168	4.4509	2.8537	3.1611		2.7351	2.8855	2.9814		3.3978	3.5806	3.4057	3.0777	2.7684
14.525	3.6934	4.2316	3.6297	3.5658	2.4667	2.9041		2.8567	3.4989	3.3652	3.0856	3.4291	3.134		3.1767	3.2832	3.0868	2.2915	3.3548	3.213		3.7076	3.6335	3.6402	3.2194	4.1951	3.3765		2.6036	3.1018	2.7444	3.9787		4.0537	2.9346	4.1246	4.454	2.8474	3.192		2.7586	2.894	2.9866		3.3726	3.5873	3.385	3.0981	2.7589
14.54	3.6905	4.2266	3.6235	3.572	2.4825	2.8952		2.8403	3.4844	3.3668	3.0761	3.4157	3.1463		3.1752	3.2513	3.084	2.3113	3.3287	3.2137		3.694	3.6372	3.623	3.2158	4.1571	3.3937		2.6118	3.1427	2.7564	3.9818		4.0327	2.9083	4.1058	4.4556	2.8748	3.1449		2.7542	2.8832	2.9611		3.4429	3.5658	3.4157	3.1072	2.7421
14.555	3.6877	4.1834	3.5828	3.5671	2.4645	2.8989		2.8356	3.5035	3.37	3.0903	3.4068	3.1363		3.1745	3.2332	3.1064	2.31	3.3265	3.2389		3.7326	3.6591	3.6762	3.2208	4.2308	3.3508		2.6159	3.1133	2.7144	3.9951		4.0624	2.8959	4.1238	4.4855	2.8375	3.167		2.7241	2.8579	2.9904		3.4407	3.5962	3.4211	3.0944	2.7772
14.57	3.6976	4.223	3.6042	3.5678	2.4645	2.9122		2.8692	3.4761	3.344	3.0579	3.4187	3.1692		3.1686	3.2404	3.1295	2.2942	3.3258	3.2221		3.6841	3.6591	3.6697	3.2288	4.1982	3.3742		2.6283	3.0932	2.7272	3.981		4.0378	2.8995	4.1066	4.4509	2.8544	3.1522		2.7051	2.8855	2.9678		3.4251	3.5984	3.4195	3.0928	2.7655
14.585	3.687	4.1813	3.6193	3.579	2.4367	2.9144		2.8567	3.4799	3.3708	3.0848	3.412	3.157		3.1737	3.2665	3.0763	2.2935	3.3039	3.1954		3.7015	3.6584	3.6784	3.1977	4.1754	3.3726		2.5769	3.1176	2.7121	4.0231		3.9877	2.9105	4.0956	4.4524	2.8769	3.1596		2.7439	2.8901	2.9799		3.4074	3.6162	3.3988	3.1057	2.7545
14.6	3.7019	4.1985	3.5966	3.595	2.478	2.9196		2.8489	3.5187	3.3139	3.0342	3.4246	3.0958		3.1796	3.2918	3.0475	2.2798	3.3506	3.2214		3.7023	3.6452	3.692	3.1847	4.1708	3.3539		2.5954	3.1097	2.7039	3.9935		4.0131	2.9324	4.1168	4.4383	2.8551	3.1581		2.7293	2.8832	3.0107		3.397	3.5717	3.4011	3.105	2.7728
14.615	3.7189	4.2057	3.6145	3.5832	2.4667	2.9122		2.8684	3.4806	3.3416	3.0619	3.4209	3.1279		3.1312	3.2578	3.0594	2.2956	3.3025	3.2488		3.7197	3.6233	3.6568	3.2121	4.1693	3.3757		2.6084	3.0788	2.7302	3.9951		4.0211	2.9237	4.1129	4.4501	2.9051	3.15		2.7249	2.8917	2.9889		3.3941	3.6088	3.4211	3.1194	2.7728
14.63	3.7239	4.2273	3.6111	3.5839	2.4765	2.9151		2.8543	3.4768	3.3595	3.0595	3.3808	3.1486		3.1495	3.2665	3.0749	2.2956	3.3152	3.2151		3.7303	3.6591	3.6762	3.2353	4.2073	3.3633		2.6303	3.142	2.7302	4.0348		4.0218	2.931	4.1105	4.4367	2.8819	3.1603		2.7322	2.8648	2.9686		3.3926	3.588	3.4142	3.0883	2.7728
14.645	3.7239	4.2237	3.6062	3.5894	2.4682	2.9247		2.8473	3.4829	3.3513	3.0753	3.3763	3.1226		3.1921	3.2484	3.0398	2.301	3.3449	3.2326		3.728	3.6445	3.6935	3.2201	4.1822	3.3562		2.6419	3.1449	2.7354	4.0309		4.0516	2.9054	4.1356	4.4587	2.8854	3.1787		2.7359	2.8633	2.949		3.4074	3.5895	3.4295	3.0777	2.7941
14.66	3.6927	4.1957	3.6118	3.6117	2.4712	2.9387		2.8403	3.4829	3.3212	3.0555	3.3971	3.144		3.162	3.2535	3.0657	2.2874	3.3018	3.1814		3.6856	3.6547	3.6884	3.2302	4.2111	3.336		2.6029	3.1233	2.7024	3.9943		4.0465	2.9544	4.1121	4.4682	2.8854	3.1463		2.7241	2.8947	2.9648		3.3874	3.6281	3.4218	3.0807	2.7779
14.675	3.7246	4.2417	3.6138	3.602	2.4405	2.9395		2.8364	3.4723	3.353	3.0721	3.4335	3.157		3.1782	3.2701	3.077	2.2641	3.3244	3.2102		3.6993	3.6379	3.7042	3.2461	4.1723	3.3859		2.6146	3.1456	2.7354	4.0223		4.032	2.9478	4.1301	4.4808	2.8741	3.1618		2.7513	2.9162	2.9844		3.3852	3.6251	3.4134	3.0928	2.7692
14.69	3.7225	4.228	3.6372	3.5929	2.4787	2.9026		2.845	3.4487	3.3708	3.0516	3.3971	3.1754		3.1737	3.2745	3.0608	2.2545	3.2983	3.1821		3.6872	3.635	3.6798	3.1941	4.2035	3.3866		2.6296	3.1391	2.7287	4.048		4.0262	2.9354	4.1082	4.4469	2.8734	3.1589		2.7344	2.9231	3.0077		3.3793	3.6199	3.4111	3.0898	2.7714
14.705	3.7317	4.2525	3.6145	3.579	2.4615	2.9048		2.8582	3.4715	3.3684	3.0555	3.406	3.1432		3.195	3.244	3.0608	2.2613	3.3301	3.2074		3.7099	3.6467	3.6697	3.2273	4.1853	3.3742		2.6029	3.1592	2.6971	4.0543		4.0051	2.8944	4.1348	4.4501	2.8981	3.1802		2.7329	2.8832	2.9799		3.4015	3.6251	3.408	3.0822	2.7633
14.72	3.7012	4.2345	3.64	3.5595	2.4517	2.9343		2.8387	3.4707	3.3977	3.0761	3.4372	3.1256		3.2046	3.2346	3.0889	2.2422	3.3386	3.2277		3.697	3.6328	3.6899	3.2483	4.1929	3.3383		2.6057	3.1764	2.7534	4.0153		4.0051	2.9222	4.0964	4.4391	2.8734	3.1331		2.7557	2.9139	2.9949		3.3911	3.5917	3.4057	3.105	2.8014
14.735	3.6991	4.2108	3.6352	3.5762	2.454	2.9107		2.8418	3.47	3.3733	3.046	3.3867	3.1134		3.2171	3.2433	3.0945	2.2634	3.3322	3.2151		3.7333	3.6291	3.6395	3.2454	4.2293	3.3656		2.62	3.1032	2.7354	4.0395		4.0262	2.8988	4.0823	4.4595	2.8755	3.1603		2.7234	2.874	2.9776		3.3904	3.5947	3.4195	3.0853	2.7809
14.75	3.7296	4.2475	3.6317	3.5957	2.4592	2.935		2.8621	3.5095	3.3481	3.0476	3.386	3.1272		3.1892	3.2947	3.0945	2.2812	3.3089	3.2088		3.7167	3.6372	3.6661	3.2244	4.1875	3.3453		2.6022	3.1097	2.7106	4.0184		4.0429	2.9039	4.1113	4.4643	2.9044	3.1257		2.7212	2.8947	2.9866		3.3956	3.6132	3.418	3.0974	2.7765
14.765	3.6849	4.2165	3.6359	3.5762	2.5216	2.938		2.8504	3.4761	3.3676	3.0998	3.3852	3.1524		3.2141	3.2382	3.0861	2.2695	3.3124	3.1968		3.7379	3.6452	3.6575	3.2389	4.1815	3.3983		2.6064	3.0961	2.7272	4.048		4.0566	2.9354	4.1097	4.4359	2.8734	3.1559		2.7469	2.9085	2.9633		3.4052	3.6184	3.4211	3.0997	2.8006
14.78	3.736	4.2446	3.6235	3.5797	2.496	2.9608		2.8254	3.5019	3.3546	3.0824	3.406	3.1379		3.2325	3.2585	3.0903	2.2689	3.2912	3.2081		3.7303	3.635	3.6733	3.241	4.1951	3.4194		2.5934	3.1276	2.7189	4.048		4.0182	2.8959	4.1184	4.4572	2.8657	3.1375		2.7139	2.9016	2.9641		3.4089	3.5932	3.3973	3.0974	2.7823
14.795	3.704	4.2424	3.6428	3.5985	2.4772	2.9129		2.8082	3.5019	3.3717	3.08	3.4157	3.1157		3.2024	3.2346	3.0377	2.2422	3.3513	3.2165		3.7129	3.6072	3.6474	3.1999	4.1723	3.3851		2.6166	3.1197	2.7272	4.0348		4.0327	2.8937	4.098	4.4422	2.8938	3.1515		2.7285	2.8794	2.943		3.4251	3.6036	3.428	3.0997	2.7787
14.81	3.7019	4.2388	3.6338	3.5978	2.4772	2.9262		2.8325	3.5126	3.3692	3.0832	3.3986	3.1379		3.1818	3.2839	3.0286	2.2497	3.3251	3.2067		3.7227	3.6291	3.6784	3.1962	4.202	3.3726		2.5947	3.1327	2.7362	4.0278		4.0175	2.9054	4.0941	4.4115	2.8678	3.1677		2.752	2.8963	2.9964		3.4133	3.6014	3.4088	3.1368	2.775
14.825	3.6877	4.2431	3.6372	3.5908	2.4923	2.9409		2.8239	3.4821	3.3595	3.0729	3.4506	3.1226		3.2075	3.2781	3.065	2.2326	3.3089	3.2284		3.7144	3.6445	3.6812	3.2114	4.1511	3.3812		2.6022	3.1169	2.7662	4.0379		4.0516	2.9076	4.1176	4.3997	2.9304	3.1552		2.7285	2.9032	2.9859		3.4281	3.594	3.4241	3.1072	2.7772
14.84	3.6955	4.2021	3.6345	3.5867	2.4968	2.9395		2.8645	3.5111	3.3424	3.084	3.4164	3.1578		3.2024	3.2687	3.0321	2.2634	3.3209	3.2109		3.7061	3.6284	3.6561	3.2208	4.1883	3.4038		2.5927	3.137	2.7354	4.0247		4.0501	2.8995	4.1521	4.4336	2.8833	3.136		2.7483	2.9032	2.9663		3.4214	3.5932	3.4264	3.0739	2.7392
14.855	3.6806	4.1395	3.6758	3.5811	2.5065	2.9395		2.8473	3.5027	3.3237	3.0508	3.3793	3.1509		3.1899	3.2643	3.0531	2.2641	3.2933	3.2151		3.697	3.6138	3.6561	3.2129	4.1837	3.4038		2.6317	3.1205	2.7399	4.013		4.0334	2.8842	4.1191	4.4328	2.8833	3.1191		2.7527	2.9239	2.9588		3.3956	3.5836	3.4272	3.0906	2.767
14.87	3.709	4.1662	3.6751	3.5748	2.4615	2.9247		2.8504	3.4966	3.3521	3.0539	3.4261	3.118		3.2112	3.2274	3.0377	2.2695	3.3527	3.2432		3.7159	3.6204	3.6402	3.215	4.1761	3.4054		2.607	3.1499	2.7377	4.0091		4.0269	2.8732	4.1278	4.4501	2.8812	3.1802		2.7601	2.8824	2.9776		3.4052	3.6095	3.4096	3.1042	2.7333
14.885	3.704	4.1769	3.6517	3.5665	2.4607	2.9431		2.8754	3.5012	3.37	3.0144	3.4528	3.1448		3.1965	3.2484	3.0412	2.273	3.34	3.2319		3.7083	3.6467	3.6697	3.2071	4.1799	3.4093		2.5947	3.1197	2.7617	4.02		4.0479	2.86	4.1176	4.4351	2.8798	3.1787		2.7447	2.9147	2.9889		3.3845	3.5865	3.4724	3.0777	2.7662
14.9	3.682	4.2115	3.6269	3.5943	2.5118	2.9225		2.8465	3.4928	3.3643	3.0508	3.4395	3.1279		3.1833	3.2397	3.0503	2.2422	3.3484	3.2361		3.7318	3.665	3.6683	3.2302	4.1868	3.4015		2.6481	3.1011	2.7279	4.0566		4.0407	2.863	4.134	4.4296	2.8959	3.1404		2.7153	2.884	2.9708		3.4022	3.5925	3.4509	3.1125	2.8021
14.915	3.6536	4.2201	3.6434	3.5894	2.5028	2.9173		2.8285	3.5004	3.3538	3.0619	3.4239	3.1233		3.1679	3.239	3.0377	2.26	3.3491	3.2705		3.725	3.654	3.6812	3.2606	4.1609	3.3913		2.655	3.147	2.7069	4.0262		4.0465	2.901	4.0854	4.4532	2.8995	3.1817		2.7329	2.9116	2.9761		3.3904	3.5687	3.431	3.1065	2.7692
14.93	3.6678	4.2151	3.6407	3.5699	2.4577	2.9439		2.8434	3.5073	3.3627	3.1109	3.4521	3.1578		3.1547	3.2527	3.0489	2.2593	3.3329	3.2762		3.694	3.6467	3.6597	3.2223	4.1784	3.4015		2.6611	3.1377	2.7054	4.0293		4.0334	2.9134	4.1191	4.4186	2.8776	3.1368		2.7403	2.9024	2.9716		3.403	3.5673	3.4303	3.0868	2.7889
14.945	3.6536	4.2144	3.6131	3.5888	2.4742	2.9203		2.8418	3.5057	3.3985	3.0484	3.4565	3.1409		3.1921	3.2976	3.0573	2.2497	3.3336	3.2249		3.7	3.6533	3.6546	3.2584	4.1875	3.3944		2.6084	3.1391	2.7084	4.0083		4.0414	2.9463	4.1105	4.4761	2.8678	3.178		2.6735	2.9047	2.9791		3.3741	3.5636	3.4027	3.0959	2.7765
14.96	3.6891	4.2223	3.6255	3.5762	2.4682	2.9092		2.8176	3.5179	3.3969	3.0476	3.3889	3.1417		3.173	3.2723	3.0475	2.2915	3.2792	3.2495		3.7189	3.6577	3.6345	3.2143	4.2149	3.3937		2.6036	3.1556	2.7249	3.9982		4.0552	2.9193	4.1482	4.4761	2.8931	3.1751		2.7124	2.9139	2.9791		3.4318	3.5591	3.4272	3.1247	2.7772
14.975	3.677	4.2223	3.6248	3.586	2.5065	2.9078		2.8098	3.5179	3.3798	3.0603	3.3971	3.1379		3.2046	3.2788	3.0552	2.2784	3.3032	3.2375		3.6993	3.6708	3.6453	3.2541	4.1936	3.3718		2.5947	3.2023	2.7197	3.9982		4.0458	2.9112	4.0776	4.4241	2.8544	3.1456		2.7293	2.9208	2.9911		3.3919	3.5435	3.4042	3.1133	2.7823
14.99	3.687	4.2151	3.6634	3.6027	2.5005	2.9137		2.8246	3.5331	3.3497	3.065	3.406	3.1539		3.1826	3.2484	3.0538	2.2942	3.3082	3.2375		3.7129	3.6504	3.6791	3.2143	4.2088	3.3851		2.6118	3.1413	2.7324	4.0145		4.0407	2.8798	4.0941	4.4217	2.8615	3.1633		2.7329	2.8963	3.0009		3.403	3.5725	3.405	3.1247	2.7948
15.005	3.6905	4.2403	3.64	3.6013	2.4855	2.8834		2.8371	3.5088	3.353	3.0587	3.3882	3.1547		3.1972	3.2129	3.0833	2.2737	3.3329	3.2425		3.7159	3.6591	3.6726	3.223	4.183	3.4108		2.5851	3.152	2.7182	4.0317		4.0472	2.9222	4.0995	4.4446	2.872	3.2016		2.7109	2.9185	2.9776		3.4	3.5673	3.4027	3.1118	2.7721
15.02	3.7111	4.1798	3.6152	3.579	2.4787	2.8635		2.8309	3.4669	3.344	3.0721	3.4179	3.1769		3.184	3.2498	3.0461	2.2408	3.2948	3.2333		3.7439	3.6496	3.6985	3.2266	4.1898	3.403		2.6084	3.1578	2.7257	4.0402		4.0566	2.9419	4.1184	4.4312	2.8727	3.1699		2.7293	2.9062	2.9919		3.3926	3.5599	3.4456	3.1216	2.7743
15.035	3.6948	4.2144	3.6138	3.6055	2.5088	2.9122		2.8481	3.4479	3.3562	3.0682	3.4194	3.1692		3.1679	3.2795	3.0714	2.2497	3.3018	3.2418		3.7258	3.6343	3.6726	3.2382	4.1898	3.4272		2.605	3.137	2.6986	4.0332		4.0429	2.9112	4.1176	4.4383	2.8551	3.2067		2.7307	2.8909	2.9829		3.3852	3.5851	3.4341	3.1118	2.8036
15.05	3.6912	4.2151	3.6717	3.5797	2.5103	2.8466		2.8176	3.4837	3.3839	3.0761	3.3882	3.1471		3.1994	3.252	3.0749	2.2826	3.3082	3.2305		3.7152	3.6416	3.6251	3.2418	4.1944	3.3968		2.6303	3.1434	2.7579	4.0371		4.0327	2.9397	4.1505	4.4462	2.8685	3.1861		2.7058	2.894	2.9896		3.3904	3.5888	3.408	3.0936	2.786
15.065	3.665	4.2216	3.6441	3.5999	2.5216	2.8886		2.8215	3.4928	3.3855	3.0769	3.4045	3.1379		3.1826	3.2694	3.0728	2.273	3.3181	3.2305		3.7121	3.6423	3.664	3.2562	4.1853	3.3687		2.6228	3.1377	2.7339	4.0434		4.0095	2.9471	4.1246	4.443	2.8629	3.2008		2.7212	2.9193	2.9663		3.3941	3.5821	3.4019	3.0656	2.7955
15.08	3.7033	4.1906	3.6813	3.5901	2.4712	2.8871		2.8418	3.5179	3.3839	3.0334	3.4083	3.1486		3.1811	3.2484	3.077	2.2702	3.3428	3.1954		3.7371	3.6255	3.6359	3.2331	4.2119	3.4194		2.6303	3.1355	2.7204	4.0504		4.0312	2.9024	4.1317	4.3903	2.8741	3.2023		2.7249	2.8709	2.9671		3.4259	3.5762	3.3919	3.1209	2.7779
15.095	3.7054	4.2259	3.6545	3.5908	2.472	2.8908		2.8575	3.4768	3.3839	3.0437	3.4357	3.1486		3.1715	3.2621	3.0749	2.2579	3.3301	3.2361		3.7326	3.6496	3.664	3.2483	4.1944	3.382		2.6324	3.1248	2.7061	4.0239		4.0262	2.9215	4.1215	4.4446	2.9093	3.1964		2.7527	2.9377	2.9957		3.3808	3.5687	3.4234	3.0966	2.7392
15.11	3.6948	4.2237	3.662	3.5881	2.472	2.8724		2.8426	3.505	3.3643	3.0381	3.3934	3.1486		3.1796	3.2911	3.0573	2.2196	3.3216	3.2221		3.6849	3.6533	3.6834	3.2396	4.1761	3.3968		2.6194	3.1398	2.7302	4.0512		4.0516	2.9098	4.1082	4.4217	2.8776	3.192		2.7579	2.8924	2.9806		3.3837	3.5413	3.3797	3.1368	2.7479
15.125	3.6934	4.2	3.6441	3.6069	2.475	2.8716		2.8285	3.4951	3.3505	3.0943	3.3949	3.1463		3.1899	3.2636	3.0531	2.2579	3.3216	3.2544		3.7121	3.6533	3.6748	3.228	4.2081	3.382		2.5995	3.1319	2.7767	4.0426		4.0443	2.8761	4.0909	4.4202	2.8988	3.1868		2.7425	2.8955	2.9979		3.3867	3.5524	3.4057	3.108	2.7831
15.14	3.6898	4.2331	3.6751	3.6145	2.4735	2.9299		2.8614	3.486	3.37	3.0626	3.4053	3.1585		3.2097	3.2969	3.0279	2.2517	3.3103	3.2095		3.7008	3.6445	3.6072	3.2309	4.1754	3.3594		2.6111	3.1578	2.7467	4.0325		4.0298	2.9251	4.0917	4.4493	2.9128	3.1787		2.7491	2.8894	3.016		3.3682	3.5354	3.3827	3.1103	2.7553
15.155	3.6927	4.2014	3.6545	3.5881	2.4908	2.8997		2.8598	3.4753	3.4131	3.08	3.4142	3.2052		3.1708	3.2716	3.0356	2.2969	3.3089	3.2298		3.7083	3.6796	3.6683	3.2418	4.1632	3.4022		2.6084	3.1678	2.7264	4.0667		4.0574	2.8937	4.0933	4.4249	2.9128	3.189		2.7425	2.8848	2.9896		3.4037	3.5791	3.4088	3.1034	2.7392
15.17	3.677	4.1662	3.6469	3.6124	2.4833	2.9181		2.8395	3.4829	3.3757	3.0713	3.4112	3.1754		3.1804	3.2665	3.0034	2.2442	3.3463	3.2228		3.6962	3.6525	3.6776	3.2382	4.1845	3.4054		2.5995	3.1649	2.7489	4.0395		4.0247	2.931	4.1356	4.432	2.8903	3.1758		2.7469	2.8679	2.9724		3.3993	3.5687	3.4126	3.1088	2.7531
15.185	3.6955	4.2	3.6483	3.5936	2.4555	2.9682		2.8153	3.4974	3.3871	3.0919	3.4231	3.1417		3.1782	3.239	3.0216	2.2593	3.3435	3.2509		3.7379	3.6628	3.6755	3.2302	4.1784	3.4038		2.6296	3.1398	2.7625	4.0402		4.0501	2.9339	4.1434	4.3997	2.8805	3.1986		2.7205	2.8801	2.9881		3.3763	3.5754	3.3804	3.0921	2.7413
15.2	3.6813	4.2014	3.6359	3.5678	2.4855	2.9328		2.8231	3.4806	3.3717	3.1014	3.4142	3.1761		3.1649	3.244	3.0657	2.2689	3.3181	3.2467		3.7235	3.6328	3.6834	3.2432	4.1739	3.3921		2.6255	3.1743	2.7564	4.034		4.0581	2.8922	4.1364	4.4619	2.8713	3.1611		2.7432	2.9016	2.9911		3.3704	3.6006	3.4065	3.111	2.7684
15.215	3.7267	4.2007	3.6558	3.5469	2.481	2.8761		2.8262	3.508	3.3643	3.0563	3.4298	3.2006		3.1679	3.2484	3.0657	2.2887	3.3449	3.267		3.7129	3.6621	3.6589	3.2461	4.1473	3.389		2.6221	3.1843	2.764	4.0247		4.0421	2.871	4.1168	4.4178	2.8805	3.1655		2.7704	2.9093	2.9701		3.3852	3.6118	3.4073	3.1201	2.7435
15.23	3.7168	4.1928	3.631	3.5964	2.4757	2.91		2.8332	3.5369	3.3586	3.0808	3.4187	3.2113		3.1745	3.2498	3.0805	2.2695	3.3491	3.2326		3.7485	3.6708	3.6625	3.2172	4.2027	3.3594		2.618	3.1743	2.7625	4.0005		4.0479	2.871	4.1137	4.4068	2.8769	3.1566		2.7263	2.8587	2.9889		3.3756	3.5821	3.3804	3.1019	2.7684
15.245	3.7125	4.1992	3.6407	3.5874	2.4697	2.9623		2.845	3.521	3.3774	3.0642	3.4179	3.1715		3.184	3.2361	3.0496	2.3106	3.3195	3.2095		3.7333	3.6467	3.7006	3.2454	4.1875	3.4116		2.6159	3.1377	2.7534	4.0114		4.0458	2.8995	4.1144	4.421	2.8734	3.1493		2.7667	2.8978	2.9799		3.3956	3.5606	3.4172	3.1466	2.7384
15.26	3.7225	4.1885	3.6772	3.5658	2.4697	2.9115		2.8543	3.5202	3.4107	3.0595	3.4008	3.1532		3.1826	3.2404	3.0405	2.3257	3.3195	3.2088		3.722	3.6467	3.6489	3.2714	4.2134	3.3898		2.605	3.1642	2.7106	4.0067		4.0501	2.9178	4.1207	4.4343	2.8868	3.1773		2.7109	2.8548	2.9708		3.3667	3.614	3.4364	3.0974	2.7333
15.275	3.7182	4.1669	3.6696	3.5727	2.4532	2.9409		2.8114	3.5027	3.3806	3.0611	3.383	3.1539		3.1774	3.231	3.0356	2.3017	3.3308	3.2347		3.7197	3.6759	3.6841	3.2504	4.2233	3.3734		2.6187	3.1815	2.7482	4.0216		4.0341	2.8915	4.1403	4.4509	2.8748	3.1706		2.7461	2.8871	3.0054		3.4296	3.5977	3.4203	3.1095	2.7362
15.29	3.7012	4.1942	3.6366	3.5769	2.454	2.9026		2.816	3.4867	3.3831	3.0737	3.3919	3.17		3.1473	3.26	3.0188	2.286	3.3124	3.2116		3.7106	3.6606	3.6704	3.2382	4.186	3.3562		2.6351	3.1944	2.7519	3.9842		4.0479	2.8871	4.1309	4.4698	2.8776	3.1706		2.7381	2.8878	2.9791		3.4274	3.6021	3.3728	3.1565	2.756
15.305	3.6991	4.1942	3.6407	3.5658	2.4427	2.893		2.827	3.5073	3.3831	3.0626	3.3897	3.1815		3.1943	3.2346	3.0587	2.273	3.3484	3.2172		3.75	3.6489	3.6755	3.2295	4.1951	3.3664		2.6139	3.1757	2.7287	4.0083		3.9993	2.8922	4.1419	4.4493	2.865	3.2082		2.7131	2.861	2.943		3.403	3.5954	3.4103	3.1421	2.7575
15.32	3.6948	4.1957	3.6503	3.5762	2.493	2.8997		2.8145	3.4905	3.3847	3.0729	3.4313	3.1677		3.1943	3.2817	3.0195	2.2668	3.3258	3.2144		3.703	3.6365	3.6676	3.2439	4.2179	3.3843		2.6296	3.1585	2.7324	4.0021		4.053	2.9156	4.1152	4.4296	2.8495	3.1854		2.7021	2.8832	2.9588		3.4399	3.6103	3.4042	3.0913	2.7282
15.335	3.7345	4.164	3.6517	3.595	2.4915	2.907		2.8098	3.4981	3.3684	3.0453	3.4097	3.1708		3.1664	3.2513	3.0447	2.2305	3.3421	3.2495		3.7167	3.6467	3.6532	3.2627	4.1959	3.343		2.6221	3.1635	2.7384	4.0005		3.9906	2.9032	4.109	4.4706	2.8488	3.1846		2.7205	2.8748	2.9438		3.4148	3.5999	3.3904	3.08	2.7516
15.35	3.7225	4.2187	3.6903	3.563	2.5013	2.9321		2.8403	3.4936	3.3619	3.095	3.4246	3.1585		3.1796	3.2745	3.0293	2.2791	3.3386	3.234		3.7114	3.6781	3.6618	3.2374	4.1845	3.3874		2.6413	3.142	2.7212	4.006		4.0472	2.9098	4.1717	4.4501	2.8424	3.178		2.7601	2.8824	2.9656		3.3815	3.5702	3.4073	3.0936	2.7575
15.365	3.7289	4.1755	3.6827	3.533	2.4675	2.9063		2.816	3.5118	3.353	3.0721	3.3986	3.1317		3.1767	3.2484	3.0686	2.2319	3.3477	3.2368		3.7136	3.6445	3.6769	3.2172	4.2149	3.3882		2.6344	3.152	2.7294	4.0504		4.0429	2.9185	4.1482	4.443	2.8495	3.2016		2.7256	2.8755	2.9896		3.4074	3.594	3.4111	3.08	2.7589
15.38	3.7125	4.1942	3.6944	3.5706	2.4863	2.8901		2.7942	3.4867	3.3294	3.0864	3.3934	3.17		3.1532	3.3078	3.0608	2.2613	3.3294	3.2256		3.7182	3.646	3.669	3.2418	4.2126	3.3796		2.6399	3.1671	2.7204	4.0379		4.0443	2.8893	4.1317	4.4462	2.8439	3.1736		2.7535	2.9285	2.9844		3.4362	3.6043	3.4042	3.1034	2.7721
15.395	3.7104	4.2144	3.6724	3.5462	2.466	2.9269		2.8121	3.521	3.3643	3.0705	3.4194	3.17		3.1701	3.2926	3.0854	2.3058	3.2842	3.2102		3.7144	3.6591	3.6697	3.21	4.1678	3.396		2.6255	3.1312	2.7482	4.0387		4.0233	2.9105	4.1513	4.4233	2.8629	3.178		2.7564	2.8917	2.9588		3.4103	3.6184	3.3981	3.1141	2.7575
15.41	3.7239	4.2036	3.6862	3.5783	2.457	2.9063		2.8028	3.5057	3.392	3.0848	3.4253	3.1608		3.1811	3.2745	3.0728	2.2723	3.3089	3.2024		3.6947	3.6204	3.674	3.189	4.1883	3.3976		2.6214	3.1549	2.7249	3.999		4.0429	2.9112	4.1191	4.4422	2.86	3.2045		2.7608	2.9101	3.0002		3.4037	3.6043	3.3981	3.1095	2.7743
15.425	3.6792	4.2151	3.6813	3.5504	2.4577	2.9277		2.8012	3.4913	3.3595	3.1053	3.4023	3.1907		3.1576	3.2926	3.0503	2.31	3.3096	3.2432		3.7167	3.6518	3.669	3.2273	4.2286	3.4054		2.6194	3.0996	2.7504	4.0106		4.0566	2.9237	4.1497	4.4249	2.8798	3.1426		2.7278	2.9178	2.9836		3.4163	3.5925	3.4073	3.1057	2.7882
15.44	3.7246	4.1899	3.662	3.5644	2.484	2.8997		2.8137	3.5126	3.3627	3.0674	3.4305	3.1784		3.1848	3.3107	3.0664	2.2798	3.2884	3.1891		3.6955	3.6833	3.6697	3.197	4.1921	3.3835		2.6139	3.1276	2.7827	4.0309		4.0719	2.9054	4.1434	4.4721	2.8805	3.1839		2.7476	2.9039	2.9784		3.3682	3.608	3.4165	3.1285	2.786
15.455	3.7132	4.1726	3.66	3.5748	2.475	2.9336		2.8465	3.4936	3.3676	3.0634	3.4261	3.183		3.1657	3.2745	3.0524	2.2942	3.3195	3.2137		3.7303	3.6642	3.6474	3.2136	4.1799	3.3835		2.6043	3.1255	2.7587	4.0208		4.082	2.8981	4.1411	4.4595	2.8481	3.2089		2.7704	2.9185	2.9874		3.3948	3.5977	3.3736	3.1216	2.7728
15.47	3.7111	4.1748	3.6627	3.6187	2.4329	2.9262		2.8176	3.4898	3.3538	3.0927	3.4461	3.1738		3.1701	3.2426	3.0503	2.2606	3.2976	3.2368		3.7174	3.6489	3.6625	3.2259	4.1845	3.3859		2.605	3.1398	2.7444	4.0449		4.0864	2.8981	4.0964	4.4556	2.846	3.2318		2.7366	2.9109	2.9686		3.4251	3.6118	3.385	3.1088	2.7494
15.485	3.6962	4.1647	3.6806	3.6264	2.4517	2.9299		2.8184	3.486	3.3562	3.1029	3.4276	3.1853		3.1752	3.2861	3.0237	2.2524	3.3138	3.2298		3.6826	3.692	3.6848	3.241	4.1944	3.3757		2.6159	3.142	2.7294	4.0566		4.0566	2.8981	4.1035	4.4643	2.8565	3.1861		2.7381	2.9101	3.0032		3.4237	3.5858	3.3705	3.1133	2.7348
15.5	3.709	4.169	3.6862	3.5978	2.4675	2.91		2.8168	3.4981	3.3684	3.1085	3.4424	3.1555		3.1972	3.281	3.058	2.2394	3.3202	3.234		3.7159	3.6518	3.6633	3.2071	4.1989	3.4147		2.5981	3.1707	2.7647	4.034		4.0487	2.9368	4.0862	4.4674	2.8396	3.1913		2.7249	2.8901	2.9671		3.4251	3.5739	3.3965	3.0868	2.7626
15.515	3.7104	4.1582	3.693	3.5825	2.463	2.9328		2.7824	3.4928	3.3733	3.0674	3.4253	3.1325		3.209	3.2955	3.0335	2.236	3.3181	3.2537		3.6955	3.6555	3.6374	3.2331	4.1891	3.3937		2.618	3.1743	2.7437	4.0418		4.0349	2.9317	4.1113	4.4761	2.8622	3.15		2.7667	2.9155	2.9573		3.4015	3.5791	3.4272	3.0663	2.8131
15.53	3.7026	4.1662	3.6476	3.6543	2.4547	2.9232		2.7895	3.5103	3.3334	3.0476	3.4172	3.1562		3.1877	3.2803	3.0384	2.2298	3.3124	3.2242		3.7258	3.6569	3.6668	3.2338	4.2081	3.4022		2.6009	3.124	2.7452	4.0348		4.0661	2.9354	4.1042	4.4674	2.8762	3.1773		2.7513	2.9093	2.9596		3.4259	3.5747	3.4157	3.1194	2.7853
15.545	3.7005	4.2064	3.649	3.6257	2.4645	2.9262		2.8184	3.5042	3.3041	3.0871	3.4313	3.1692		3.1664	3.2679	3.0237	2.225	3.2778	3.2326		3.7273	3.6438	3.6726	3.2244	4.2012	3.4061		2.5694	3.1678	2.7219	4.0613		4.0516	2.9324	4.069	4.4509	2.8748	3.1773		2.7645	2.907	2.949		3.4473	3.5762	3.4226	3.1391	2.7845
15.56	3.6912	4.1805	3.6386	3.611	2.4585	2.9173		2.8075	3.5118	3.3562	3.0745	3.4298	3.1708		3.1686	3.3005	3.0419	2.2572	3.2933	3.2221		3.7046	3.6496	3.6683	3.2237	4.2111	3.3874		2.6303	3.1449	2.7459	4.0325		4.0414	2.939	4.0799	4.4454	2.884	3.1935		2.7535	2.927	2.9814		3.3926	3.591	3.4119	3.13	2.7575
15.575	3.6778	4.2064	3.6558	3.5971	2.457	2.9247		2.791	3.5308	3.3464	3.0911	3.3941	3.1677		3.2149	3.2853	3.0272	2.2291	3.3025	3.1975		3.7121	3.6313	3.6805	3.2548	4.2065	3.375		2.5673	3.1262	2.7609	4.0223		4.0552	2.9471	4.0862	4.4178	2.8488	3.1721		2.7212	2.8901	2.9746		3.4081	3.5814	3.4226	3.1186	2.7962
15.59	3.6742	4.1964	3.6593	3.5894	2.439	2.9085		2.8231	3.4913	3.3448	3.0729	3.4172	3.1662		3.22	3.2868	3.0531	2.2449	3.3061	3.2144		3.7598	3.6365	3.674	3.2533	4.2103	3.3944		2.5735	3.1585	2.7354	4.0145		4.0523	2.9273	4.0846	4.4328	2.8755	3.1802		2.7454	2.9277	2.9663		3.4347	3.571	3.4448	3.1345	2.7787
15.605	3.7097	4.2115	3.6517	3.5741	2.454	2.9232		2.8168	3.4989	3.3822	3.0982	3.4461	3.1547		3.187	3.3042	3.0629	2.2723	3.282	3.2017		3.7189	3.627	3.6963	3.2461	4.2103	3.4061		2.5851	3.1384	2.7414	4.0169		4.0262	2.9354	4.116	4.4336	2.8966	3.1537		2.7439	2.9147	2.9611		3.4436	3.5806	3.4103	3.1004	2.7575
15.62	3.7083	4.1834	3.649	3.5755	2.4908	2.8879		2.8301	3.4958	3.3538	3.065	3.461	3.1723		3.2119	3.2962	3.0622	2.2839	3.323	3.2368		3.7053	3.6482	3.6776	3.2418	4.1815	3.3999		2.5879	3.1039	2.7519	4.006		4.0225	2.9544	4.0603	4.4532	2.8988	3.1397		2.7219	2.9277	3.0032		3.4525	3.5969	3.4234	3.133	2.7728
15.635	3.682	4.1777	3.6407	3.5685	2.4885	2.9188		2.8278	3.4928	3.3196	3.0895	3.4335	3.1639		3.2273	3.2933	3.0468	2.2867	3.2976	3.2453		3.725	3.6167	3.6935	3.2591	4.2005	3.3874		2.5598	3.1183	2.7609	4.0473		4.0545	2.9068	4.0721	4.4808	2.8889	3.1589		2.7403	2.9331	2.9821		3.4466	3.5984	3.405	3.1125	2.7904
15.65	3.7026	4.1964	3.6793	3.5797	2.508	2.8849		2.8567	3.5468	3.3334	3.0777	3.4187	3.1562		3.2406	3.2585	3.0076	2.2422	3.2835	3.2439		3.7061	3.6335	3.6496	3.184	4.2179	3.4077		2.5831	3.0996	2.7467	4.02		4.0269	2.9295	4.1137	4.469	2.8995	3.2163		2.7381	2.894	2.9791		3.4569	3.6266	3.4249	3.1103	2.8102
15.665	3.6799	4.2252	3.6924	3.6013	2.4885	2.9056		2.8481	3.5362	3.344	3.0864	3.4239	3.1486		3.2178	3.2556	3.0482	2.2668	3.3223	3.2291		3.7053	3.6379	3.6697	3.2671	4.2073	3.3656		2.5927	3.1104	2.7835	4.0075		4.0225	2.8973	4.0776	4.4698	2.8783	3.217		2.7535	2.9093	2.9678		3.4429	3.6347	3.3919	3.1269	2.7875
15.68	3.6983	4.2273	3.6793	3.5936	2.4592	2.8621		2.8496	3.5004	3.3717	3.0705	3.4083	3.1272		3.1877	3.3114	3.0328	2.2572	3.3174	3.2263		3.6917	3.6145	3.6726	3.2403	4.1929	3.3983		2.5851	3.1269	2.7775	4.0106		4.0254	2.9061	4.1066	4.4713	2.8783	3.1876		2.73	2.9354	2.9363		3.4473	3.6303	3.3988	3.1156	2.7772
15.695	3.6785	4.2007	3.6972	3.6187	2.466	2.8938		2.8231	3.4829	3.3757	3.095	3.3964	3.1746		3.1855	3.2832	3.0412	2.2723	3.3209	3.2109		3.7046	3.6445	3.7129	3.2331	4.1693	3.4482		2.6064	3.1542	2.7625	3.9896		4.0305	2.912	4.0988	4.5052	2.865	3.2259		2.7109	2.8978	2.9445		3.3963	3.5732	3.4417	3.0928	2.7941
15.71	3.6799	4.1827	3.6751	3.6229	2.4697	2.8997		2.8465	3.4768	3.3554	3.05	3.4083	3.1669		3.1826	3.26	3.0594	2.2189	3.3265	3.2235		3.7288	3.6379	3.6805	3.2345	4.1883	3.421		2.5735	3.1678	2.7602	4.0052		4.0131	2.9397	4.1215	4.4674	2.8981	3.2001		2.7579	2.9293	2.946		3.4303	3.6118	3.4624	3.1209	2.7662
15.725	3.6742	4.1942	3.6772	3.6062	2.472	2.8908		2.852	3.5027	3.3456	3.0824	3.4008	3.1516		3.1987	3.2774	3.0629	2.2422	3.3223	3.2109		3.7068	3.6664	3.6618	3.2389	4.1799	3.3882		2.6057	3.1527	2.7685	3.9966		4.0378	2.9068	4.1168	4.4965	2.8685	3.2016		2.7263	2.9039	2.9693		3.4037	3.6036	3.431	3.1247	2.7809
15.74	3.6792	4.246	3.662	3.6034	2.4818	2.9395		2.845	3.4646	3.3668	3.0595	3.3897	3.1448		3.1899	3.2817	3.0286	2.2565	3.2933	3.1779		3.7416	3.6306	3.6971	3.2367	4.1815	3.3898		2.6009	3.1477	2.7617	3.9935		4.0494	2.9141	4.1121	4.4894	2.8889	3.1662		2.7293	2.9323	2.9581		3.4148	3.6229	3.4356	3.1194	2.7948
15.755	3.6841	4.2309	3.6965	3.6083	2.475	2.9011		2.8278	3.4753	3.3603	3.0611	3.3949	3.1601		3.2002	3.2513	3.0454	2.2545	3.3075	3.2193		3.7515	3.6321	3.6582	3.2512	4.2058	3.3983		2.5968	3.1283	2.7482	4.0184		4.0552	2.9171	4.1144	4.48	2.8826	3.2126		2.7337	2.9308	2.9693		3.4229	3.6095	3.4425	3.0951	2.7779
15.77	3.6983	4.2043	3.6731	3.5929	2.4592	2.8938		2.8426	3.4761	3.357	3.084	3.3696	3.1294		3.1782	3.252	3.0363	2.2764	3.3075	3.1954		3.7409	3.654	3.6827	3.2345	4.2119	3.4124		2.6111	3.1298	2.7857	3.9927		4.0523	2.9222	4.0705	4.4871	2.8783	3.2053		2.7307	2.907	2.9678		3.3978	3.5613	3.4486	3.0974	2.8124
15.785	3.6849	4.2	3.6738	3.5825	2.4803	2.9468		2.8598	3.4852	3.3334	3.0895	3.4053	3.1953		3.1752	3.2585	3.0433	2.2497	3.2771	3.1933		3.7568	3.6635	3.6776	3.2512	4.2141	3.4108		2.5934	3.1413	2.7497	4.0177		4.0312	2.8922	4.1317	4.4926	2.8551	3.2075		2.6977	2.8901	2.9302		3.3889	3.5991	3.454	3.1262	2.7962
15.8	3.6941	4.2057	3.6848	3.602	2.4787	2.9505		2.8239	3.4738	3.366	3.1053	3.3689	3.1593		3.2009	3.265	3.0237	2.2716	3.2856	3.2186		3.7447	3.6467	3.6891	3.2302	4.2157	3.4077		2.5975	3.1463	2.7452	3.9881		4.037	2.9441	4.1074	4.4902	2.8375	3.1714		2.6992	2.9062	2.9769		3.3704	3.6058	3.4548	3.1186	2.7728
15.815	3.6806	4.2252	3.6965	3.5658	2.4825	2.9033		2.8481	3.5293	3.3456	3.084	3.4008	3.1425		3.195	3.2592	3.0454	2.2661	3.3039	3.1659		3.7575	3.6321	3.6697	3.2591	4.2119	3.4155		2.5913	3.1305	2.7602	4.0192		4.0516	2.9178	4.1152	4.4769	2.879	3.1979		2.7117	2.8932	2.9791		3.3963	3.5991	3.4134	3.1459	2.7589
15.83	3.6891	4.2237	3.6648	3.5929	2.4772	2.9173		2.8309	3.4928	3.3741	3.0792	3.3852	3.1363		3.1877	3.2745	3.07	2.2517	3.3025	3.1807		3.7182	3.6423	3.6863	3.2468	4.2225	3.3929		2.6029	3.1283	2.7324	4.02		4.0653	2.9156	4.1184	4.4517	2.8706	3.1905		2.7337	2.9469	2.9611		3.3712	3.6066	3.4341	3.0853	2.7758
15.845	3.6856	4.1971	3.7006	3.5985	2.4562	2.9336		2.8121	3.4502	3.3432	3.0998	3.409	3.1585		3.1928	3.2875	3.0594	2.2812	3.2856	3.2165		3.7386	3.6357	3.6647	3.2584	4.1982	3.4108		2.6084	3.1262	2.7437	4.0239		4.0574	2.9185	4.1058	4.4603	2.8544	3.1971		2.7417	2.9216	2.9438		3.3956	3.6118	3.4739	3.1269	2.7706
15.86	3.6763	4.2122	3.6992	3.6271	2.481	2.9173		2.845	3.4745	3.3814	3.0864	3.4335	3.1486		3.1972	3.3063	3.0454	2.2613	3.2941	3.1968		3.7613	3.6255	3.6604	3.27	4.202	3.4225		2.6132	3.1463	2.7662	4.0247		4.0436	2.9046	4.0737	4.4729	2.8812	3.1949		2.7535	2.9323	2.9701		3.3963	3.5977	3.4624	3.1216	2.7919
15.875	3.6785	4.2259	3.6827	3.5874	2.4525	2.9299		2.8512	3.5073	3.3822	3.0555	3.4216	3.1348		3.1994	3.2571	3.0728	2.2298	3.2665	3.1828		3.7144	3.6584	3.6942	3.2656	4.1815	3.4202		2.6242	3.1248	2.7264	4.0036		4.0356	2.9419	4.1074	4.4225	2.9051	3.1861		2.7527	2.9308	2.9468		3.4207	3.5769	3.444	3.1254	2.8197
15.89	3.6998	4.2014	3.6641	3.6034	2.49	2.9063		2.8567	3.4608	3.37	3.0698	3.4246	3.121		3.1796	3.294	3.0545	2.2428	3.2707	3.1933		3.7447	3.646	3.6661	3.2476	4.2012	3.3851		2.6214	3.0946	2.7677	3.9779		4.0356	2.9017	4.1184	4.4241	2.8798	3.189		2.7498	2.9308	2.9844		3.4059	3.5999	3.4165	3.1057	2.7948
15.905	3.692	4.223	3.6806	3.5748	2.5148	2.8893		2.7903	3.4677	3.3489	3.0721	3.4179	3.1493		3.1892	3.265	3.058	2.288	3.2976	3.1863		3.7363	3.6284	3.6726	3.2634	4.1898	3.3905		2.5975	3.1011	2.7497	3.9958		4.0349	2.9039	4.1278	4.4359	2.8776	3.1832		2.7212	2.9139	2.9769		3.3978	3.5791	3.418	3.1247	2.7692
15.92	3.7104	4.2288	3.651	3.6027	2.5178	2.896		2.8465	3.4449	3.3611	3.0532	3.4157	3.1578		3.1936	3.3107	3.0664	2.2606	3.3061	3.206		3.7439	3.6496	3.7057	3.275	4.2126	3.3851		2.605	3.1226	2.7625	4.0036		4.0624	2.8893	4.1035	4.454	2.8875	3.1817		2.7513	2.9262	2.9536		3.3896	3.5702	3.4371	3.111	2.7516
15.935	3.7076	4.2273	3.7234	3.5846	2.478	2.8621		2.8207	3.4479	3.392	3.0674	3.4172	3.18		3.1407	3.3549	3.077	2.2661	3.3018	3.1968		3.7295	3.6913	3.6949	3.2721	4.202	3.3921		2.5838	3.109	2.7887	4.0099		4.0683	2.8886	4.1278	4.4186	2.8734	3.192		2.7417	2.9331	2.9393		3.4288	3.5888	3.4371	3.0807	2.7721
15.95	3.7132	4.223	3.6937	3.5811	2.4532	2.8945		2.8403	3.489	3.3782	3.0539	3.3837	3.1815		3.1818	3.3078	3.0328	2.2641	3.2912	3.1814		3.7091	3.6679	3.6963	3.2562	4.2081	3.3882		2.5934	3.0925	2.7579	4.0083		4.0791	2.8922	4.1152	4.4509	2.8798	3.1795		2.7623	2.9277	2.9701		3.3948	3.6236	3.4402	3.0966	2.8058
15.965	3.7246	4.2144	3.6593	3.5706	2.4697	2.8761		2.8145	3.4646	3.3912	3.0437	3.4246	3.1547		3.2061	3.2911	3.0384	2.2483	3.2891	3.2095		3.7038	3.6664	3.6827	3.2555	4.1815	3.4132		2.5899	3.1161	2.7294	4.0457		4.0523	2.9412	4.145	4.4556	2.86	3.1714		2.7711	2.9362	2.9505		3.414	3.5984	3.4149	3.1141	2.7911
15.98	3.7253	4.1964	3.6586	3.579	2.439	2.8746		2.8098	3.454	3.3822	3.0698	3.4343	3.1662		3.1899	3.2701	3.0756	2.2401	3.2941	3.1884		3.7538	3.6628	3.6999	3.2721	4.202	3.4233		2.5831	3.1283	2.7805	4.0395		4.0436	2.8973	4.1333	4.4753	2.9051	3.1957		2.785	2.9101	2.9716		3.4296	3.608	3.4149	3.1125	2.7801
15.995	3.7182	4.1928	3.6379	3.579	2.4705	2.9011		2.8332	3.4707	3.3668	3.0603	3.4447	3.1669		3.1936	3.2868	3.0573	2.2422	3.2587	3.1926		3.7197	3.6262	3.7165	3.2403	4.2043	3.4007		2.5756	3.1434	2.7197	3.999		4.0421	2.9229	4.1231	4.4414	2.865	3.1795		2.7821	2.9239	2.9513		3.4133	3.6251	3.4103	3.1148	2.7999
16.01	3.7026	4.1971	3.6324	3.5762	2.4427	2.8834		2.8262	3.47	3.3782	3.0792	3.4461	3.183		3.1796	3.252	3.0601	2.2606	3.2898	3.194		3.7295	3.6394	3.6841	3.2194	4.1602	3.4147		2.6228	3.1319	2.7354	4.0114		4.0109	2.9017	4.1191	4.4832	2.8586	3.1964		2.7601	2.9454	2.9505		3.4074	3.6029	3.4287	3.1292	2.7677
16.025	3.7083	4.1813	3.6765	3.6201	2.466	2.9063		2.8262	3.4509	3.3595	3.0887	3.4276	3.1914		3.1818	3.281	3.0531	2.2511	3.2722	3.2017		3.7424	3.6657	3.6956	3.2476	4.1701	3.4061		2.6317	3.1707	2.7609	4.034		4.0508	2.8827	4.1427	4.4737	2.8586	3.1971		2.7425	2.897	2.9543		3.383	3.6214	3.4425	3.0974	2.8006
16.04	3.6742	4.1964	3.7068	3.5992	2.4562	2.9092		2.8254	3.4616	3.3733	3.0919	3.4417	3.1616		3.2031	3.2708	3.0671	2.2449	3.3393	3.1779		3.7878	3.646	3.7035	3.2331	4.1716	3.4365		2.6146	3.1075	2.7407	4.013		4.0595	2.8703	4.1042	4.4816	2.884	3.2215		2.7381	2.9416	2.9799		3.4022	3.5895	3.4126	3.1391	2.8131
16.055	3.6983	4.1726	3.6882	3.5964	2.472	2.9225		2.809	3.4662	3.4034	3.0753	3.4343	3.183		3.1848	3.2237	3.0784	2.2545	3.2898	3.2137		3.7621	3.6387	3.7208	3.2439	4.1678	3.3859		2.6125	3.1126	2.7482	4.02		4.0581	2.8973	4.1293	4.4603	2.903	3.2141		2.7359	2.9469	2.9596		3.4066	3.608	3.4678	3.1163	2.786
16.07	3.7381	4.2244	3.68	3.625	2.4697	2.91		2.8176	3.4913	3.3782	3.0895	3.4513	3.1769		3.1605	3.2636	3.0896	2.2524	3.323	3.1891		3.7621	3.6218	3.7122	3.2345	4.1587	3.41		2.6029	3.1405	2.7662	4.0371		4.053	2.9068	4.098	4.4375	2.9192	3.2119		2.7351	2.9354	2.946		3.4237	3.5851	3.4571	3.1042	2.7575
16.085	3.7345	4.2057	3.6751	3.632	2.4712	2.8908		2.8145	3.486	3.3749	3.0903	3.4157	3.196		3.162	3.2607	3.0349	2.2497	3.2969	3.2404		3.7409	3.6577	3.6776	3.2512	4.1518	3.3874		2.6036	3.1197	2.7715	4.0286		4.0799	2.882	4.1207	4.4548	2.9403	3.1913		2.7344	2.95	2.9724		3.4207	3.6147	3.4555	3.1057	2.7948
16.1	3.7154	4.2295	3.6944	3.6208	2.4562	2.8915		2.8418	3.4753	3.4034	3.0563	3.4402	3.2014		3.184	3.2694	3.0671	2.2387	3.2891	3.2361		3.7583	3.6511	3.6704	3.2194	4.1298	3.41		2.6283	3.1484	2.7182	4.0418		4.0487	2.901	4.098	4.4776	2.8917	3.2163		2.7285	2.8986	2.9626		3.4503	3.594	3.4609	3.111	2.8124
16.115	3.7118	4.1949	3.6868	3.6173	2.4382	2.9218		2.8082	3.5111	3.3855	3.0919	3.4395	3.219		3.1921	3.281	3.0608	2.2141	3.3046	3.1758		3.7651	3.6518	3.6668	3.2374	4.1267	3.3921		2.6262	3.1384	2.7166	4.027		4.0298	2.8959	4.0784	4.4776	2.91	3.2023		2.7505	2.9024	2.9836		3.4281	3.5873	3.4655	3.0906	2.8299
16.13	3.6969	4.2043	3.6896	3.5894	2.4502	2.9144		2.8075	3.5027	3.3847	3.0911	3.4365	3.2022		3.2038	3.294	3.0608	2.238	3.3054	3.1954		3.7462	3.6694	3.7006	3.2244	4.1397	3.3905		2.6146	3.1133	2.7212	4.0449		4.0363	2.8981	4.1238	4.4383	2.9093	3.1942		2.7491	2.9377	3.0009		3.4059	3.6118	3.4272	3.1292	2.838
16.145	3.6912	4.2208	3.682	3.625	2.4727	2.9011		2.7832	3.5042	3.392	3.0682	3.4372	3.1815		3.2009	3.252	3.0552	2.2504	3.3004	3.2031		3.7538	3.6781	3.7006	3.2223	4.1336	3.3859		2.67	3.1441	2.7024	4.0075		4.0414	2.8834	4.0948	4.4666	2.9037	3.1876		2.7315	2.9346	2.9776		3.4185	3.5925	3.441	3.13	2.8058
16.16	3.704	4.223	3.651	3.6041	2.4615	2.9151		2.7973	3.5301	3.4026	3.08	3.4335	3.1731		3.195	3.2824	3.0377	2.2319	3.2983	3.2256		3.7023	3.6796	3.6762	3.2027	4.1632	3.4124		2.6378	3.1255	2.7437	4.0052		4.0559	2.8981	4.0776	4.4399	2.9037	3.2067		2.719	2.9385	3.0054		3.4355	3.6303	3.4425	3.1194	2.7611
16.175	3.6912	4.2359	3.6717	3.6027	2.4742	2.9056		2.8621	3.5012	3.3855	3.0682	3.464	3.1907		3.1928	3.2955	3.0594	2.2408	3.3188	3.2221		3.7159	3.6774	3.7172	3.1991	4.1655	3.4178		2.6515	3.1348	2.7234	4.0005		4.0443	2.9017	4.0752	4.4643	2.9093	3.2229		2.7197	2.9339	2.9731		3.4192	3.6014	3.4686	3.1315	2.7589
16.19	3.7047	4.2072	3.6689	3.6285	2.4803	2.9166		2.8184	3.4951	3.3961	3.0413	3.4187	3.1708		3.2163	3.2839	3.0405	2.2387	3.3272	3.2165		3.7167	3.6701	3.6913	3.2541	4.167	3.4326		2.6563	3.119	2.6934	4.0223		4.0712	2.9024	4.1113	4.4375	2.9325	3.2134		2.763	2.9162	2.9693		3.4052	3.591	3.4509	3.1345	2.7494
16.205	3.6948	4.182	3.6951	3.6403	2.4562	2.9019		2.8051	3.508	3.3619	3.0318	3.4513	3.1624		3.2002	3.3063	3.0791	2.2442	3.3209	3.1898		3.7144	3.665	3.6776	3.2194	4.164	3.396		2.6488	3.1197	2.7324	4.0021		4.0574	2.8981	4.1105	4.4761	2.8959	3.2185		2.7307	2.9101	2.9957		3.434	3.5925	3.4188	3.1322	2.764
16.22	3.6898	4.1805	3.6641	3.6431	2.46	2.9137		2.8121	3.5172	3.3643	3.0571	3.4283	3.1417		3.2031	3.3208	3.07	2.2243	3.3223	3.2003		3.7454	3.6854	3.6819	3.215	4.1526	3.4015		2.6118	3.1183	2.7347	4.0473		4.0153	2.8893	4.1137	4.4595	2.9002	3.167		2.7256	2.9354	2.9851		3.4163	3.6029	3.4119	3.1141	2.797
16.235	3.6721	4.1697	3.6655	3.6333	2.4915	2.8812		2.8176	3.5248	3.3993	3.0539	3.4528	3.1823		3.209	3.2759	3.0566	2.2387	3.3117	3.2221		3.728	3.6672	3.6748	3.2432	4.1594	3.3976		2.6207	3.1255	2.7332	4.0114		4.0617	2.8988	4.1176	4.469	2.8924	3.2148		2.7571	2.8824	2.9708		3.3978	3.5925	3.4425	3.1391	2.7772
16.25	3.6934	4.1906	3.693	3.6104	2.4855	2.8938		2.7965	3.5118	3.3831	3.0524	3.4447	3.1501		3.187	3.2716	3.0433	2.238	3.3202	3.2347		3.731	3.6818	3.6402	3.2295	4.1632	3.3734		2.6207	3.1527	2.7339	3.9764		4.069	2.8681	4.1215	4.4627	2.91	3.1979		2.7491	2.884	2.9708		3.4007	3.6162	3.441	3.1444	2.7919
16.265	3.6707	4.1769	3.6421	3.5853	2.4848	2.9247		2.7996	3.5133	3.3521	3.0895	3.4075	3.1593		3.209	3.3013	3.0328	2.2285	3.2983	3.1863		3.7575	3.6635	3.7179	3.2447	4.1951	3.4139		2.6207	3.1219	2.7189	3.9771		4.0857	2.8995	4.105	4.4343	2.8812	3.2399		2.7733	2.9285	3.0024		3.4111	3.5784	3.4195	3.1391	2.7984
16.28	3.6962	4.1733	3.6483	3.6138	2.499	2.9173		2.8098	3.5004	3.3595	3.0721	3.4305	3.1402		3.2119	3.281	3.0293	2.2695	3.2926	3.213		3.7492	3.6869	3.7086	3.2765	4.1723	3.3812		2.6002	3.1111	2.7144	4.0021		4.082	2.8827	4.134	4.4532	2.8931	3.2207		2.7623	2.9308	2.9972		3.4015	3.6184	3.418	3.1186	2.7523
16.295	3.6969	4.2014	3.6965	3.6327	2.4757	2.924		2.8067	3.5057	3.3546	3.0603	3.4662	3.1608		3.1936	3.2861	3.0489	2.2517	3.2976	3.1849		3.7394	3.6774	3.6942	3.2555	4.1693	3.4069		2.6118	3.1312	2.7099	4.0309		4.0915	2.8651	4.1097	4.4957	2.9185	3.2082		2.7403	2.9454	2.9754		3.4111	3.6199	3.4203	3.1307	2.7816
16.31	3.7054	4.2072	3.6655	3.6327	2.5065	2.8775		2.8379	3.5308	3.3424	3.0729	3.4328	3.1692		3.2222	3.2679	3.0489	2.2695	3.2898	3.1898		3.7704	3.654	3.674	3.2613	4.1708	3.3851		2.6481	3.114	2.7121	4.0247		4.0849	2.8717	4.1176	4.4595	2.9065	3.2472		2.7696	2.9193	2.9513		3.4074	3.611	3.4004	3.1141	2.7655
16.325	3.7111	4.2359	3.6538	3.5929	2.4908	2.8628		2.8059	3.508	3.344	3.0579	3.435	3.1608		3.162	3.2781	3.0384	2.2867	3.2962	3.1989		3.7704	3.7074	3.7028	3.2851	4.2043	3.4124		2.6447	3.0932	2.7106	4.0317		4.0726	2.8776	4.1309	4.4863	2.8981	3.2458		2.7571	2.8978	2.9581		3.4111	3.5977	3.4126	3.1088	2.797
16.34	3.6991	4.2403	3.64	3.6299	2.4727	2.8746		2.8168	3.508	3.3977	3.069	3.4499	3.1501		3.1804	3.2607	3.0735	2.2572	3.3068	3.187		3.7553	3.6657	3.6791	3.2389	4.1898	3.4256		2.631	3.1571	2.7159	4.0286		4.1045	2.9273	4.1544	4.4627	2.8678	3.231		2.7689	2.9277	2.9317		3.468	3.614	3.4172	3.108	2.7728
16.355	3.7012	4.2439	3.6896	3.6543	2.493	2.9056		2.7528	3.5065	3.3806	3.0611	3.432	3.1639		3.1649	3.281	3.0798	2.2826	3.2891	3.187		3.7689	3.6833	3.6647	3.249	4.202	3.4061		2.6228	3.1197	2.7339	3.9958		4.0784	2.9302	4.116	4.4871	2.8931	3.2737		2.7924	2.9032	2.9701		3.4325	3.6118	3.4394	3.1353	2.7794
16.37	3.7168	4.2547	3.6793	3.6208	2.4592	2.8665		2.7754	3.5164	3.3652	3.0318	3.4246	3.17		3.1811	3.3034	3.0664	2.2716	3.311	3.2137		3.7719	3.6993	3.6971	3.2671	4.1769	3.4015		2.6248	3.1197	2.7197	4.0169		4.09	2.8776	4.1082	4.4761	2.8706	3.2399		2.7696	2.9377	2.9633		3.4414	3.5606	3.4371	3.1285	2.8058
16.385	3.7054	4.1985	3.6648	3.6487	2.4953	2.8834		2.791	3.4974	3.3896	3.0516	3.4669	3.1692		3.1451	3.2904	3.0938	2.2476	3.3188	3.234		3.7636	3.6964	3.6927	3.2439	4.2073	3.4061		2.6248	3.142	2.7129	4.0247		4.0857	2.9141	4.1317	4.491	2.8783	3.2443		2.7601	2.9032	3.0017		3.434	3.5828	3.4142	3.1307	2.7765
16.4	3.7005	4.2057	3.649	3.6131	2.5508	2.8599		2.7629	3.4745	3.3652	3.0326	3.4313	3.1555		3.1877	3.2745	3.0861	2.2627	3.2891	3.2039		3.6932	3.6752	3.7237	3.2916	4.1959	3.4217		2.6057	3.1233	2.7332	4.0208		4.0806	2.8798	4.1074	4.4674	2.8847	3.2237		2.7659	2.9477	2.9994		3.4	3.6103	3.4318	3.133	2.7684
16.415	3.6912	4.2309	3.6448	3.579	2.5223	2.8982		2.7582	3.4783	3.3538	3.0437	3.4521	3.1746		3.2016	3.3027	3.0784	2.2298	3.3181	3.1814		3.7341	3.6796	3.733	3.3032	4.1769	3.4147		2.6337	3.1355	2.7309	3.9904		4.0842	2.8995	4.1231	4.4965	2.9333	3.2008		2.7395	2.894	2.9866		3.4185	3.6021	3.4218	3.133	2.7838
16.43	3.7189	4.2323	3.6531	3.5992	2.4953	2.8702		2.7762	3.4768	3.3497	3.0287	3.4313	3.1708		3.2185	3.2781	3.0391	2.2579	3.3004	3.2031		3.7318	3.6847	3.7265	3.2598	4.1837	3.4498		2.6467	3.1126	2.7497	4.0067		4.09	2.9076	4.1474	4.5225	2.8699	3.2347		2.7645	2.9193	2.9633		3.4074	3.5888	3.4341	3.105	2.7823
16.445	3.7182	4.2395	3.6696	3.5992	2.484	2.8746		2.8051	3.4753	3.3765	3.0263	3.435	3.1968		3.2002	3.2694	3.0573	2.2476	3.3145	3.2074		3.7765	3.703	3.7172	3.2895	4.1708	3.4482		2.6159	3.1075	2.7452	4.0099		4.0864	2.9112	4.105	4.4674	2.8868	3.1861		2.7696	2.9239	2.9603		3.4133	3.6169	3.4333	3.1012	2.7853
16.46	3.7296	4.1849	3.6579	3.6131	2.475	2.9019		2.7942	3.4814	3.3961	3.0595	3.4335	3.1991		3.1737	3.2875	3.0615	2.2579	3.3046	3.2284		3.7515	3.7052	3.705	3.27	4.2035	3.4248		2.6248	3.1075	2.7039	3.9771		4.106	2.8944	4.1223	4.4816	2.91	3.217		2.7637	2.93	3.0039		3.4251	3.6244	3.4785	3.1307	2.7984
16.475	3.6998	4.2036	3.6593	3.6041	2.4765	2.8901		2.8098	3.486	3.4319	3.0721	3.4135	3.1823		3.1804	3.2824	3.0496	2.288	3.3046	3.1975		3.7727	3.6928	3.7021	3.2584	4.1799	3.403		2.6057	3.1133	2.7339	4.0332		4.0966	2.8768	4.1246	4.5099	2.9037	3.1979		2.7359	2.9469	2.9851		3.4525	3.611	3.4686	3.1527	2.7809
16.49	3.7317	4.2014	3.6676	3.6445	2.4697	2.8901		2.7824	3.4707	3.3782	3.0437	3.4031	3.1685		3.1855	3.2803	3.0489	2.2682	3.282	3.2291		3.7681	3.6884	3.7265	3.2866	4.1587	3.3898		2.62	3.0795	2.7407	4.0122		4.119	2.8907	4.1654	4.469	2.9149	3.2045		2.7491	2.9185	2.9972		3.4177	3.6058	3.4318	3.1209	2.7882
16.505	3.7132	4.2014	3.6579	3.5832	2.4637	2.8915		2.8067	3.5042	3.3749	3.0626	3.4127	3.1861		3.1737	3.2658	3.051	2.2627	3.3068	3.2088		3.784	3.6913	3.7093	3.2692	4.1761	3.4342		2.6255	3.0917	2.7219	4.0029		4.1053	2.8834	4.1419	4.4595	2.9164	3.2111		2.7315	2.8932	3.0167		3.4436	3.6244	3.4594	3.1421	2.7728
16.52	3.7196	4.2323	3.6765	3.5888	2.4923	2.8879		2.8129	3.508	3.3912	3.0753	3.4736	3.1815		3.1605	3.2658	3.0335	2.2394	3.3103	3.2158		3.7553	3.6913	3.7021	3.2649	4.1845	3.3937		2.5892	3.1212	2.7399	4.0091		4.1161	2.901	4.1191	4.4863	2.9551	3.2215		2.7527	2.9132	3.0145		3.414	3.6273	3.4402	3.1194	2.7714
16.535	3.7154	4.241	3.6607	3.6243	2.4938	2.8783		2.8106	3.4791	3.3798	3.0642	3.4558	3.1608		3.1348	3.2382	3.0538	2.2483	3.2785	3.1765		3.7409	3.7023	3.705	3.3046	4.2035	3.4124		2.605	3.1255	2.7377	4.0293		4.0907	2.8966	4.1348	4.4784	2.9375	3.2089		2.6948	2.9346	3.0182		3.3956	3.5917	3.4264	3.1156	2.7604
16.55	3.7104	4.1733	3.6538	3.618	2.4577	2.9056		2.8121	3.4981	3.3944	3.0532	3.4439	3.2083		3.1422	3.2462	3.0763	2.2483	3.2891	3.1933		3.7545	3.6818	3.687	3.27	4.2012	3.4202		2.5961	3.1571	2.7384	4.0278		4.1053	2.8922	4.1035	4.4808	2.9107	3.2001		2.7491	2.9354	2.9874		3.4148	3.5865	3.4709	3.1315	2.7816
16.565	3.7203	4.2223	3.6786	3.5762	2.4757	2.8879		2.7957	3.4867	3.3847	3.0856	3.4513	3.2037		3.1906	3.2563	3.0812	2.2675	3.2842	3.1786		3.7969	3.7184	3.705	3.2526	4.2233	3.3968		2.6022	3.1384	2.7249	4.0145		4.0922	2.9332	4.1238	4.4879	2.9072	3.206		2.7417	2.9577	2.9663		3.3904	3.6214	3.464	3.1125	2.7772
16.58	3.7104	4.2201	3.6662	3.5741	2.4803	2.9004		2.7879	3.4989	3.3708	3.0895	3.4164	3.2221		3.1796	3.2882	3.0889	2.2798	3.3032	3.1898		3.8029	3.673	3.7057	3.3039	4.1845	3.4498		2.6036	3.1441	2.6971	4.0114		4.1082	2.8966	4.1262	4.4832	2.8748	3.2001		2.7175	2.9162	2.9385		3.4207	3.6095	3.4448	3.1156	2.7794
16.595	3.736	4.2331	3.6572	3.5637	2.5035	2.8967		2.791	3.4875	3.3717	3.0919	3.4469	3.2144		3.1613	3.2556	3.0608	2.2798	3.3089	3.187		3.7628	3.6438	3.6891	3.2685	4.1746	3.3804		2.633	3.1563	2.7354	3.9857		4.0828	2.882	4.127	4.4847	2.8664	3.2053		2.7109	2.9193	2.9438		3.3889	3.6006	3.4318	3.0966	2.7384
16.61	3.692	4.2043	3.6627	3.6076	2.478	2.9092		2.7848	3.4844	3.4091	3.084	3.4439	3.1991		3.1679	3.281	3.0777	2.2771	3.2835	3.2263		3.7182	3.6847	3.6963	3.2447	4.2172	3.4077		2.633	3.1405	2.7347	4.013		4.1132	2.8995	4.0941	4.4658	2.9051	3.2104		2.7322	2.9408	2.9618		3.4	3.5776	3.4571	3.1368	2.7509
16.625	3.726	4.2417	3.66	3.602	2.4772	2.9151		2.8348	3.4593	3.3643	3.046	3.432	3.193		3.1458	3.2911	3.084	2.2476	3.3068	3.2235		3.7636	3.6971	3.7179	3.262	4.205	3.4155		2.6146	3.1449	2.7444	4.0099		4.1096	2.9302	4.0784	4.495	2.9114	3.2163		2.719	2.9362	2.9769		3.4185	3.6184	3.4555	3.1459	2.7831
16.64	3.7012	4.2302	3.6634	3.6354	2.4742	2.8834		2.8739	3.4761	3.3652	3.0397	3.4484	3.18		3.1488	3.2824	3.0608	2.2435	3.2856	3.2256		3.7742	3.7388	3.6942	3.2671	4.1883	3.3944		2.6276	3.1276	2.7557	4.0005		4.1038	2.9112	4.0815	4.5083	2.9255	3.2192		2.7051	2.9147	2.9678		3.4436	3.6362	3.3919	3.1133	2.7875
16.655	3.7232	4.2439	3.6813	3.6138	2.4848	2.9181		2.8004	3.4905	3.3879	3.0429	3.4484	3.1968		3.1972	3.2853	3.0538	2.2928	3.2898	3.2305		3.7969	3.6935	3.6733	3.275	4.1891	3.4124		2.6413	3.1355	2.7069	4.0356		4.0762	2.9354	4.0941	4.5099	2.9368	3.2089		2.7263	2.9147	2.9942		3.4185	3.6199	3.4394	3.1595	2.7816
16.67	3.7331	4.2323	3.6834	3.6222	2.475	2.907		2.8098	3.486	3.3871	3.0563	3.4595	3.1761		3.184	3.2716	3.058	2.2771	3.2884	3.2109		3.7689	3.6957	3.7107	3.275	4.1822	3.3983		2.6077	3.142	2.7309	3.9927		4.0487	2.8959	4.0925	4.4753	2.9206	3.1809		2.7645	2.9039	2.9746		3.4451	3.6281	3.4004	3.1292	2.7684
16.685	3.7175	4.2201	3.6676	3.5671	2.4983	2.9085		2.8512	3.5035	3.4009	3.095	3.4305	3.1922		3.1767	3.2795	3.0693	2.3065	3.299	3.1947		3.7742	3.7001	3.7237	3.262	4.1868	3.4342		2.6077	3.1743	2.7347	4.0145		4.0762	2.9273	4.0964	4.491	2.9079	3.1611		2.7513	2.8909	2.9934		3.4133	3.6155	3.3965	3.1118	2.7801
16.7	3.7196	4.2323	3.649	3.5644	2.4585	2.9269		2.7856	3.5301	3.3977	3.0611	3.4669	3.1708		3.1958	3.2976	3.0714	2.2963	3.3082	3.2172		3.7795	3.7067	3.7028	3.2721	4.167	3.4015		2.6159	3.1456	2.7594	4.0348		4.045	2.8739	4.0948	4.4808	2.872	3.1846		2.7535	2.9354	2.9911		3.4399	3.6199	3.4034	3.0989	2.7662
16.715	3.687	4.2597	3.649	3.5888	2.4682	2.9402		2.8387	3.5339	3.3822	3.0808	3.4491	3.1685		3.2083	3.2658	3.0784	2.2791	3.2933	3.2207		3.7969	3.6818	3.664	3.2634	4.1875	3.3874		2.6118	3.1556	2.7392	4.0488		4.0559	2.9383	4.0729	4.4792	2.8952	3.1832		2.7381	2.93	3.028		3.4355	3.6325	3.408	3.1398	2.7662
16.73	3.6891	4.2316	3.6848	3.5574	2.4532	2.8915		2.845	3.492	3.3822	3.0619	3.4283	3.1769		3.1664	3.273	3.0805	2.2757	3.3124	3.2326		3.7689	3.6759	3.6819	3.2728	4.2225	3.3929		2.5797	3.124	2.7489	4.0504		4.0922	2.9302	4.1223	4.4729	2.8875	3.1927		2.7469	2.9331	3.0054		3.4237	3.611	3.3827	3.1429	2.7648
16.745	3.6891	4.2597	3.6434	3.5344	2.4697	2.9365		2.8075	3.5004	3.3643	3.0682	3.4335	3.1685		3.1965	3.2832	3.077	2.2956	3.3258	3.2067		3.7666	3.6577	3.7287	3.2584	4.1663	3.3695		2.5762	3.1334	2.7016	4.0652		4.1132	2.939	4.145	4.491	2.9044	3.2134		2.7146	2.9331	3.0084		3.4044	3.6118	3.4172	3.1209	2.7516
16.76	3.731	4.2439	3.64	3.5755	2.4915	2.9129		2.8254	3.4677	3.3456	3.0856	3.4692	3.1585		3.1686	3.2737	3.0882	2.3168	3.3188	3.22		3.7666	3.695	3.6812	3.2577	4.1913	3.41		2.5858	3.1492	2.6859	4.0293		4.0835	2.9514	4.0956	4.4698	2.8995	3.22		2.7278	2.9454	3.0167		3.3963	3.614	3.3766	3.1156	2.7428
16.775	3.7644	4.223	3.6627	3.5929	2.4299	2.9159		2.8153	3.4707	3.3774	3.0903	3.4224	3.1417		3.129	3.2861	3.0945	2.2648	3.3011	3.2642		3.7568	3.6898	3.6863	3.2656	4.1875	3.3477		2.6077	3.1477	2.6926	4.0247		4.09	2.9317	4.1427	4.4934	2.9037	3.2288		2.7454	2.9531	3.0024		3.4237	3.6029	3.3789	3.1277	2.7465
16.79	3.7147	4.2424	3.6717	3.6208	2.442	2.9387		2.8231	3.4555	3.3562	3.0871	3.4305	3.1685		3.1363	3.2897	3.0798	2.2764	3.3159	3.2249		3.7689	3.6679	3.6791	3.262	4.1853	3.3578		2.6016	3.119	2.7121	4.0332		4.082	2.9215	4.1333	4.4934	2.9164	3.2273		2.7623	2.9646	2.9821		3.4177	3.6029	3.4027	3.1376	2.7706
16.805	3.7154	4.2288	3.66	3.6257	2.4675	2.8908		2.8293	3.5103	3.4131	3.0484	3.4142	3.1471		3.1466	3.2904	3.0664	2.3017	3.3308	3.2284		3.7734	3.6957	3.6726	3.2331	4.1822	3.3664		2.5892	3.1542	2.7166	4.041		4.0958	2.9339	4.1066	4.4674	2.884	3.2266		2.7293	2.9515	2.9942		3.4126	3.6155	3.3789	3.1004	2.7362
16.82	3.7331	4.1992	3.662	3.5853	2.4742	2.9078		2.8356	3.5133	3.3977	3.0958	3.4291	3.1532		3.1517	3.2875	3.0805	2.2648	3.3011	3.2228		3.7507	3.6869	3.756	3.2598	4.2043	3.3578		2.631	3.1592	2.7039	4.0348		4.1176	2.9046	4.1333	4.4965	2.9149	3.2273		2.7307	2.9623	2.9934		3.42	3.5962	3.408	3.1429	2.7531
16.835	3.7473	4.2043	3.6428	3.5532	2.442	2.8982		2.7989	3.4738	3.4026	3.0555	3.4201	3.1555		3.1084	3.2766	3.0987	2.3264	3.299	3.2298		3.7613	3.6862	3.6784	3.2396	4.1837	3.3718		2.6173	3.137	2.7046	4.0208		4.1024	2.9317	4.1364	4.4997	2.903	3.2266		2.7307	2.9753	2.9746		3.4089	3.5977	3.4272	3.1527	2.737
16.85	3.748	4.2093	3.6421	3.6055	2.457	2.9372		2.8262	3.4814	3.3977	3.0381	3.4261	3.1647		3.1774	3.2911	3.0735	2.2511	3.2983	3.2256		3.7553	3.6935	3.6791	3.2685	4.186	3.3664		2.6022	3.1757	2.6738	3.999		4.0878	2.9383	4.0995	4.4643	2.9135	3.2178		2.7704	2.9454	3.0355		3.4044	3.6392	3.4142	3.1504	2.7091
16.865	3.7353	4.2057	3.6131	3.5581	2.4465	2.9203		2.791	3.4989	3.3855	3.0705	3.4276	3.17		3.1679	3.2658	3.0552	2.2661	3.3082	3.227		3.756	3.6884	3.6848	3.2801	4.1663	3.3672		2.6467	3.1606	2.7016	4.0371		4.0661	2.9792	4.1184	4.469	2.9311	3.1861		2.7784	2.96	3.0205		3.4251	3.6288	3.4348	3.1315	2.7457
16.88	3.7537	4.2194	3.6655	3.5678	2.4645	2.9041		2.777	3.4844	3.3904	3.0713	3.4476	3.1708		3.1576	3.2643	3.07	2.2874	3.3068	3.2242		3.7606	3.6891	3.6884	3.2642	4.1913	3.3703		2.6522	3.1843	2.6979	4.0332		4.0806	2.9726	4.0933	4.4674	2.8812	3.2185		2.7667	2.9323	2.9701		3.4118	3.6125	3.4034	3.1398	2.767
16.895	3.7494	4.182	3.6696	3.5741	2.445	2.9122		2.7942	3.524	3.4009	3.0943	3.4313	3.1394		3.1811	3.3302	3.084	2.2928	3.3315	3.2249		3.7522	3.7205	3.6769	3.3133	4.1693	3.4116		2.6269	3.1499	2.6956	3.9997		4.0755	2.931	4.0799	4.458	2.8678	3.2097		2.7527	2.9477	3.0032		3.4614	3.6266	3.4004	3.1194	2.7538
16.91	3.7395	4.1928	3.6476	3.5874	2.4765	2.9225		2.8106	3.4981	3.3831	3.0721	3.4551	3.1539		3.2009	3.2947	3.058	2.2463	3.3089	3.2221		3.7825	3.7059	3.7042	3.2772	4.1898	3.4295		2.6563	3.1506	2.7001	3.9881		4.0632	2.9507	4.1152	4.4706	2.9051	3.2465		2.7417	2.9515	2.9445		3.4096	3.5932	3.4326	3.1285	2.7362
16.925	3.7331	4.2122	3.6889	3.5665	2.4878	2.9166		2.7762	3.4958	3.4042	3.0737	3.4447	3.1539		3.1826	3.2875	3.091	2.2832	3.3456	3.227		3.7749	3.6796	3.6877	3.3205	4.1936	3.41		2.6447	3.147	2.6881	4.0247		4.0944	2.9324	4.156	4.48	2.8981	3.2296		2.7381	2.9439	2.9618		3.4318	3.6273	3.4073	3.1224	2.7736
16.94	3.7111	4.2381	3.671	3.5658	2.4908	2.8842		2.7637	3.505	3.3855	3.08	3.4357	3.1455		3.184	3.2853	3.0959	2.2552	3.3421	3.22		3.7681	3.6891	3.7086	3.2736	4.205	3.3999		2.6584	3.1578	2.7054	4.0067		4.0646	2.9668	4.1427	4.4635	2.9347	3.2192		2.7645	2.9615	3.0137		3.4214	3.6303	3.3896	3.1429	2.7831
16.955	3.687	4.2108	3.6724	3.5532	2.49	2.8989		2.7653	3.5392	3.3806	3.0682	3.4565	3.1631		3.1892	3.3049	3.0545	2.2558	3.3357	3.2277		3.7833	3.6737	3.71	3.2772	4.1799	3.3804		2.6207	3.1556	2.7091	4.006		4.077	2.9288	4.1544	4.4981	2.9375	3.2192		2.7498	2.9538	2.9648		3.4266	3.6429	3.4096	3.1413	2.7955
16.97	3.736	4.2216	3.6552	3.5915	2.4825	2.9181		2.7785	3.5088	3.3733	3.0666	3.4469	3.1846		3.2207	3.3237	3.084	2.2723	3.3301	3.2586		3.781	3.6423	3.6863	3.2938	4.1944	3.3672		2.6426	3.17	2.6964	4.0106		4.1169	2.9105	4.1176	4.491	2.9058	3.2178		2.7549	2.9607	3.0009		3.4148	3.6362	3.3728	3.1497	2.7941
16.985	3.7445	4.2208	3.6448	3.5985	2.469	2.8967		2.7887	3.5278	3.37	3.0824	3.4343	3.1601		3.1723	3.2904	3.0826	2.2935	3.3569	3.2628		3.7984	3.6613	3.674	3.2707	4.2073	3.3913		2.6289	3.1291	2.6889	4.0021		4.037	2.8951	4.1395	4.5359	2.9164	3.2428		2.7476	2.9431	2.9987		3.431	3.6177	3.3797	3.1345	2.7882
17	3.7076	4.2439	3.6682	3.5964	2.4765	2.8945		2.7824	3.4981	3.4042	3.0998	3.4194	3.1547		3.1657	3.2506	3.084	2.262	3.352	3.2411		3.7886	3.6723	3.6971	3.2844	4.1974	3.3391		2.6248	3.1255	2.6986	3.9912		4.0436	2.9317	4.1387	4.506	2.9438	3.2089		2.7579	2.9577	2.9754		3.4377	3.6266	3.4088	3.1626	2.7677
17.015	3.6763	4.2079	3.6676	3.5978	2.4667	2.9115		2.7926	3.5057	3.3822	3.1101	3.4625	3.1784		3.1561	3.239	3.0854	2.2586	3.3378	3.2628		3.7772	3.6547	3.7064	3.2613	4.1997	3.3835		2.6351	3.137	2.6859	3.9927		4.0762	2.9222	4.1184	4.4824	2.9248	3.2443		2.7623	2.9462	2.9513		3.4251	3.6251	3.4195	3.1421	2.7487
17.03	3.704	4.182	3.6772	3.611	2.4622	2.8886		2.7918	3.5103	3.3879	3.0943	3.4291	3.1463		3.1987	3.2687	3.0671	2.262	3.3294	3.2326		3.7704	3.6452	3.7222	3.2649	4.1921	3.4241		2.6242	3.1283	2.6769	4.0153		4.1132	2.9419	4.1176	4.4839	2.9185	3.2362		2.8004	2.9569	3.0047		3.4399	3.6021	3.4448	3.108	2.767
17.045	3.7232	4.2158	3.6483	3.5992	2.4622	2.9026		2.7973	3.5324	3.366	3.1116	3.4506	3.1478		3.187	3.2245	3.0735	2.2332	3.3054	3.2361		3.7901	3.6504	3.6855	3.283	4.2035	3.3796		2.5858	3.1226	2.6949	4.0052		4.1053	2.9258	4.1278	4.469	2.934	3.1994		2.7535	2.9623	2.9927		3.4207	3.6444	3.395	3.1466	2.7743
17.06	3.6834	4.2079	3.6414	3.6048	2.4787	2.9041		2.7754	3.5095	3.4001	3.0761	3.4662	3.1218		3.1679	3.2752	3.0721	2.238	3.3103	3.2614		3.7598	3.6869	3.7057	3.2887	4.1906	3.4171		2.6084	3.1384	2.6738	4.0036		4.0465	2.8966	4.1019	4.5076	2.903	3.2008		2.7615	2.9354	2.9799		3.4118	3.6318	3.3973	3.1398	2.7736
17.075	3.6856	4.2072	3.6131	3.6445	2.4615	2.9269		2.7981	3.5065	3.3676	3.0895	3.4558	3.1516		3.1693	3.265	3.0721	2.2469	3.3216	3.2179		3.7954	3.6357	3.6956	3.2671	4.1921	3.403		2.6242	3.1484	2.6784	4.0021		4.0552	2.8988	4.1199	4.5178	2.8959	3.2104		2.7469	2.9446	3.0182		3.4022	3.6399	3.3858	3.158	2.7706
17.09	3.6834	4.1885	3.6235	3.6034	2.4682	2.9262		2.816	3.4996	3.3798	3.084	3.4551	3.1547		3.1693	3.2875	3.0686	2.2442	3.3265	3.2411		3.7878	3.6642	3.6776	3.2822	4.1845	3.396		2.6214	3.1405	2.7016	3.9865		4.0595	2.8995	4.1168	4.4745	2.9164	3.234		2.7498	2.9116	3.0069		3.4237	3.6555	3.3774	3.1391	2.7648
17.105	3.7132	4.2122	3.6517	3.5846	2.4818	2.9137		2.8145	3.5156	3.3741	3.0721	3.4521	3.1562		3.1855	3.3092	3.0833	2.2716	3.3223	3.2888		3.8188	3.665	3.7086	3.2938	4.2065	3.4077		2.6303	3.1578	2.6994	4.0418		4.0262	2.928	4.0933	4.5272	2.9037	3.217		2.7417	2.9316	2.9889		3.414	3.6266	3.3789	3.1239	2.7875
17.12	3.7324	4.2172	3.6565	3.5985	2.4592	2.9107		2.7864	3.5301	3.3733	3.0769	3.4313	3.1493		3.1635	3.281	3.0798	2.2593	3.3499	3.2769		3.7712	3.695	3.6971	3.241	4.186	3.3859		2.6242	3.1635	2.7159	4.0036		4.0574	2.9207	4.1254	4.5201	2.9058	3.2281		2.7344	2.9216	2.9836		3.4333	3.6496	3.4218	3.133	2.7633
17.135	3.6912	4.2216	3.6448	3.609	2.484	2.8886		2.8184	3.5286	3.4221	3.0468	3.4506	3.1317		3.2222	3.3331	3.0903	2.2504	3.359	3.2698		3.7416	3.6628	3.7251	3.2454	4.205	3.3898		2.6221	3.1771	2.7249	3.9748		4.0341	2.9076	4.1097	4.4548	2.8974	3.1861		2.7718	2.9285	2.9558		3.4384	3.6192	3.4004	3.1232	2.7823
17.15	3.6962	4.1971	3.6503	3.6292	2.49	2.9137		2.8106	3.4951	3.3904	3.0642	3.4454	3.157		3.2046	3.2585	3.0875	2.275	3.34	3.2677		3.7621	3.6664	3.7035	3.2772	4.2088	3.3921		2.6146	3.1714	2.7234	4.0356		4.069	2.912	4.1074	4.4973	2.8798	3.1935		2.7241	2.9554	2.9934		3.4407	3.6207	3.4103	3.1171	2.7882
17.165	3.7225	4.1985	3.6572	3.5929	2.4787	2.8503		2.8098	3.4852	3.3749	3.1053	3.4424	3.1195		3.1855	3.2824	3.0973	2.2695	3.3534	3.2432		3.7659	3.6708	3.7057	3.2801	4.1792	3.4287		2.6324	3.1678	2.7407	4.0067		4.0661	2.8907	4.105	4.4832	2.9086	3.2075		2.7469	2.9224	2.9934		3.4384	3.637	3.4065	3.1421	2.7333
17.18	3.7175	4.2259	3.6538	3.6285	2.4652	2.9033		2.8379	3.4867	3.3538	3.0674	3.4194	3.1279		3.184	3.2911	3.1127	2.2367	3.335	3.2347		3.7961	3.6862	3.738	3.2873	4.1929	3.4272		2.6166	3.1527	2.7542	4.027		4.0501	2.8922	4.1223	4.4926	2.872	3.1905		2.7865	2.9109	3.0047		3.4362	3.6318	3.4004	3.1429	2.7545
17.195	3.7289	4.2028	3.651	3.6285	2.4863	2.8864		2.7996	3.5095	3.3513	3.0832	3.4439	3.1333		3.1796	3.2969	3.0552	2.2415	3.3336	3.279		3.7454	3.6928	3.7258	3.2598	4.2088	3.4093		2.6324	3.1635	2.7512	4.0309		4.0349	2.8966	4.109	4.4965	2.8755	3.2259		2.8048	2.8924	3.0002		3.4266	3.6192	3.4019	3.1178	2.7479
17.21	3.7338	4.2064	3.6483	3.6194	2.5193	2.8716		2.8098	3.4966	3.3619	3.0998	3.4239	3.1463		3.2031	3.2781	3.0882	2.2641	3.3336	3.2439		3.7538	3.6884	3.7165	3.2916	4.2217	3.4147		2.6365	3.1083	2.7452	4.0013		4.0683	2.9127	4.145	4.5107	2.8988	3.1986		2.7924	2.9047	2.9911		3.4799	3.6266	3.4471	3.1459	2.756
17.225	3.726	4.2014	3.6483	3.6187	2.4998	2.9026		2.8223	3.5012	3.3871	3.0737	3.4268	3.1425		3.2185	3.3013	3.077	2.275	3.3717	3.2144		3.7969	3.6862	3.7287	3.2844	4.2248	3.3968		2.6118	3.1693	2.7294	4.0044		4.0516	2.9141	4.1191	4.5422	2.8959	3.1861		2.8151	2.9339	2.9746		3.4266	3.6029	3.4425	3.1072	2.7392
17.24	3.726	4.1784	3.6345	3.6187	2.4923	2.9188		2.7989	3.4806	3.3757	3.0903	3.4387	3.17		3.209	3.281	3.0875	2.2469	3.3513	3.227		3.7992	3.692	3.7006	3.2895	4.1891	3.3921		2.6365	3.1355	2.7362	4.0208		4.0958	2.9032	4.127	4.4761	2.9164	3.2244		2.763	2.9155	3.0107		3.4214	3.6755	3.4096	3.1466	2.737
17.255	3.6856	4.1777	3.6407	3.6222	2.466	2.9321		2.8121	3.5019	3.3863	3.0879	3.4343	3.1562		3.1862	3.3107	3.0875	2.2689	3.3421	3.2425		3.7833	3.6811	3.7294	3.2837	4.2103	3.4475		2.6515	3.137	2.7429	4.0091		4.1161	2.9244	4.1387	4.4832	2.9297	3.2178		2.7916	2.9738	2.9746		3.4525	3.6436	3.4019	3.1618	2.7655
17.27	3.704	4.1978	3.6345	3.5762	2.4697	2.8974		2.7856	3.4943	3.3961	3.069	3.4253	3.1715		3.2002	3.2998	3.0678	2.2558	3.3343	3.2319		3.7901	3.6847	3.7308	3.2663	4.1929	3.3952		2.6399	3.1434	2.7069	4.0231		4.0334	2.9273	4.1223	4.4926	2.9128	3.2273		2.7843	2.9254	3.0107		3.414	3.6459	3.4364	3.1262	2.7794
17.285	3.6948	4.1863	3.6104	3.5999	2.4825	2.882		2.7981	3.4761	3.3879	3.0721	3.4305	3.1677		3.1921	3.3172	3.0945	2.2545	3.3499	3.2418		3.7787	3.7103	3.6992	3.3083	4.205	3.3726		2.6406	3.1499	2.7242	4.0278		4.0516	2.9185	4.1168	4.506	2.9276	3.2377		2.7549	2.8947	2.9859		3.4495	3.6755	3.4341	3.1088	2.7626
17.3	3.7154	4.2136	3.629	3.5776	2.5208	2.8503		2.7793	3.4677	3.3676	3.0682	3.4149	3.1761		3.2097	3.3165	3.0714	2.2524	3.359	3.2411		3.7712	3.6796	3.7193	3.2772	4.2195	3.4054		2.6283	3.1628	2.7136	4.0496		4.0436	2.9346	4.1207	4.5146	2.9234	3.2075		2.774	2.9147	2.9964		3.4776	3.6422	3.4402	3.1368	2.7655
17.315	3.6799	4.1726	3.6214	3.6055	2.5185	2.8643		2.7934	3.4898	3.3953	3.0705	3.3979	3.1509		3.1928	3.2889	3.0721	2.2538	3.3576	3.1814		3.7954	3.6679	3.7316	3.27	4.2415	3.3937		2.6563	3.1671	2.7459	4.0091		4.0726	2.9127	4.1427	4.4824	2.9002	3.2458		2.7762	2.9439	2.9889		3.3985	3.6377	3.4463	3.0944	2.7831
17.33	3.7147	4.1892	3.6372	3.602	2.5043	2.879		2.802	3.4677	3.3749	3.0263	3.4201	3.095		3.2061	3.3078	3.0805	2.2634	3.3795	3.2284		3.7712	3.6489	3.7316	3.2793	4.2407	3.3773		2.6337	3.147	2.7437	4.0574		4.1009	2.9346	4.1411	4.4572	2.9009	3.2443		2.7542	2.9362	2.9626		3.4518	3.6147	3.4065	3.0853	2.7575
17.345	3.714	4.1935	3.6345	3.6159	2.5185	2.8879		2.8035	3.4639	3.3765	3.0571	3.3993	3.1203		3.173	3.2897	3.0629	2.2641	3.3357	3.2291		3.7727	3.6511	3.7258	3.2526	4.2255	3.3812		2.644	3.1786	2.7407	4.0426		4.0966	2.958	4.1489	4.4902	2.9185	3.2598		2.7704	2.9369	2.9708		3.437	3.6414	3.4234	3.0875	2.764
17.36	3.7012	4.2165	3.68	3.6097	2.5231	2.896		2.8207	3.4631	3.3489	3.08	3.3852	3.1241		3.2097	3.302	3.0657	2.2538	3.3477	3.2249		3.7696	3.6723	3.7237	3.2541	4.2248	3.4139		2.6563	3.1384	2.7377	4.0504		4.069	2.9588	4.1262	4.4587	2.9072	3.2288		2.7821	2.9362	2.9896		3.4495	3.6377	3.4264	3.1262	2.7904
17.375	3.6955	4.2223	3.6806	3.5874	2.5298	2.8982		2.7973	3.4898	3.3619	3.0895	3.4194	3.1585		3.2053	3.315	3.0587	2.2593	3.3788	3.2256		3.7643	3.6716	3.7539	3.2367	4.2149	3.4116		2.6365	3.1255	2.7392	4.0371		4.082	2.9602	4.1066	4.4603	2.9241	3.2384		2.7843	2.9385	2.9588		3.4414	3.6414	3.4348	3.1095	2.7758
17.39	3.7026	4.1978	3.649	3.6159	2.5185	2.907		2.8153	3.4951	3.3611	3.0563	3.4023	3.2052		3.1943	3.3027	3.0805	2.2428	3.3343	3.2495		3.778	3.6745	3.7157	3.2678	4.2217	3.41		2.6769	3.1248	2.7309	4.0247		4.0465	2.9471	4.1238	4.4524	2.9128	3.245		2.8202	2.9531	2.9791		3.4577	3.6273	3.4157	3.1277	2.7699
17.405	3.7118	4.2417	3.6455	3.6069	2.5373	2.8974		2.8004	3.5126	3.37	3.0666	3.4395	3.1723		3.2273	3.315	3.0896	2.2298	3.3619	3.2291		3.7416	3.6569	3.6891	3.2418	4.221	3.4358		2.6714	3.0889	2.7474	4.0293		4.0813	2.9141	4.1881	4.5052	2.8966	3.22		2.7821	2.9285	2.9708		3.4244	3.6488	3.4333	3.1413	2.7736
17.42	3.7132	4.2028	3.6159	3.5894	2.5103	2.8893		2.7934	3.4723	3.3554	3.0958	3.4343	3.1761		3.1899	3.3353	3.0931	2.2476	3.3859	3.2397		3.7583	3.6737	3.7193	3.262	4.24	3.3952		2.6816	3.1563	2.7294	4.0216		4.0784	2.9383	4.1482	4.4926	2.9192	3.2472		2.7792	2.94	2.9686		3.4096	3.6214	3.4555	3.1466	2.7662
17.435	3.7168	4.2345	3.6372	3.6034	2.5088	2.8503		2.7887	3.4875	3.3505	3.0879	3.409	3.193		3.2046	3.3259	3.112	2.2285	3.3633	3.2425		3.7772	3.6628	3.7014	3.2844	4.1989	3.4054		2.6659	3.1312	2.7392	3.9795		4.0712	2.9412	4.1207	4.491	2.9065	3.2649		2.7777	2.9584	2.9724		3.4192	3.6147	3.4394	3.1201	2.7655
17.45	3.7069	4.21	3.6014	3.5908	2.5276	2.8672		2.7957	3.4692	3.3546	3.0777	3.4105	3.157		3.2068	3.2889	3.1029	2.2346	3.3717	3.2642		3.7568	3.654	3.7122	3.2772	4.2126	3.3828		2.655	3.1391	2.7106	3.9803		4.098	2.9332	4.156	4.5194	2.9192	3.2362		2.7549	2.9346	2.9581		3.4229	3.5925	3.4295	3.1527	2.7853
17.465	3.726	4.1992	3.6352	3.6076	2.4983	2.9078		2.7957	3.5331	3.3879	3.0753	3.4135	3.1578		3.2061	3.2918	3.0805	2.2428	3.3393	3.2537		3.7818	3.665	3.7129	3.2541	4.1951	3.3937		2.6522	3.1542	2.7414	4.0239		4.0871	2.9441	4.1356	4.4879	2.9121	3.2413		2.7718	2.907	2.9836		3.4384	3.6273	3.3965	3.1345	2.7772
17.48	3.7083	4.2072	3.6421	3.6152	2.505	2.8724		2.7918	3.47	3.3416	3.0579	3.4343	3.1608		3.2046	3.3056	3.0728	2.2689	3.3527	3.2439		3.7734	3.643	3.6891	3.2822	4.1921	3.3851		2.6385	3.1319	2.7422	4.0005		4.0922	2.9434	4.1505	4.4674	2.9347	3.2428		2.7755	2.9239	2.9949		3.4333	3.6207	3.4149	3.1315	2.7838
17.495	3.7069	4.1798	3.671	3.6104	2.4983	2.8798		2.7989	3.4844	3.3505	3.0832	3.4268	3.1509		3.1987	3.2984	3.1288	2.2723	3.3393	3.2361		3.7833	3.6957	3.6927	3.2454	4.1792	3.4171		2.6563	3.1908	2.7519	4.0005		4.0603	2.8973	4.1513	4.502	2.9241	3.231		2.7652	2.9293	3.016		3.4015	3.634	3.4111	3.1315	2.7831
17.51	3.7374	4.1971	3.6758	3.5658	2.5253	2.8842		2.7856	3.5164	3.3546	3.1037	3.4253	3.1417		3.2281	3.281	3.1099	2.2552	3.3308	3.2579		3.7802	3.6825	3.687	3.2461	4.2005	3.3905		2.6392	3.1499	2.7512	4.0488		4.0624	2.9105	4.1011	4.4627	2.9199	3.2443		2.7549	2.9439	3.0175		3.3763	3.634	3.4073	3.1497	2.7955
17.525	3.7253	4.1626	3.6572	3.5581	2.5208	2.882		2.777	3.5156	3.3765	3.0769	3.4083	3.1509		3.2163	3.2918	3.0587	2.2737	3.3703	3.2375		3.7712	3.6847	3.6935	3.2736	4.1921	3.3929		2.6495	3.1571	2.7512	4.0208		4.0566	2.9024	4.1505	4.4902	2.9142	3.2634		2.7256	2.9216	2.9942		3.417	3.657	3.4172	3.1398	2.8014
17.54	3.7047	4.2036	3.6359	3.5776	2.496	2.8554		2.7817	3.4837	3.3782	3.1259	3.4231	3.1463		3.1767	3.2723	3.1092	2.2689	3.3703	3.2516		3.7946	3.6796	3.7042	3.2649	4.1784	3.3898		2.6522	3.1556	2.7587	4.0309		4.0712	2.9456	4.1231	4.4894	2.8952	3.2627		2.7249	2.96	2.94		3.437	3.6407	3.4348	3.0966	2.8124
17.555	3.6983	4.187	3.6593	3.5818	2.511	2.8893		2.7942	3.4723	3.3887	3.1385	3.412	3.134		3.2134	3.3172	3.1029	2.2648	3.3534	3.2397		3.7485	3.6504	3.7093	3.2671	4.1883	3.428		2.6515	3.1599	2.7399	4.0254		4.0791	2.9039	4.1246	4.4745	2.9072	3.2649		2.777	2.9393	2.9618		3.4606	3.631	3.4494	3.1163	2.7677
17.57	3.6998	4.1863	3.6538	3.5874	2.5163	2.9129		2.7692	3.4783	3.3985	3.1045	3.412	3.1448		3.2016	3.3078	3.0868	2.2531	3.3195	3.2656		3.7696	3.6789	3.7215	3.262	4.1754	3.4319		2.6413	3.1685	2.7474	4.0161		4.0443	2.9251	4.1238	4.4517	2.8917	3.2399		2.7601	2.9116	3.0017		3.4473	3.6006	3.4433	3.1512	2.7501
17.585	3.6856	4.1942	3.6944	3.5999	2.5065	2.9092		2.8215	3.4913	3.379	3.0777	3.4335	3.1264		3.231	3.3266	3.0805	2.2675	3.3237	3.2404		3.7749	3.6935	3.7014	3.2598	4.1967	3.3874		2.6556	3.1513	2.7099	4.0216		4.0784	2.8944	4.1011	4.4871	2.9157	3.2296		2.7586	2.9178	2.9761		3.4177	3.5895	3.4356	3.1201	2.7765
17.6	3.7203	4.2014	3.6352	3.6201	2.4945	2.9033		2.8168	3.5012	3.3863	3.0792	3.4164	3.1478		3.2068	3.2897	3.0657	2.2675	3.3287	3.2193		3.7659	3.6504	3.7071	3.2714	4.1427	3.4155		2.6392	3.1657	2.6769	4.0457		4.0697	2.9054	4.1176	4.4926	2.9114	3.2539		2.7667	2.9316	2.9994		3.4732	3.6281	3.408	3.1262	2.767
17.615	3.6905	4.2266	3.6896	3.6201	2.4923	2.9004		2.8153	3.5012	3.3725	3.0595	3.409	3.1233		3.1943	3.3049	3.077	2.2428	3.323	3.2748		3.7734	3.6664	3.7057	3.2916	4.1609	3.3469		2.6495	3.1671	2.7069	4.0216		4.0334	2.909	4.1191	4.48	2.9023	3.2583		2.7659	2.9262	2.9911		3.4436	3.6325	3.4172	3.136	2.7655
17.63	3.7203	4.2144	3.6421	3.5971	2.511	2.8761		2.8153	3.5019	3.3806	3.0587	3.3964	3.1141		3.1877	3.2969	3.0735	2.2819	3.3407	3.2123		3.7924	3.6964	3.7078	3.2974	4.1617	3.3726		2.6255	3.1728	2.7189	4.0356		4.0131	2.8922	4.1286	4.4469	2.9093	3.2435		2.7645	2.9661	2.9708		3.4621	3.5984	3.4264	3.1353	2.767
17.645	3.6856	4.1935	3.68	3.5936	2.487	2.9203		2.7598	3.4692	3.3928	3.0658	3.4246	3.1073		3.1914	3.31	3.0973	2.2846	3.3513	3.2298		3.7976	3.6869	3.6992	3.3032	4.205	3.4326		2.6296	3.1987	2.7031	4.0138		4.037	2.9068	4.1238	4.4532	2.9178	3.2627		2.7175	2.9139	2.9927		3.4384	3.614	3.4211	3.136	2.7875
17.66	3.6827	4.1942	3.6875	3.5894	2.4772	2.9144		2.7621	3.5057	3.3505	3.0619	3.4372	3.1509		3.1892	3.3158	3.0987	2.2524	3.3527	3.2207		3.7515	3.6737	3.7172	3.2844	4.1761	3.4412		2.631	3.1829	2.6761	4.0317		4.032	2.8995	4.1474	4.458	2.8593	3.2296		2.7652	2.9162	2.9844		3.4274	3.6214	3.4257	3.1565	2.775
17.675	3.6849	4.2172	3.6689	3.6117	2.4968	2.8938		2.7918	3.5194	3.3505	3.0508	3.4484	3.1394		3.2149	3.2918	3.0615	2.2675	3.3668	3.2411		3.7651	3.6884	3.6963	3.2512	4.2316	3.3851		2.6146	3.1578	2.6949	4.0332		4.0516	2.9193	4.109	4.4792	2.8995	3.2273		2.7373	2.9446	2.9866		3.4569	3.6555	3.4011	3.1315	2.7384
17.69	3.6898	4.2223	3.68	3.6166	2.5155	2.893		2.7676	3.5392	3.3538	3.0658	3.4669	3.1394		3.2178	3.3085	3.0559	2.262	3.3117	3.2284		3.7363	3.6942	3.6956	3.2649	4.2149	3.4015		2.6139	3.1743	2.7151	4.0044		4.0595	2.8886	4.1082	4.4769	2.8882	3.2259		2.7241	2.9362	3.0047		3.431	3.6125	3.454	3.1466	2.7494
17.705	3.7161	4.2165	3.671	3.5825	2.496	2.9129		2.7981	3.5027	3.3578	3.0958	3.4454	3.1379		3.1598	3.2839	3.0622	2.2346	3.371	3.2418		3.7356	3.6759	3.7122	3.2837	4.2134	3.4038		2.6296	3.1642	2.7114	4.0286		4.0784	2.9046	4.1074	4.465	2.9213	3.2362		2.7498	2.9508	2.9806		3.4555	3.6258	3.4119	3.1353	2.7911
17.72	3.665	4.228	3.6676	3.6124	2.5013	2.9269		2.8035	3.5172	3.3708	3.0508	3.4053	3.1647		3.2016	3.3143	3.0258	2.2401	3.3739	3.2635		3.7469	3.6811	3.6913	3.2461	4.2043	3.3944		2.6474	3.1771	2.7437	4.0067		4.0653	2.9076	4.1238	4.4666	2.9199	3.2237		2.7645	2.93	2.9739		3.437	3.6073	3.405	3.1413	2.7553
17.735	3.6934	4.2187	3.6634	3.6285	2.5276	2.8982		2.7996	3.4996	3.3717	3.0571	3.4179	3.1593		3.1943	3.3201	3.016	2.2415	3.3527	3.2502		3.7371	3.6789	3.6935	3.2259	4.1875	3.4147		2.6618	3.1549	2.7234	4.0029		4.0603	2.9127	4.105	4.4501	2.9389	3.2259		2.7755	2.9285	3.0069		3.4451	3.6162	3.4218	3.1535	2.7831
17.75	3.7168	4.1834	3.6572	3.6278	2.5103	2.8989		2.7848	3.5004	3.3627	3.0816	3.4045	3.1302		3.1855	3.3389	3.091	2.2435	3.3612	3.2481		3.7568	3.7015	3.6877	3.2259	4.2149	3.3898		2.605	3.1786	2.7024	4.0325		4.0624	2.958	4.1074	4.4879	2.9241	3.259		2.7425	2.9132	3.0017		3.4458	3.6333	3.4341	3.1633	2.7604
17.765	3.7154	4.1841	3.6896	3.6062	2.445	2.9262		2.7856	3.4768	3.3448	3.0792	3.4209	3.1616		3.209	3.3056	3.044	2.2442	3.371	3.2705		3.7356	3.6913	3.7208	3.2461	4.2111	3.4233		2.6488	3.1671	2.7084	4.0301		4.0661	2.9683	4.1293	4.4587	2.9114	3.2531		2.7498	2.9354	3.0047		3.4547	3.6036	3.4371	3.1194	2.7633
17.78	3.7005	4.1726	3.6579	3.595	2.4863	2.9262		2.7965	3.4905	3.3432	3.0705	3.4209	3.1647		3.1958	3.2889	3.0629	2.2641	3.3583	3.2277		3.7818	3.695	3.7258	3.2924	4.2012	3.3976		2.6748	3.1757	2.7452	4.0067		4.0893	2.9375	4.1191	4.4729	2.8952	3.2391		2.7469	2.9446	2.9979		3.4466	3.6021	3.4226	3.1292	2.7545
17.795	3.6948	4.1942	3.6462	3.5804	2.5291	2.8879		2.7676	3.5057	3.3887	3.0539	3.4409	3.18		3.1752	3.2947	3.0608	2.2826	3.3548	3.2404		3.8082	3.6986	3.7366	3.27	4.2103	3.4124		2.6611	3.1987	2.7392	4.0301		4.0849	2.9076	4.1066	4.5076	2.8896	3.2509		2.7682	2.9408	2.9716		3.4355	3.6207	3.441	3.0966	2.7494
17.81	3.7012	4.1971	3.6951	3.5901	2.5216	2.8805		2.7996	3.5088	3.3904	3.0539	3.4372	3.1708		3.1796	3.2904	3.0545	2.2832	3.376	3.2607		3.7749	3.6767	3.733	3.2765	4.1982	3.4264		2.6481	3.1707	2.6859	4.0262		4.0704	2.9193	4.1223	4.4713	2.8931	3.2568		2.7219	2.9216	3.0062		3.4111	3.588	3.3988	3.1694	2.7699
17.825	3.7324	4.2359	3.6779	3.5964	2.4945	2.8952		2.7746	3.5194	3.3993	3.0516	3.3993	3.1455		3.195	3.3194	3.0384	2.2394	3.376	3.2698		3.7666	3.6518	3.7258	3.2786	4.1929	3.4108		2.6474	3.1865	2.7189	4.0192		4.0777	2.931	4.1105	4.4721	2.9058	3.22		2.7571	2.9462	2.9979		3.4066	3.6207	3.3912	3.1398	2.7765
17.84	3.7218	4.2021	3.6565	3.5741	2.5298	2.9048		2.7715	3.4936	3.3692	3.0619	3.4135	3.1677		3.187	3.2904	3.0426	2.2558	3.3675	3.2719		3.7674	3.6642	3.6819	3.2938	4.1944	3.421		2.5995	3.1736	2.7182	4.0402		4.0719	2.9492	4.109	4.4769	2.9269	3.2156		2.7432	2.9408	2.9844		3.417	3.6066	3.4119	3.1717	2.7816
17.855	3.7189	4.2295	3.6579	3.6264	2.5291	2.8731		2.766	3.5293	3.3684	3.0492	3.4521	3.1769		3.1892	3.2947	3.0496	2.2538	3.3216	3.2404		3.7553	3.6971	3.6597	3.2613	4.1974	3.4171		2.6269	3.1879	2.7114	4.0114		4.0871	2.9551	4.1497	4.4973	2.9086	3.231		2.7593	2.9385	3.0107		3.4	3.5828	3.4157	3.1474	2.7904
17.87	3.714	4.2403	3.629	3.625	2.5035	2.9181		2.7871	3.5415	3.3538	3.0634	3.4439	3.1325		3.1892	3.2694	3.065	2.26	3.3287	3.2495		3.7651	3.6394	3.6949	3.2454	4.1815	3.4373		2.6406	3.1728	2.7242	4.0286		4.1074	2.9529	4.1293	4.4855	2.8938	3.2134		2.7439	2.8978	3.028		3.4325	3.6103	3.444	3.1664	2.7531
17.885	3.7267	4.2359	3.6689	3.6306	2.5426	2.9107		2.7926	3.5354	3.3733	3.069	3.4432	3.1746		3.1987	3.294	3.0735	2.2428	3.328	3.2614		3.7802	3.6752	3.6762	3.3155	4.1769	3.4186		2.6132	3.1915	2.7745	4.0434		4.0871	2.9339	4.1497	4.4745	2.9079	3.2281		2.7381	2.9369	3.0205		3.4591	3.614	3.4004	3.1103	2.7787
17.9	3.7033	4.2036	3.6552	3.6041	2.517	2.9041		2.7856	3.4981	3.3692	3.0721	3.4253	3.1463		3.1679	3.2918	3.0875	2.2593	3.3117	3.2137		3.7855	3.7088	3.6978	3.2895	4.2058	3.435		2.6296	3.1649	2.7234	4.0145		4.077	2.9741	4.1427	4.4753	2.8917	3.2244		2.7212	2.9178	3.019		3.4251	3.6162	3.405	3.1345	2.7867
17.915	3.7076	4.1949	3.6393	3.5929	2.5508	2.9232		2.7723	3.5027	3.3554	3.0808	3.4298	3.144		3.1921	3.2745	3.0812	2.273	3.3541	3.2481		3.7931	3.6847	3.7035	3.288	4.2286	3.4046		2.6255	3.1929	2.7302	4.013		4.09	2.9683	4.1442	4.4942	2.8966	3.2362		2.7395	2.9193	2.9739		3.4111	3.6125	3.4134	3.1178	2.7575
17.93	3.714	4.1769	3.6689	3.609	2.5366	2.9395		2.7614	3.4996	3.3733	3.0579	3.4313	3.1493		3.1737	3.2976	3.0966	2.2819	3.323	3.2649		3.7848	3.7001	3.7273	3.2801	4.2195	3.4139		2.6221	3.152	2.7016	4.0371		4.0951	2.98	4.1113	4.469	2.8952	3.2089		2.7718	2.9431	2.9731		3.4355	3.6073	3.418	3.1315	2.7699
17.945	3.6707	4.1798	3.6572	3.6013	2.5418	2.921		2.7942	3.505	3.3806	3.0682	3.4402	3.1371		3.1649	3.252	3.0636	2.2579	3.3428	3.2361		3.7749	3.6913	3.7251	3.2757	4.2331	3.41		2.6255	3.1535	2.7264	4.0387		4.09	2.9397	4.1074	4.4902	2.9009	3.2237		2.7373	2.9607	3.025		3.4421	3.6058	3.4073	3.1065	2.8131
17.96	3.6834	4.1741	3.62	3.5846	2.5726	2.8989		2.7473	3.4882	3.3961	3.0737	3.4528	3.1432		3.1789	3.2455	3.0749	2.275	3.3583	3.2432		3.7863	3.7191	3.7172	3.2728	4.2529	3.421		2.631	3.1685	2.7076	4.0325		4.0712	2.9076	4.1207	4.4635	2.8896	3.2679		2.7241	2.9216	3.022		3.4392	3.5984	3.3996	3.1247	2.7889
17.975	3.6969	4.2	3.6338	3.6438	2.5358	2.8938		2.7621	3.5225	3.4172	3.0547	3.4744	3.1348		3.1826	3.2817	3.0559	2.2661	3.3654	3.2621		3.7833	3.6906	3.7416	3.2338	4.243	3.4015		2.6303	3.1262	2.7182	4.0075		4.0566	2.92	4.1152	4.4965	2.9072	3.2296		2.7623	2.9469	2.9957		3.4229	3.5977	3.3812	3.1338	2.8358
17.99	3.6877	4.1777	3.6242	3.6382	2.5313	2.9181		2.7895	3.5012	3.3936	3.08	3.461	3.1279		3.1642	3.2962	3.0503	2.2757	3.3357	3.2663		3.7878	3.6876	3.6863	3.2837	4.2081	3.4373		2.6365	3.1807	2.7182	4.0418		4.0661	2.9653	4.1105	4.5107	2.8959	3.2141		2.7432	2.9446	3.0227		3.4177	3.6192	3.4126	3.1285	2.8424
18.005	3.6735	4.1791	3.6579	3.6264	2.5005	2.9372		2.7481	3.5118	3.418	3.0476	3.4328	3.1539		3.184	3.3078	3.0826	2.3278	3.3145	3.2663		3.7795	3.6854	3.6899	3.2671	4.2316	3.4116		2.6324	3.1549	2.7204	4.0309		4.1009	2.9302	4.1184	4.4997	2.9501	3.2553		2.7498	2.9485	2.9889		3.4244	3.6496	3.4034	3.1307	2.7926
18.02	3.6863	4.1913	3.649	3.6124	2.5321	2.9033		2.7551	3.5073	3.3708	3.0524	3.4313	3.1532		3.1635	3.2998	3.0784	2.2346	3.3428	3.2221		3.7961	3.6672	3.7179	3.3162	4.1891	3.4404		2.6235	3.1614	2.7557	4.0262		4.0944	2.9558	4.1121	4.4981	2.9445	3.2539		2.7557	2.927	2.9754		3.4155	3.6258	3.4111	3.1565	2.8043
18.035	3.6969	4.1892	3.6393	3.6062	2.4742	2.9115		2.7363	3.4844	3.3928	3.0769	3.4313	3.1539		3.14	3.2868	3.0714	2.2565	3.3265	3.2719		3.7485	3.6847	3.6827	3.2663	4.1799	3.3882		2.6166	3.1133	2.7257	4.0364		4.0668	2.9083	4.1003	4.5044	2.9713	3.2693		2.7483	2.9508	2.9663		3.4591	3.634	3.4119	3.1103	2.7984
18.05	3.7132	4.2338	3.6469	3.6452	2.5276	2.8768		2.7614	3.4852	3.3871	3.0705	3.458	3.144		3.14	3.3266	3.0966	2.2538	3.311	3.2467		3.7825	3.6803	3.6963	3.2548	4.1913	3.4038		2.6502	3.1233	2.7602	4.0262		4.0944	2.9368	4.1434	4.5288	2.9438	3.2502		2.7718	2.9523	2.9791		3.437	3.6147	3.4333	3.1398	2.7801
18.065	3.6962	4.1899	3.6124	3.6194	2.5103	2.8665		2.7754	3.4776	3.3464	3.1022	3.4714	3.1524		3.2053	3.3027	3.0714	2.2654	3.3647	3.2411		3.7712	3.6781	3.687	3.2815	4.1951	3.428		2.6111	3.1585	2.7249	4.0636		4.0936	2.9324	4.116	4.5013	2.9558	3.2789		2.7432	2.9323	2.9829		3.4421	3.6459	3.4004	3.133	2.7941
18.08	3.7076	4.1964	3.618	3.6354	2.5208	2.8768		2.7707	3.5324	3.3904	3.0792	3.4513	3.1662		3.184	3.2904	3.1001	2.2476	3.3336	3.2368		3.7719	3.7067	3.7071	3.2519	4.2233	3.4093		2.62	3.2166	2.7287	4.0364		4.0588	2.8878	4.1027	4.4564	2.9473	3.2575		2.741	2.9101	3.0047		3.4488	3.5999	3.4241	3.1072	2.8028
18.095	3.6948	4.1791	3.6703	3.6368	2.5298	2.8599		2.7957	3.5126	3.3912	3.0769	3.4692	3.1432		3.1855	3.2955	3.1211	2.2565	3.3626	3.2375		3.781	3.6737	3.7172	3.3003	4.1822	3.4171		2.6351	3.1736	2.6986	4.0543		4.0733	2.931	4.0768	4.4839	2.9706	3.2259		2.7564	2.9047	2.9784		3.4414	3.5991	3.4249	3.1413	2.7794
18.11	3.7168	4.2302	3.6324	3.6424	2.5411	2.8658		2.7606	3.508	3.3953	3.0713	3.4595	3.1493		3.1488	3.2889	3.0608	2.2757	3.3774	3.2432		3.7409	3.6986	3.7093	3.2887	4.2164	3.3765		2.6495	3.137	2.7166	4.0473		4.082	2.9478	4.0917	4.4776	2.9347	3.2546		2.7659	2.9446	2.9716		3.4651	3.6221	3.444	3.1413	2.7626
18.125	3.714	4.2108	3.6359	3.6438	2.5381	2.9166		2.7574	3.5111	3.379	3.08	3.4528	3.1669		3.151	3.2658	3.0861	2.2613	3.3287	3.2305		3.7621	3.6723	3.7086	3.2678	4.2035	3.4108		2.6221	3.1061	2.7369	4.0395		4.0501	2.931	4.1074	4.4737	2.9192	3.2222		2.7814	2.9285	2.9693		3.4362	3.6207	3.4126	3.1315	2.8087
18.14	3.7069	4.1813	3.6483	3.6166	2.5133	2.9033		2.8004	3.473	3.3977	3.0871	3.4491	3.1715		3.1363	3.2817	3.0924	2.2572	3.3689	3.2516		3.756	3.6986	3.6906	3.2772	4.1868	3.4139		2.6454	3.1556	2.7264	4.0387		4.0893	2.9617	4.058	4.465	2.9368	3.2553		2.7667	2.9408	2.9927		3.4355	3.6207	3.4548	3.1489	2.7977
18.155	3.7005	4.2352	3.6448	3.6278	2.5103	2.8694		2.795	3.4745	3.4099	3.0895	3.4469	3.1593		3.1914	3.2795	3.091	2.2846	3.3689	3.2523		3.7681	3.6833	3.7064	3.2996	4.2111	3.4046		2.6543	3.1822	2.7151	4.0402		4.0581	2.9668	4.0846	4.5083	2.9227	3.2767		2.7234	2.9254	3.0062		3.4133	3.6325	3.4356	3.1588	2.7816
18.17	3.731	4.2129	3.6648	3.6487	2.5095	2.8724		2.777	3.4882	3.4018	3.0721	3.4149	3.17		3.2134	3.2629	3.0742	2.2517	3.3378	3.2453		3.7409	3.6913	3.7028	3.2707	4.2073	3.41		2.6556	3.1535	2.7121	4.0286		4.0951	2.9705	4.0682	4.4698	2.9262	3.259		2.7586	2.96	2.9776		3.4569	3.6184	3.4119	3.1436	2.7626
18.185	3.6955	4.2187	3.6338	3.6027	2.4863	2.8805		2.7785	3.4791	3.3717	3.0713	3.3652	3.1585		3.1664	3.2433	3.1134	2.275	3.364	3.2691		3.7553	3.6979	3.6891	3.2801	4.1807	3.3828		2.6426	3.1563	2.7129	4.006		4.1053	2.9858	4.0556	4.4926	2.9607	3.2737		2.7498	2.9477	2.9874		3.4754	3.6333	3.3827	3.133	2.8109
18.2	3.7282	4.2079	3.6751	3.6104	2.5238	2.8775		2.7871	3.4479	3.3985	3.0784	3.4045	3.1746		3.187	3.2788	3.0945	2.2791	3.3562	3.2305		3.7454	3.6825	3.7201	3.283	4.2384	3.4163		2.6597	3.1398	2.7151	4.0021		4.0755	2.9683	4.069	4.5005	2.9656	3.2951		2.7549	2.9093	3.0107		3.4392	3.634	3.3682	3.1247	2.786
18.215	3.7054	4.2043	3.6441	3.6306	2.502	2.8901		2.8254	3.4776	3.3936	3.1132	3.4476	3.1486		3.1958	3.2687	3.0594	2.2702	3.323	3.253		3.7681	3.711	3.7273	3.2671	4.1936	3.4139		2.631	3.17	2.7189	4.0223		4.0581	2.9251	4.0713	4.458	2.9121	3.2472		2.7381	2.9523	2.943		3.4333	3.6399	3.3835	3.1338	2.7655
18.23	3.7083	4.2172	3.6593	3.641	2.4983	2.8945		2.777	3.4471	3.3822	3.0903	3.4447	3.1631		3.1613	3.273	3.0657	2.2908	3.3393	3.253		3.7424	3.7096	3.7337	3.2461	4.1746	3.3625		2.633	3.1578	2.7557	4.0293		4.0624	2.9332	4.0698	4.4572	2.979	3.2973		2.752	2.9254	3.0084		3.4458	3.6377	3.3697	3.1315	2.7677
18.245	3.7182	4.2144	3.6531	3.6215	2.4795	2.907		2.7699	3.4684	3.3595	3.1029	3.4246	3.1379		3.195	3.2679	3.1274	2.2778	3.3202	3.2404		3.7538	3.6884	3.7006	3.2678	4.2263	3.3789		2.6214	3.1484	2.7474	4.0044		4.0385	2.9536	4.0462	4.4879	2.9966	3.276		2.7476	2.9262	2.9693		3.4577	3.6021	3.3827	3.133	2.7831
18.26	3.6905	4.2165	3.6531	3.6466	2.4803	2.9225		2.7879	3.4905	3.3554	3.1116	3.4246	3.1432		3.2016	3.2737	3.0749	2.2983	3.335	3.2628		3.7424	3.6884	3.7488	3.2692	4.1853	3.3828		2.6057	3.1348	2.7384	4.0083		4.0878	2.9383	4.0541	4.5217	2.9614	3.2458		2.7557	2.9178	2.9927		3.4717	3.6258	3.4004	3.105	2.7655
18.275	3.687	4.1928	3.609	3.6131	2.4885	2.8842		2.7535	3.4829	3.357	3.0958	3.4313	3.1647		3.1745	3.3034	3.0854	2.2805	3.3315	3.2811		3.7583	3.7045	3.7064	3.2613	4.2233	3.3905		2.605	3.1678	2.7339	4.0597		4.0712	2.9507	4.0776	4.5367	2.979	3.2973		2.777	2.8878	3.0099		3.4407	3.6199	3.4142	3.1163	2.8219
18.29	3.6912	4.2136	3.6386	3.6215	2.4697	2.9122		2.7699	3.4753	3.379	3.0935	3.4313	3.1654		3.1657	3.3121	3.0587	2.2695	3.3322	3.2656		3.7515	3.703	3.7431	3.2671	4.2202	3.4225		2.6166	3.1434	2.7459	4.0364		4.0849	2.9734	4.0972	4.5186	2.9748	3.2782		2.7784	2.9147	3.0092		3.4488	3.6051	3.4042	3.1232	2.8175
18.305	3.7118	4.2194	3.6483	3.5943	2.4908	2.8908		2.7996	3.4646	3.3627	3.0729	3.4201	3.1578		3.1936	3.2947	3.098	2.2935	3.311	3.2832		3.7447	3.6913	3.7078	3.2606	4.2248	3.4108		2.6474	3.1671	2.7444	4.0426		4.0588	2.9441	4.0588	4.4792	2.9318	3.2656		2.7329	2.927	2.9927		3.4688	3.6162	3.4057	3.1269	2.7889
18.32	3.7132	4.1935	3.6724	3.6264	2.5005	2.893		2.7864	3.4837	3.3725	3.1132	3.432	3.1723		3.2002	3.2361	3.0861	2.2791	3.3117	3.2733		3.7258	3.6767	3.6949	3.2815	4.1533	3.4038		2.655	3.1477	2.7602	4.034		4.0356	2.9441	4.0799	4.4784	2.9628	3.2656		2.7571	2.8917	2.9904		3.4436	3.6221	3.4073	3.1368	2.8138
18.335	3.7324	4.1877	3.6448	3.6187	2.496	2.9041		2.8051	3.505	3.3643	3.133	3.4491	3.1532		3.2068	3.2889	3.0826	2.26	3.3287	3.2165		3.7386	3.6986	3.7107	3.3075	4.186	3.3773		2.6378	3.17	2.7474	4.0348		4.0907	2.95	4.0792	4.4879	2.9684	3.2472		2.7322	2.9109	3.0272		3.4555	3.6347	3.395	3.1034	2.8036
18.35	3.7381	4.2086	3.64	3.6278	2.5208	2.893		2.8035	3.4936	3.3831	3.1014	3.4291	3.1876		3.1928	3.3252	3.0875	2.2743	3.3371	3.2804		3.7265	3.6635	3.6942	3.2931	4.1761	3.4163		2.6084	3.1642	2.7459	4.0106		4.0762	2.977	4.0823	4.465	2.96	3.273		2.7454	2.8947	2.9844		3.437	3.6281	3.4142	3.0731	2.7919
18.365	3.7175	4.1992	3.6669	3.6117	2.502	2.9159		2.7543	3.4806	3.3603	3.1093	3.4253	3.1333		3.1539	3.2904	3.0671	2.31	3.3251	3.2579		3.7046	3.684	3.7294	3.3046	4.2012	3.4248		2.618	3.1901	2.7632	4.0418		4.077	2.9595	4.1027	4.4824	2.9776	3.2553		2.7549	2.9039	2.9799		3.4599	3.6688	3.428	3.0906	2.7692
18.38	3.7487	4.2122	3.6538	3.6333	2.5238	2.9019		2.7645	3.4715	3.3603	3.1014	3.4439	3.1509		3.1855	3.2853	3.0587	2.2853	3.3237	3.2502		3.7606	3.6979	3.7539	3.3184	4.2157	3.4116		2.6399	3.2159	2.7632	4.0395		4.0784	2.9566	4.1058	4.454	2.9494	3.2546		2.7315	2.8794	3.0227		3.4436	3.6562	3.4034	3.0959	2.8006
18.395	3.7218	4.2295	3.6255	3.634	2.49	2.9129		2.7473	3.473	3.3546	3.1156	3.464	3.1371		3.1767	3.2832	3.0805	2.2723	3.3272	3.2769		3.728	3.7184	3.7208	3.2844	4.1989	3.4264		2.6406	3.1865	2.7872	4.0628		4.1212	2.9865	4.145	4.4713	2.9896	3.2443		2.7366	2.8633	3.0272		3.4436	3.631	3.3873	3.1209	2.7787
18.41	3.6998	4.2431	3.618	3.6187	2.5028	2.9166		2.7723	3.4631	3.3741	3.1006	3.4372	3.1463		3.1884	3.2824	3.0812	2.2737	3.2997	3.2474		3.722	3.7132	3.7395	3.2931	4.2081	3.4069		2.6625	3.1743	2.7384	4.0558		4.0929	2.9471	4.1137	4.4769	2.9572	3.2833		2.7513	2.9178	2.9799		3.437	3.6414	3.3942	3.1376	2.7472
18.425	3.7125	4.2417	3.6069	3.6327	2.5163	2.8694		2.7731	3.4814	3.3578	3.0974	3.4736	3.1448		3.1701	3.2976	3.0833	2.2675	3.2813	3.2326		3.6856	3.7418	3.7697	3.3003	4.243	3.4007		2.6426	3.1929	2.7399	4.006		4.1031	2.9653	4.1325	4.4548	2.9783	3.2981		2.7623	2.8771	2.9934		3.4163	3.6192	3.4004	3.1398	2.7604
18.44	3.6969	4.2122	3.671	3.6313	2.5118	2.8812		2.7934	3.4601	3.3513	3.1069	3.4595	3.1624		3.1481	3.3143	3.1015	2.288	3.3202	3.2593		3.7424	3.6964	3.7495	3.3017	4.2217	3.3898		2.6296	3.1635	2.7084	4.0449		4.082	2.9756	4.0933	4.4753	2.9966	3.2899		2.7645	2.8832	2.9979		3.4495	3.5984	3.4027	3.1451	2.808
18.455	3.7147	4.2201	3.6324	3.6013	2.5073	2.879		2.7981	3.489	3.3619	3.1188	3.4402	3.1593		3.1877	3.302	3.084	2.2545	3.2962	3.2691		3.7303	3.7081	3.7596	3.2931	4.2172	3.4132		2.6604	3.1456	2.7594	4.0254		4.1074	2.9734	4.1427	4.5201	2.9762	3.2958		2.7814	2.8717	2.9799		3.4118	3.6184	3.4027	3.1262	2.7831
18.47	3.6735	4.1921	3.6441	3.5818	2.5478	2.8827		2.8067	3.492	3.3668	3.099	3.4105	3.1379		3.1649	3.2679	3.0629	2.2689	3.3152	3.2698		3.7363	3.695	3.7704	3.3256	4.227	3.4022		2.6365	3.1434	2.7429	4.0395		4.0951	2.9939	4.1262	4.4934	3.0022	3.2892		2.8085	2.8625	2.9799		3.4577	3.6688	3.3713	3.1353	2.7911
18.485	3.7012	4.2108	3.6662	3.6152	2.5373	2.8915		2.7856	3.4761	3.3814	3.118	3.4164	3.1379		3.1752	3.2781	3.0861	2.2668	3.3039	3.2614		3.7454	3.7015	3.7539	3.2815	4.2073	3.3983		2.62	3.1499	2.7557	4.0317		4.1227	3.0019	4.116	4.517	2.9931	3.2877		2.7887	2.8694	2.9949		3.4776	3.6399	3.3598	3.1277	2.7787
18.5	3.7466	4.2309	3.6634	3.625	2.5358	2.8879		2.8129	3.4852	3.3611	3.1267	3.412	3.1241		3.176	3.2795	3.091	2.299	3.2941	3.2607		3.7371	3.714	3.728	3.3068	4.1898	3.41		2.6111	3.1757	2.7782	4.0293		4.122	2.95	4.1262	4.5052	2.9973	3.2981		2.7784	2.9147	3.0175		3.4451	3.6392	3.3659	3.1315	2.7897
18.515	3.7494	4.2216	3.6641	3.6382	2.5388	2.8554		2.7832	3.4905	3.3643	3.0832	3.438	3.1356		3.2134	3.2947	3.1337	2.2463	3.3046	3.2347		3.7106	3.7308	3.7172	3.2996	4.1997	3.4015		2.6385	3.1492	2.7617	4.0247		4.1045	2.9858	4.1137	4.4997	2.9924	3.2487		2.7836	2.9124	2.9987		3.451	3.6585	3.4157	3.1186	2.797
18.53	3.7296	4.2136	3.7261	3.6222	2.5178	2.8768		2.7965	3.4852	3.3619	3.0808	3.4298	3.1448		3.1422	3.281	3.1274	2.2723	3.3145	3.2411		3.7386	3.6957	3.7035	3.3068	4.1663	3.4202		2.644	3.1728	2.7857	4.0309		4.0936	2.9705	4.1466	4.5272	2.9846	3.245		2.7395	2.8932	3.0084		3.4303	3.6325	3.4065	3.1285	2.7567
18.545	3.7573	4.2316	3.6724	3.6124	2.5381	2.91		2.7848	3.4783	3.3595	3.0903	3.438	3.1065		3.2068	3.2926	3.0573	2.2723	3.3032	3.2439		3.756	3.6979	3.6971	3.2577	4.1967	3.4233		2.6358	3.1599	2.7827	4.0496		4.0755	2.9507	4.1458	4.5052	2.9748	3.2671		2.777	2.8886	2.9799		3.4229	3.6666	3.4264	3.1641	2.7787
18.56	3.7573	4.218	3.6627	3.6236	2.511	2.9439		2.8114	3.4776	3.3562	3.0595	3.4097	3.1333		3.1884	3.2976	3.0742	2.2654	3.2926	3.2691		3.7485	3.6569	3.7388	3.2685	4.2255	3.4451		2.6597	3.1499	2.7572	3.9888		4.1016	2.9514	4.1505	4.4894	2.9804	3.2553		2.7836	2.9055	2.9851		3.4392	3.6681	3.3797	3.1413	2.7904
18.575	3.7303	4.2288	3.662	3.6243	2.5478	2.938		2.8004	3.4745	3.37	3.0476	3.4387	3.1218		3.1804	3.2817	3.0805	2.2558	3.2849	3.2558		3.7666	3.6906	3.7452	3.2512	4.2415	3.4451		2.6467	3.1377	2.7362	4.0114		4.1125	2.9726	4.1419	4.4879	2.9325	3.2737		2.7674	2.9116	2.9957		3.454	3.657	3.3682	3.0966	2.7699
18.59	3.7558	4.2424	3.6627	3.5908	2.5298	2.9166		2.7926	3.4837	3.3643	3.0516	3.4291	3.1134		3.1782	3.2535	3.091	2.2654	3.3265	3.246		3.7205	3.7213	3.7395	3.2728	4.2202	3.4202		2.62	3.1657	2.7737	4.0364		4.1234	2.9361	4.1576	4.465	2.9445	3.2502		2.7689	2.8894	3.019		3.4362	3.6422	3.4103	3.0906	2.7655
18.605	3.726	4.2014	3.6372	3.6104	2.52	2.8805		2.7934	3.5027	3.3912	3.0571	3.4305	3.131		3.1965	3.2469	3.1267	2.2469	3.3223	3.2649		3.7379	3.7067	3.7165	3.2887	4.205	3.4022		2.6255	3.1879	2.7895	3.9966		4.0929	2.9266	4.1842	4.5123	2.9579	3.2583		2.7535	2.8732	2.9739		3.4126	3.6496	3.4142	3.0928	2.7919
18.62	3.7317	4.2295	3.6614	3.6076	2.5125	2.9122		2.7957	3.4783	3.3668	3.065	3.4224	3.1233		3.1892	3.2875	3.0735	2.2757	3.3167	3.2558		3.7129	3.6759	3.751	3.283	4.2195	3.4358		2.6502	3.1944	2.7677	4.0426		4.1212	2.9456	4.1505	4.517	2.972	3.2737		2.7329	2.897	3.0069		3.4392	3.6384	3.3942	3.1141	2.7648
18.635	3.7104	4.2338	3.6627	3.5992	2.5351	2.9026		2.7762	3.5126	3.3944	3.0287	3.4231	3.1294		3.1826	3.2817	3.0987	2.2915	3.3046	3.2523		3.7356	3.6613	3.7157	3.3104	4.2012	3.4108		2.6447	3.1628	2.7767	4.0169		4.1154	2.9507	4.1552	4.4957	2.9903	3.2855		2.7527	2.8617	2.9881		3.4621	3.6548	3.4326	3.1285	2.7575
18.65	3.7125	4.2525	3.6572	3.5985	2.5185	2.8952		2.766	3.4639	3.3546	3.0611	3.4268	3.1218		3.1635	3.2933	3.0671	2.2654	3.3061	3.2783		3.7492	3.6906	3.7071	3.2844	4.2141	3.4311		2.6467	3.1728	2.7594	4.0169		4.1386	2.9492	4.1599	4.469	2.9797	3.2922		2.7645	2.8694	2.9731		3.4488	3.637	3.3804	3.1148	2.7501
18.665	3.7047	4.2323	3.66	3.5797	2.5088	2.8974		2.7442	3.4532	3.3717	3.0563	3.3897	3.1095		3.1708	3.2839	3.1113	2.286	3.2736	3.2523		3.7091	3.6789	3.7122	3.2649	4.2286	3.4139		2.6351	3.1614	2.7655	4.006		4.0741	2.98	4.1442	4.4532	2.9825	3.2796		2.7403	2.8256	2.9543		3.4702	3.6399	3.3919	3.13	2.7406
18.68	3.7232	4.2575	3.6972	3.6048	2.5118	2.8945		2.752	3.4395	3.3725	3.0539	3.4038	3.1111		3.1635	3.2629	3.0854	2.2908	3.2919	3.3014		3.7492	3.684	3.7344	3.2815	4.2286	3.4521		2.631	3.1649	2.764	3.9881		4.1024	2.969	4.1231	4.465	2.9889	3.2922		2.7726	2.851	2.9611		3.4954	3.6021	3.4111	3.155	2.7494
18.695	3.7282	4.2381	3.7048	3.6466	2.496	2.8915		2.7879	3.4372	3.3538	3.0571	3.4127	3.1011		3.1591	3.3063	3.0826	2.2935	3.251	3.253		3.7447	3.6759	3.7352	3.2743	4.2027	3.4404		2.6146	3.1477	2.7407	4.0122		4.1053	2.9361	4.1536	4.4863	2.9741	3.2855		2.7535	2.8594	2.9859		3.4828	3.6051	3.4019	3.1118	2.745
18.71	3.7502	4.2252	3.6593	3.6159	2.5185	2.8753		2.7637	3.4692	3.353	3.084	3.3949	3.1417		3.176	3.2679	3.1092	2.3093	3.2842	3.2481		3.7787	3.6752	3.7258	3.2432	4.1921	3.4022		2.6522	3.1721	2.7609	4.0138		4.0849	2.9456	4.1725	4.4957	2.9783	3.2509		2.7535	2.8679	2.9994		3.4917	3.6207	3.4333	3.1178	2.7845
18.725	3.6976	4.2417	3.6593	3.5936	2.5035	2.8974		2.7864	3.4692	3.3717	3.0777	3.3927	3.1669		3.1826	3.2803	3.1008	2.288	3.2856	3.2762		3.7379	3.6694	3.7294	3.2656	4.1959	3.4124		2.6084	3.1384	2.7497	4.0325		4.0726	2.9609	4.167	4.4847	2.9748	3.2583		2.7718	2.8579	2.9754		3.4673	3.6029	3.4165	3.1535	2.7604
18.74	3.7253	4.259	3.6552	3.6062	2.505	2.8672		2.8145	3.4426	3.3342	3.0721	3.3867	3.144		3.176	3.2679	3.0875	2.2743	3.3054	3.2853		3.7167	3.7103	3.7301	3.2663	4.2354	3.4256		2.6228	3.1728	2.7317	4.0177		4.0871	2.9807	4.1419	4.5005	2.9586	3.2671		2.7924	2.8748	2.9949		3.4725	3.5769	3.4594	3.1406	2.7252
18.755	3.7125	4.2626	3.6682	3.5985	2.5148	2.8871		2.7785	3.4905	3.3635	3.0761	3.4224	3.1601		3.2141	3.2353	3.0791	2.2682	3.3322	3.2719		3.7265	3.6979	3.7157	3.2447	4.2149	3.4459		2.5934	3.1578	2.7399	4.0231		4.1024	2.9697	4.1795	4.5312	2.9565	3.2443		2.7615	2.8871	2.9648		3.4599	3.6147	3.4371	3.0921	2.7348
18.77	3.7253	4.2518	3.6813	3.6389	2.4863	2.9454		2.7614	3.5141	3.3985	3.0516	3.4313	3.1187		3.1936	3.2672	3.0882	2.2853	3.3449	3.2909		3.7348	3.7103	3.7042	3.2606	4.2567	3.4373		2.5858	3.1362	2.7264	4.0473		4.0973	2.9931	4.1717	4.5178	2.9656	3.2266		2.7652	2.8863	2.9874		3.4762	3.637	3.4226	3.1451	2.764
18.785	3.7353	4.223	3.6738	3.6194	2.4825	2.9291		2.7989	3.4905	3.3652	3.0753	3.4172	3.1501		3.2016	3.2716	3.077	2.3017	3.311	3.2607		3.7076	3.722	3.7028	3.2844	4.2043	3.4506		2.6084	3.1434	2.7159	4.0543		4.1103	2.9661	4.1842	4.4776	2.9403	3.2649		2.7593	2.8809	2.9821		3.471	3.6273	3.408	3.13	2.7516
18.8	3.7253	4.2345	3.6517	3.6368	2.5013	2.9122		2.7676	3.4639	3.3546	3.0524	3.4016	3.1631		3.2127	3.281	3.0671	2.2771	3.3068	3.2909		3.7409	3.6906	3.705	3.2772	4.265	3.4295		2.6317	3.1542	2.7594	4.0216		4.0907	3.007	4.1466	4.517	2.9445	3.2656		2.7285	2.8871	2.9656		3.4858	3.6132	3.3996	3.1383	2.7882
18.815	3.7282	4.2172	3.6469	3.6229	2.5118	2.8871		2.7395	3.5088	3.3489	3.0563	3.4038	3.1516		3.173	3.2933	3.0882	2.2558	3.2771	3.2523		3.728	3.7059	3.6906	3.2512	4.2088	3.4358		2.6125	3.1405	2.7347	4.0262		4.0944	2.9566	4.1372	4.4855	2.9114	3.2686		2.7476	2.9016	2.9378		3.4858	3.6058	3.4195	3.1004	2.8233
18.83	3.7487	4.2323	3.6421	3.6271	2.508	2.8967		2.766	3.4951	3.3627	3.0626	3.3993	3.1164		3.2222	3.2629	3.1029	2.2908	3.2891	3.253		3.7553	3.692	3.7172	3.275	4.2255	3.4194		2.6098	3.1614	2.7354	4.0317		4.0791	2.9573	4.1317	4.4509	2.9368	3.2539		2.7498	2.8924	2.9633		3.454	3.6162	3.4234	3.1065	2.8446
18.845	3.7147	4.2417	3.6738	3.5943	2.514	2.921		2.7684	3.4692	3.3595	3.0397	3.3733	3.1287		3.2207	3.3136	3.1015	2.2613	3.3202	3.2481		3.7742	3.7096	3.7373	3.2996	4.2415	3.449		2.6324	3.1571	2.7459	3.9974		4.0987	2.9697	4.1513	4.502	2.9248	3.2855		2.7175	2.8763	2.9814		3.4251	3.631	3.4103	3.1451	2.7882
18.86	3.7005	4.2093	3.6221	3.5922	2.4885	2.9336		2.7567	3.4791	3.3847	3.0682	3.3964	3.0973		3.1892	3.3042	3.1092	2.2839	3.3082	3.2593		3.7439	3.7315	3.6913	3.2924	4.2445	3.449		2.5981	3.1535	2.7504	4.0106		4.0849	2.9354	4.1654	4.5272	2.9178	3.2752		2.7351	2.9124	2.9859		3.4732	3.6095	3.4157	3.1398	2.7823
18.875	3.7154	4.2079	3.6441	3.6313	2.4705	2.8879		2.7488	3.4646	3.3839	3.0705	3.4149	3.1249		3.1774	3.2882	3.1043	2.2832	3.3117	3.2579		3.7591	3.6737	3.6927	3.2866	4.205	3.4545		2.6269	3.1571	2.7317	4.027		4.119	2.9551	4.1662	4.5178	2.9044	3.2575		2.752	2.9178	2.9791		3.454	3.6347	3.3981	3.1247	2.7962
18.89	3.7196	4.2424	3.6255	3.6243	2.52	2.8702		2.7512	3.4981	3.3611	3.0421	3.4127	3.1134		3.2061	3.2795	3.0924	2.3127	3.2919	3.2565		3.7575	3.6496	3.7129	3.2685	4.2217	3.4498		2.6324	3.175	2.7317	4.013		4.1016	2.9427	4.1607	4.5146	2.9649	3.2782		2.7828	2.9009	2.9799		3.4673	3.6333	3.3958	3.1391	2.7758
18.905	3.7118	4.2151	3.6662	3.6327	2.5163	2.854		2.7582	3.4958	3.3627	3.0745	3.4105	3.1065		3.1914	3.2933	3.0959	2.2867	3.2905	3.2432		3.7515	3.6686	3.7287	3.2844	4.2157	3.4529		2.6474	3.1714	2.7347	4.0473		4.1212	2.901	4.1654	4.4997	2.953	3.273		2.8107	2.9124	2.9603		3.4577	3.6095	3.4257	3.1224	2.7999
18.92	3.6927	4.2388	3.6531	3.609	2.5148	2.8997		2.7621	3.5012	3.3684	3.0753	3.4216	3.105		3.2259	3.2774	3.1071	2.3271	3.2828	3.2446		3.7674	3.6913	3.6618	3.2562	4.2384	3.4085		2.6269	3.1721	2.7144	4.0106		4.1103	2.9105	4.1748	4.5052	2.967	3.2892		2.7836	2.897	2.9881		3.4333	3.6036	3.4172	3.0769	2.8058
18.935	3.7069	4.205	3.7096	3.611	2.5163	2.91		2.8043	3.5133	3.3684	3.0571	3.4261	3.1302		3.1994	3.2947	3.1295	2.2935	3.2707	3.2516		3.7765	3.6942	3.6589	3.2844	4.2103	3.435		2.6057	3.1657	2.7219	4.0379		4.1132	2.9427	4.1701	4.5178	2.9248	3.2553		2.7704	2.9078	2.9806		3.4584	3.6029	3.4249	3.105	2.7699
18.95	3.6941	4.2359	3.6669	3.6591	2.5118	2.9336		2.7176	3.4958	3.3741	3.0871	3.4105	3.1417		3.1708	3.2918	3.1204	2.2641	3.3145	3.2748		3.7712	3.703	3.7035	3.2866	4.278	3.4085		2.5961	3.1542	2.7459	4.0231		4.1394	2.9478	4.1325	4.5477	2.9157	3.2656		2.7593	2.917	2.9761		3.4259	3.5799	3.4417	3.0997	2.7948
18.965	3.7061	4.2	3.6414	3.634	2.5103	2.9173		2.7668	3.5065	3.3692	3.0611	3.4432	3.1218		3.1715	3.2766	3.1057	2.2963	3.3096	3.3267		3.7606	3.7388	3.6963	3.2851	4.2316	3.4389		2.6262	3.1671	2.7016	4.027		4.1401	2.9332	4.1364	4.5351	2.9572	3.2826		2.7615	2.9216	2.9814		3.4466	3.6066	3.4448	3.1141	2.775
18.98	3.7395	4.2223	3.6441	3.6508	2.4938	2.9689		2.7606	3.5073	3.3432	3.0682	3.458	3.1233		3.2068	3.2933	3.1526	2.2737	3.3061	3.2776		3.753	3.7125	3.6748	3.2866	4.2278	3.4241		2.6344	3.1571	2.7317	4.0628		4.0842	2.9317	4.1576	4.5052	2.9452	3.273		2.7748	2.8947	2.9663		3.4577	3.5991	3.4142	3.0792	2.8109
18.995	3.7203	4.2676	3.6283	3.6361	2.5005	2.9225		2.7645	3.492	3.3481	3.0603	3.4736	3.1463		3.2068	3.2911	3.1134	2.2737	3.3011	3.2839		3.7295	3.684	3.6992	3.2967	4.2415	3.4443		2.6508	3.1951	2.7159	4.0184		4.114	2.931	4.1662	4.5241	2.9445	3.2981		2.7498	2.9055	2.9588		3.4362	3.6014	3.4103	3.0906	2.8109
19.01	3.7111	4.2647	3.6221	3.6563	2.496	2.9321		2.7824	3.5027	3.357	3.0824	3.4439	3.1356		3.1855	3.3013	3.0973	2.2805	3.3131	3.2663		3.7416	3.6993	3.7021	3.3075	4.2612	3.4358		2.6159	3.1994	2.7242	4.0083		4.1024	2.9368	4.2054	4.5083	2.9684	3.2818		2.7674	2.9247	2.9566		3.4436	3.6273	3.3651	3.1232	2.8087
19.025	3.7395	4.2726	3.662	3.648	2.5118	2.9115		2.795	3.4898	3.3692	3.0816	3.4513	3.1325		3.1833	3.2774	3.1218	2.2901	3.3237	3.2825		3.7379	3.7008	3.651	3.3451	4.2179	3.4412		2.6337	3.1728	2.7279	4.0254		4.1002	2.9544	4.1944	4.5296	2.9452	3.2539		2.7762	2.917	2.9325		3.4318	3.6473	3.4303	3.105	2.8058
19.04	3.6877	4.2676	3.6372	3.6431	2.5253	2.8709		2.7848	3.4852	3.3814	3.0745	3.4335	3.1578		3.1525	3.2824	3.1246	2.2613	3.3082	3.2453		3.7681	3.6833	3.6848	3.3068	4.2096	3.4482		2.6508	3.1714	2.7069	4.0582		4.0951	2.9171	4.1999	4.5351	2.9635	3.3003		2.7652	2.8978	2.9739		3.451	3.6362	3.3774	3.1171	2.8211
19.055	3.7395	4.2532	3.631	3.632	2.5238	2.9122		2.7793	3.5225	3.3684	3.0705	3.4328	3.1027		3.1745	3.2955	3.091	2.3045	3.3272	3.2565		3.7591	3.711	3.7006	3.283	4.1868	3.435		2.6255	3.1707	2.7392	4.0558		4.0886	2.9178	4.1693	4.5249	2.9663	3.2701		2.7946	2.9024	2.9618		3.4688	3.654	3.4042	3.0875	2.7794
19.07	3.7246	4.2611	3.6173	3.6027	2.4998	2.9092		2.7574	3.4898	3.3635	3.0824	3.4313	3.105		3.2016	3.3165	3.0728	2.312	3.3364	3.2909		3.7515	3.741	3.6834	3.3155	4.2073	3.4443		2.6159	3.1621	2.7362	4.0192		4.1249	2.9639	4.1466	4.4745	2.972	3.2737		2.7828	2.8978	2.9754		3.451	3.6147	3.4027	3.1042	2.7904
19.085	3.6884	4.2525	3.6269	3.5602	2.4682	2.8915		2.795	3.5225	3.3334	3.0587	3.4105	3.1057		3.2046	3.3201	3.07	2.3024	3.2948	3.2832		3.756	3.7176	3.687	3.2765	4.2103	3.4498		2.6248	3.1664	2.7437	4.0231		4.098	2.9317	4.196	4.4973	2.9635	3.2627		2.7946	2.8663	2.9776		3.4429	3.6333	3.4088	3.0966	2.7882
19.1	3.7282	4.2446	3.6255	3.5901	2.4983	2.9306		2.784	3.5004	3.3643	3.0982	3.4246	3.1203		3.2171	3.2947	3.0693	2.275	3.2976	3.279		3.7447	3.6869	3.6978	3.2996	4.2202	3.4334		2.6111	3.18	2.7309	4.0371		4.0828	2.9017	4.1646	4.4957	2.9572	3.2701		2.7894	2.8978	2.9896		3.4274	3.6244	3.3996	3.1148	2.7772
19.115	3.6827	4.264	3.6634	3.595	2.5125	2.9446		2.7684	3.4852	3.3863	3.0784	3.4357	3.1226		3.2046	3.3013	3.0742	2.2709	3.2976	3.2804		3.7447	3.7045	3.6963	3.2859	4.2202	3.4069		2.6139	3.152	2.7332	4.027		4.0741	2.9156	4.1678	4.4784	2.9797	3.2914		2.774	2.8986	2.9543		3.4547	3.6088	3.3751	3.1398	2.7721
19.13	3.6834	4.2611	3.6372	3.5908	2.5073	2.9092		2.7856	3.4958	3.3765	3.0263	3.4216	3.1103		3.195	3.3013	3.0693	2.2784	3.3251	3.2453		3.7447	3.6789	3.715	3.2714	4.1997	3.4568		2.6426	3.1449	2.7399	4.0239		4.0639	2.9229	4.1576	4.4729	2.9318	3.3143		2.7748	2.9101	2.9573		3.4362	3.5991	3.3628	3.105	2.7955
19.145	3.714	4.2654	3.6393	3.5957	2.5185	2.9181		2.7528	3.4799	3.3562	3.0864	3.4209	3.1034		3.2413	3.2947	3.1008	2.2709	3.2955	3.2277		3.7205	3.6847	3.6532	3.2483	4.2035	3.4428		2.6214	3.1341	2.7579	4.0395		4.0907	2.9397	4.1678	4.4832	2.9614	3.3017		2.7667	2.8878	2.9588		3.4259	3.6125	3.3804	3.1254	2.7721
19.16	3.726	4.2403	3.6552	3.6159	2.4848	2.9336		2.7699	3.4928	3.3513	3.1053	3.4149	3.1241		3.1855	3.3411	3.084	2.2531	3.2926	3.246		3.7628	3.6862	3.6891	3.2497	4.1739	3.4225		2.6522	3.1312	2.7189	4.0184		4.0835	2.9317	4.1748	4.4769	2.9403	3.3135		2.7601	2.907	2.949		3.4325	3.5903	3.3973	3.152	2.7816
19.175	3.731	4.241	3.6255	3.6396	2.5095	2.924		2.7692	3.486	3.3741	3.0769	3.3949	3.0973		3.1737	3.3411	3.0987	2.2695	3.2891	3.2712		3.7553	3.6906	3.6855	3.262	4.1944	3.4475		2.6529	3.152	2.7182	4.0402		4.1089	2.9273	4.1513	4.4839	2.9192	3.2855		2.7461	2.8794	2.9317		3.4333	3.6362	3.4019	3.1088	2.8102
19.19	3.7282	4.259	3.6304	3.6208	2.469	2.9129		2.7535	3.4936	3.3806	3.0547	3.4105	3.118		3.1899	3.3288	3.0875	2.2648	3.2778	3.2516		3.7439	3.7257	3.6834	3.3046	4.1951	3.4295		2.6508	3.1858	2.7242	4.0161		4.0799	2.9507	4.1811	4.5028	2.9354	3.2723		2.7997	2.9116	2.9197		3.4111	3.6407	3.4387	3.105	2.7831
19.205	3.7111	4.2561	3.631	3.6166	2.4855	2.8834		2.7426	3.4776	3.3814	3.0887	3.4194	3.118		3.1561	3.2926	3.0819	2.3024	3.3046	3.2867		3.7598	3.6869	3.7172	3.3458	4.1913	3.4677		2.6324	3.1628	2.7332	4.0254		4.0849	2.931	4.1725	4.4469	2.9417	3.2642		2.8151	2.8602	2.9536		3.4059	3.6251	3.454	3.1307	2.8204
19.22	3.6941	4.2223	3.6421	3.6271	2.4712	2.9063		2.7598	3.5278	3.3562	3.0982	3.4305	3.0973		3.1928	3.3129	3.0854	2.3106	3.3025	3.2853		3.7689	3.6365	3.7107	3.3408	4.1731	3.449		2.6139	3.1499	2.7504	4.013		4.0733	2.9222	4.2156	4.4587	2.9065	3.2649		2.799	2.8809	2.9641		3.4503	3.6488	3.408	3.1201	2.8014
19.235	3.7161	4.2338	3.6159	3.6368	2.46	2.9129		2.7614	3.5407	3.3554	3.0784	3.4603	3.1249		3.1921	3.3121	3.0812	2.301	3.3174	3.2305		3.7712	3.6672	3.6805	3.2909	4.1989	3.4576		2.6283	3.152	2.7264	4.0356		4.1009	2.8915	4.1536	4.4824	2.934	3.2664		2.7953	2.9009	2.9874		3.4577	3.6303	3.418	3.1186	2.7904
19.25	3.7494	4.2597	3.6552	3.6243	2.4893	2.8952		2.741	3.5012	3.3619	3.0911	3.4521	3.1195		3.1547	3.2962	3.0742	2.288	3.299	3.2207		3.784	3.7001	3.6784	3.2945	4.1959	3.4248		2.6351	3.147	2.7099	4.0013		4.0987	2.9463	4.1717	4.4957	2.9607	3.2494		2.7755	2.8778	2.9573		3.4163	3.6384	3.4134	3.1125	2.8058
19.265	3.7267	4.2683	3.6345	3.6403	2.46	2.9019		2.7543	3.5164	3.366	3.0856	3.4224	3.1187		3.1774	3.2759	3.098	2.2976	3.2962	3.2593		3.784	3.6928	3.6848	3.2685	4.2073	3.4467		2.6269	3.1664	2.7287	4.0091		4.1016	2.9171	4.1482	4.4824	2.9297	3.2796		2.7637	2.8924	2.9829		3.4362	3.6036	3.4257	3.1072	2.816
19.28	3.7502	4.282	3.6517	3.618	2.5118	2.8997		2.7653	3.5042	3.3489	3.0808	3.4075	3.1363		3.1811	3.3092	3.0735	2.2894	3.3251	3.2579		3.7712	3.711	3.6791	3.2837	4.2111	3.4498		2.6358	3.1556	2.7257	3.9499		4.1002	2.9332	4.163	4.4603	2.9354	3.2575		2.7726	2.8809	2.9551		3.4333	3.6303	3.408	3.1012	2.7955
19.295	3.7182	4.2726	3.6104	3.6347	2.496	2.8805		2.766	3.5232	3.366	3.1069	3.4001	3.131		3.198	3.3244	3.0924	2.2997	3.3054	3.2755		3.7681	3.6884	3.6971	3.2909	4.2035	3.4677		2.6406	3.1743	2.7189	3.9842		4.0784	2.9288	4.1803	4.4816	2.9304	3.2752		2.7806	2.927	3.0039		3.4163	3.6355	3.4126	3.0966	2.7728
19.31	3.6934	4.2726	3.6083	3.6152	2.5328	2.9115		2.7809	3.4806	3.3717	3.1014	3.4149	3.1294		3.1958	3.3418	3.0784	2.2846	3.3534	3.2551		3.7712	3.6986	3.7057	3.2974	4.1936	3.4584		2.6173	3.1786	2.7519	4.0067		4.0668	2.9266	4.1662	4.4587	2.9149	3.2458		2.7461	2.9224	2.9874		3.4451	3.6355	3.3988	3.1057	2.8233
19.325	3.6962	4.2323	3.6269	3.5978	2.4908	2.9115		2.816	3.4996	3.3912	3.0832	3.3941	3.1409		3.2119	3.3397	3.0798	2.2606	3.3032	3.253		3.7545	3.6957	3.7114	3.2671	4.2195	3.449		2.6508	3.1563	2.7242	4.0044		4.0762	2.9405	4.1583	4.465	2.972	3.2804		2.7828	2.9109	2.9716		3.4384	3.6333	3.4172	3.0845	2.8153
19.34	3.7069	4.2316	3.6297	3.6013	2.4772	2.9188		2.8145	3.5187	3.3977	3.0935	3.4127	3.1371		3.22	3.3426	3.0854	2.3038	3.275	3.2663		3.7583	3.6664	3.7107	3.2714	4.2407	3.4615		2.631	3.1556	2.7549	4.0247		4.0813	2.9156	4.185	4.4832	2.922	3.2936		2.7469	2.9139	2.9791		3.454	3.6518	3.3636	3.089	2.7992
19.355	3.6991	4.2359	3.6372	3.611	2.4772	2.9203		2.7762	3.5088	3.3757	3.0966	3.4239	3.1409		3.1804	3.3034	3.1036	2.273	3.3145	3.2502		3.7742	3.6716	3.6956	3.2678	4.2202	3.4521		2.6207	3.1556	2.7414	4.0114		4.0639	2.9127	4.1913	4.4926	2.9318	3.2782		2.7461	2.9178	2.9799		3.4392	3.6511	3.3904	3.1125	2.8255
19.37	3.6891	4.2453	3.6124	3.6166	2.4833	2.8613		2.7699	3.5255	3.3936	3.0832	3.4008	3.0958		3.2244	3.2897	3.1064	2.2819	3.2849	3.2895		3.7235	3.6818	3.71	3.241	4.1951	3.4599		2.6399	3.1535	2.7557	4.0208		4.0799	2.95	4.1842	4.5052	2.9325	3.2804		2.7755	2.9423	2.9799		3.4488	3.6511	3.4011	3.1376	2.8006
19.385	3.682	4.2172	3.5938	3.6097	2.5148	2.882		2.7785	3.5042	3.4034	3.0974	3.4135	3.1218		3.2024	3.315	3.0882	2.2716	3.311	3.2755		3.7212	3.6935	3.7122	3.2447	4.2073	3.4248		2.6166	3.1836	2.7272	4.0325		4.0581	2.95	4.1701	4.4981	2.9333	3.3039		2.7454	2.9346	2.9881		3.4503	3.6244	3.4103	3.155	2.8124
19.4	3.6657	4.2359	3.6118	3.609	2.5028	2.8849		2.7606	3.5172	3.3782	3.0848	3.4157	3.1325		3.1943	3.3136	3.0763	2.2723	3.3145	3.2684		3.7348	3.7081	3.6935	3.2223	4.2058	3.4342		2.6235	3.1642	2.7339	4.0332		4.0523	2.9332	4.1701	4.4855	2.9248	3.2899		2.7836	2.8924	2.9866		3.4518	3.6703	3.4264	3.1262	2.7919
19.415	3.6749	4.2489	3.6014	3.602	2.4923	2.9409		2.784	3.5187	3.3814	3.0864	3.4075	3.1417		3.1671	3.3302	3.0545	2.2983	3.3181	3.2832		3.7424	3.6599	3.7186	3.2663	4.2202	3.4202		2.6091	3.1728	2.7497	4.0722		4.0508	2.9478	4.1638	4.4997	2.9262	3.2995		2.7491	2.927	2.9505		3.431	3.6325	3.4234	3.1383	2.8387
19.43	3.6976	4.2252	3.6	3.6278	2.4757	2.893		2.7903	3.5316	3.3627	3.0856	3.4239	3.1425		3.1796	3.2853	3.0496	2.3086	3.3096	3.2404		3.7432	3.7074	3.6963	3.27	4.2103	3.4085		2.6502	3.1771	2.7647	4.0582		4.0726	2.9368	4.1364	4.4902	2.9389	3.3017		2.7623	2.8978	2.9746		3.4296	3.6533	3.3996	3.133	2.8065
19.445	3.6593	4.2237	3.6173	3.6083	2.4998	2.9284		2.7793	3.521	3.4253	3.0998	3.4305	3.1241		3.1928	3.3237	3.0833	2.2716	3.3308	3.267		3.7212	3.711	3.6877	3.2194	4.1891	3.4404		2.6721	3.1549	2.7377	4.0332		4.0624	2.9471	4.1701	4.5099	2.953	3.3076		2.7403	2.8786	3.0182		3.434	3.6562	3.4264	3.1254	2.7984
19.46	3.6636	4.2446	3.6338	3.6536	2.4915	2.9159		2.7598	3.4806	3.3879	3.0642	3.4201	3.1616		3.2222	3.331	3.105	2.2791	3.3195	3.2397		3.7447	3.6811	3.7265	3.2215	4.2195	3.4475		2.644	3.1714	2.7459	4.034		4.0683	2.9558	4.1732	4.4847	2.9537	3.2958		2.7491	2.9385	3.0145		3.451	3.6918	3.4218	3.1656	2.7962
19.475	3.6763	4.2208	3.6083	3.6361	2.514	2.8952		2.7903	3.5027	3.3896	3.0911	3.4343	3.1256		3.1855	3.3252	3.0671	2.2586	3.3138	3.2635		3.7469	3.6957	3.7064	3.2215	4.183	3.4677		2.6036	3.198	2.7722	4.0574		4.069	2.9456	4.1599	4.5028	2.9501	3.3084		2.7755	2.9285	2.9814		3.4251	3.7104	3.418	3.1247	2.8028
19.49	3.682	4.2	3.6462	3.6124	2.4727	2.9092		2.7614	3.4996	3.3879	3.0753	3.4164	3.1509		3.2031	3.3331	3.0714	2.2702	3.3612	3.2867		3.7689	3.692	3.6985	3.241	4.221	3.4615		2.6296	3.1635	2.7129	4.0504		4.0944	2.9544	4.1623	4.4894	2.9727	3.3209		2.7755	2.9193	2.9799		3.4481	3.6874	3.4119	3.1194	2.7948
19.505	3.6998	4.1877	3.6214	3.6138	2.4878	2.9144		2.766	3.5088	3.4156	3.0666	3.435	3.157		3.2229	3.315	3.1204	2.2504	3.3414	3.2649		3.7802	3.6811	3.6985	3.2606	4.2187	3.4498		2.6084	3.1771	2.7489	4.041		4.0893	2.9419	4.1544	4.502	2.9438	3.3172		2.7784	2.8886	3.0152		3.451	3.6703	3.4188	3.1277	2.7926
19.52	3.6856	4.2208	3.6056	3.5936	2.5133	2.9041		2.7496	3.5065	3.3546	3.0603	3.461	3.1593		3.22	3.2984	3.0861	2.262	3.3223	3.246		3.7696	3.7322	3.6805	3.2374	4.227	3.4529		2.6146	3.1657	2.767	4.0745		4.0907	2.9449	4.1638	4.4879	2.9241	3.3135		2.7557	2.9047	2.9942		3.4902	3.6748	3.4364	3.1588	2.805
19.535	3.6934	4.2165	3.6104	3.6431	2.493	2.8967		2.7754	3.4898	3.3774	3.0397	3.4595	3.1363		3.2251	3.2962	3.084	2.286	3.3442	3.2593		3.722	3.703	3.7344	3.2663	4.1936	3.4475		2.62	3.1527	2.7617	4.0332		4.0639	2.9712	4.1576	4.4595	2.9621	3.3039		2.7659	2.9262	3.016		3.4614	3.6221	3.4371	3.1436	2.7736
19.55	3.6941	4.1697	3.6159	3.618	2.502	2.8775		2.7551	3.4806	3.4123	3.0737	3.4595	3.1715		3.2112	3.3215	3.0791	2.2565	3.3386	3.2432		3.7424	3.7162	3.6978	3.2671	4.2468	3.4459		2.6242	3.1786	2.7369	4.0465		4.0842	2.9434	4.1913	4.4832	2.9508	3.3003		2.7821	2.9193	2.9769		3.4976	3.6399	3.4234	3.13	2.8131
19.565	3.6827	4.2122	3.6386	3.5943	2.478	2.879		2.7965	3.4517	3.3887	3.0642	3.4283	3.1738		3.1943	3.3317	3.0861	2.2709	3.3322	3.2593		3.7712	3.7045	3.7035	3.2483	4.227	3.4132		2.6426	3.17	2.7564	4.0527		4.0835	2.9434	4.174	4.4595	2.9333	3.2818		2.7953	2.9239	2.9791		3.4924	3.6377	3.454	3.1504	2.8036
19.58	3.7069	4.1985	3.6152	3.6062	2.481	2.8967		2.7926	3.4829	3.3806	3.0571	3.4387	3.1432		3.2391	3.3208	3.1351	2.2887	3.328	3.2375		3.7689	3.7132	3.7006	3.2663	4.2567	3.435		2.6207	3.1721	2.7647	4.0356		4.0501	2.9346	4.1482	4.4729	2.9304	3.3356		2.7872	2.8702	2.9979		3.4673	3.6496	3.4394	3.1459	2.7919
19.595	3.7203	4.2273	3.6331	3.6299	2.4893	2.8967		2.8004	3.4783	3.4026	3.0373	3.435	3.1539		3.187	3.3215	3.1127	2.2497	3.3223	3.2389		3.7636	3.6884	3.7057	3.2584	4.2415	3.4147		2.6317	3.1499	2.7632	4.0605		4.0799	2.9361	4.1748	4.4658	2.9494	3.3179		2.8019	2.8909	2.9851		3.4614	3.6281	3.4525	3.1573	2.8087
19.61	3.6891	4.2252	3.6248	3.6117	2.5148	2.8613		2.7942	3.4943	3.3912	3.0492	3.4083	3.1608		3.22	3.323	3.1323	2.2552	3.3513	3.2397		3.7727	3.7125	3.6812	3.2512	4.2126	3.4358		2.6255	3.1427	2.7737	4.066		4.0828	2.9529	4.196	4.4855	2.9227	3.2922		2.7711	2.9155	2.9821		3.4518	3.6362	3.4157	3.1436	2.7699
[truncated: 4,897 more rows]
[truncated: 38 more columns]

## Sheet: Fig 3a SynPGRL1-LIKE B2H
ANOVA-Code	test combination (pKT25 + pUT18C)	OD600 t0	development time [min]	OD600 end	OD420 end		ß-galactosidase activity [Miller units]	Δß-galactosidase activity (beyond negative control average) [Miller units]		average Δß-galactosidase activity [Miller units]	SD Δß-galactosidase activity [Miller units]
[truncated: 51 more rows]

[truncated: 3 more sheets: Figure 3c P700ox, Figure S3 P700ox nada, Figure S4 NadA B2H]
